# Supplementary material for: First Step on the Way to Identify Dermatophytes Using Odour Fingerprints
Source: Mycopathologia. 2025 Jan 7;190(1):10. doi: 10.1007/s11046-024-00905-7 (PMC11706917; doi:10.1007/s11046-024-00905-7)
Supplement: Supplementary file 1 — Supplementary file1 [file 11046_2024_905_MOESM1_ESM.xlsx]

## Sheet: Partition-merging
SUPPLEMENTARY 1. Partition-merging results and best substitution models, and alignment characteristics
Dataset	Phylogenetic method1	Partitioning scheme (substitution model2)	Alignment length	Number of variable / parsimony informative sites
ITS + gapdh + tubb + tef1α	ML	1: ITS1 region + gapdh and tef1α introns + ITS2 region + tubb introns + 2nd codon positions of tubb (TrNef+G)	1775	600 / 509
		2: 5.8S region + 2nd codon positions of tef1α (K80+I)
		3: 3rd codon positions of tubb and tef1α (K81UF+I)
		4: 1st codon positions of tubb and tef1α (JC)
1ML, Maximum likelihood
2selected according to the Bayesian information criterion in the PartitionFinder 2
