# Supplementary material for: First Step on the Way to Identify Dermatophytes Using Odour Fingerprints
Source: Mycopathologia. 2025 Jan 7;190(1):10. doi: 10.1007/s11046-024-00905-7 (PMC11706917; doi:10.1007/s11046-024-00905-7)
Supplement: Supplementary file 2 — Supplementary file2 [file 11046_2024_905_MOESM2_ESM.xlsx]

## Sheet: Normalized data
SUPPLEMENTARY 2 Data from the GC-MS analysis of dermatophyte species after filtering out the features present in control samples and fiber blanks. Data were processed by log10 transformation and PQN (probabilistic quotient normalization) normalized. Three biological replicates (a-c) per each strain were studied. Tentative identification was based on a comparison with the NIST 20 library. Only the…
Feature Number	Approximate Retention Time	Tentative Identification	Similarity	CAS	Epidermophyton floccosum			Microsporum canis						Nanizzia gypsea									Trichophyton benhamiae var. benhamiae									Trichophyton benhamiae var. luteum									Trichophyton erinacei
					PL 782/20			CLIS 2072/20			D 106/20			SK 2316/20			SK 2458/20			D 653/20			IHEM 3287			CCF 6486			IHEM 4710			CLIS 9106/20			CLIS 6433/20			CLIS 9200/20			CLIS 3198/20			CCF 6399			CCF 6504
					a	b	c	a	b	c	a	b	c	a	b	c	a	b	c	a	b	c	a	b	c	a	b	c	a	b	c	a	b	c	a	b	c	a	b	c	a	b	c	a	b	c	a	b	c
1	6.33418	2,4-Dithiapentane	842	1618-26-4	0	0	16.3557	0	0	0	0	0	0	13.3848	12.1815	12.8523	13.4497	12.5843	12.0607	11.7232	0	13.0868	10.676	0	0	12.5196	12.9161	12.4594	0	0	0	0	11.0566	11.3531	14.1876	0	13.4993	14.9957	14.9552	14.7193	12.9016	12.7538	14.295	14.183	14.8584	13.479	13.1193	13.4101	12.3869
2	6.80096	Anisole	912	100-66-3	15.2975	16.4156	15.8007	17.585	18.1415	18.0778	16.8367	16.4624	18.1927	16.7709	16.8724	16.418	15.7092	14.8707	16.2638	14.7866	16.5958	16.7924	18.2228	18.1593	18.179	18.0249	18.3184	17.9332	18.0326	19.3731	18.007	17.2403	16.6653	17.5717	20.0413	20.2011	21.3658	19.7177	19.7384	19.4106	18.1457	17.9721	18.5258	18.5521	18.3708	17.7727	18.1378	18.1125	17.6996
3	7.24471	Ethane, 1,1-bis(methylthio)-	808	7379-30-8	0	0	0	12.7826	13.7115	13.4454	14.0887	14.1958	14.5413	12.6291	10.545	12.1954	0	9.85953	0	9.01402	0	12.3644	0	0	0	0	0	0	0	0	0	11.2125	11.3174	11.2467	14.1764	0	13.8816	14.93	15.8485	15.3446	0	0	0	0	0	0	0	0	0
4	7.35948	2-Methyl-3-(methylthio) furan	857	63012-97-5	18.3172	19.0007	18.5861	17.0757	16.6479	16.9046	16.4122	15.5767	15.0119	15.1677	15.2603	14.8474	15.3375	14.943	15.593	14.8436	14.0412	14.9601	14.6805	14.9634	15.417	14.64	14.2832	14.7314	15.6336	15.1434	15.291	12.7692	13.3869	13.5158	17.3503	0	17.7663	18.5406	18.3176	18.5028	14.6514	14.9775	15.0611	15.1382	15.8701	14.7368	14.9292	14.9333	14.8341
5	8.0428	Thiophene, 2,3,4-trimethyl-	871	1795-04-6	0	0	0	0	0	0	0	0	0	0	0	0	0	0	0	0	0	0	0	0	0	0	0	0	0	0	0	15.3366	10.0403	10.0196	20.1782	0	20.8214	20.1446	19.9675	18.6764	0	0	0	0	0	0	0	0	0
6	8.12992	Furan, 2-pentyl-	832	3777-69-3	0	0	0	0	0	0	13.4276	13.1418	11.9359	0	0	0	0	0	0	0	0	0	0	0	0	0	0	0	0	0	0	0	0	0	0	0	0	0	0	0	0	0	0	0	0	0	0	0	0
7	8.20687	Benzene, 1-ethyl-4-methyl-	907	622-96-8	0	0	0	12.8307	13.1981	13.0076	12.9814	12.8244	12.5155	0	0	0	0	0	0	11.3696	0	0	0	0	0	0	0	0	0	0	0	18.5823	17.3327	16.965	19.6213	16.5815	20.5654	19.6376	19.6156	19.1313	9.16239	10.3151	0	0	9.75322	0	9.95274	9.85019	0
8	8.2188	3-Octanol	804	589-98-0	0	0	0	0	0	0	0	0	0	0	0	0	0	0	0	0	0	0	0	9.03067	0	0	0	0	0	0	0	0	0	0	0	0	0	0	0	0	0	0	0	0	0	0	0	0	0
9	8.63702	Benzene, 1-methoxy-4-methyl-	850	104-93-8	23.0231	21.9818	18.7332	24.9808	25.02	25.8704	24.5001	23.8962	25.2538	22.7967	22.8166	23.3439	22.6183	23.0234	22.212	22.4923	23.3167	23.0628	22.3504	23.4494	23.15	23.6151	22.7054	23.6423	23.2576	22.2294	22.3984	22.3222	22.0933	21.8385	26.7712	25.4189	26.5943	26.4394	25.6269	26.3989	23.8464	22.8976	23.964	21.7694	21.2948	23.4356	22.4872	22.7147	23.6545
10	8.95748	Thiophene, 2-(methylthio)-	753	5780-36-9	15.3608	0	14.3378	13.0009	14.1515	14.434	13.6366	13.6555	13.5701	11.4215	11.4691	11.4393	11.6013	11.3465	11.1929	0	0	11.4838	0	0	0	0	11.3106	0	11.0908	0	0	0	0	0	14.0556	0	13.3533	14.7428	14.2824	14.7392	11.1273	11.0464	0	10.5934	0	10.9129	11.395	11.1774	0
11	9.71354	Phenol, 2-methoxy-	886	8021-39-4	17.5686	17.083	17.8044	0	16.4582	16.7083	0	0	0	13.3559	13.6017	14.2621	14.9249	15.8026	13.4459	16.0386	14.0136	13.9593	0	0	0	0	0	0	0	0	0	15.0047	14.8126	14.1644	19.1782	0	19.5184	19.8618	19.2662	19.9277	14.538	0	13.9271	0	0	14.3345	0	0	15.6575
12	10.1285	3-Ethylanisole	913	10568-38-4	0	0	0	15.2702	14.9758	16.6423	14.1513	12.9041	15.7163	15.037	15.1391	15.1869	13.8532	13.7846	12.9224	12.8182	13.9703	14.5043	14.2257	16.5176	16.0424	16.6733	15.9389	16.4056	16.4749	16.3166	15.0338	15.1073	13.5659	14.7708	18.5178	17.982	18.8208	18.385	17.7168	18.1687	15.7185	14.3901	15.3689	14.0814	10.9858	14.989	14.3546	14.0012	15.4981
13	10.175	Benzene, 1-ethyl-4-methoxy-	873	1515-95-3	0	0	0	15.638	16.7507	16.648	15.0947	16.2239	15.1239	0	0	0	0	0	0	0	0	0	13.7782	14.14	14.2685	13.6604	13.3632	13.3742	13.5996	14.3064	12.8011	11.7532	11.2952	11.576	15.5369	14.3316	16.3554	15.2656	15.5062	14.96	14.1374	13.1904	14.55	13.588	12.8584	13.4411	13.4827	13.5063	13.7247
14	10.274	Unk1	-	-	0	0	0	0	0	0	0	0	0	0	0	0	0	0	0	0	0	0	0	0	0	0	0	0	0	0	0	0	0	0	0	0	0	0	0	0	0	0	0	0	0	0	0	0	0
15	10.2619	3,5-Dimethylanisole	823	874-63-5	0	0	0	0	0	0	0	0	0	13.6488	13.352	13.6641	14.1977	13.9127	13.3592	13.6489	13.4651	13.0348	13.0524	13.7588	13.4666	13.644	13.9149	13.5523	13.8063	13.6279	13.3945	13.7838	13.7614	13.7404	16.4728	15.7129	17.4652	17.2176	17.4735	16.882	13.6638	13.4021	12.7601	13.0165	13.3225	13.7273	13.6539	13.3548	13.0642
16	10.6046	Benzene, 1,2-dimethoxy-	878	91-16-7	0	0	0	0	16.5682	16.4266	0	15.0743	15.7725	15.7896	15.6225	15.8948	15.7546	15.5241	15.2904	15.0696	15.6516	15.803	16.5329	17.8436	17.3436	18.8831	17.3399	18.301	17.4182	17.5979	16.5799	17.8955	17.5813	17.8936	21.1169	20.2885	21.6358	20.1847	20.0001	19.9327	18.1228	16.7823	18.136	18.9312	16.0875	17.9668	16.902	16.9839	18.8154
17	10.613	Unk2	-	-	12.7524	15.7393	15.3301	15.9552	0	0	15.2886	0	0	0	0	0	0	0	0	0	0	0	0	0	0	0	0	0	0	0	0	0	0	0	0	0	0	0	0	0	0	0	0	0	0	0	0	0	0
18	10.6702	3,4-Dimethylanisole	798	4685-47-6	0	0	0	13.5901	14.4208	13.9488	13.0081	12.3329	11.3376	0	10.7723	10.1241	0	0	0	0	0	11.2426	10.375	10.2958	0	10.6996	10.7482	11.2527	10.5018	10.2396	9.75822	0	0	0	13.6057	0	13.1915	12.9048	13.1633	13.0142	11.5454	11.2264	11.4025	10.5304	9.93516	0	11.1478	11.2149	11.3157
19	11.0539	2,3-Dimethoxytoluene	885	4463-33-6	0	0	0	0	0	0	0	0	0	11.8521	11.7607	12.0865	11.5551	11.2813	10.9016	11.0196	11.585	11.8158	12.117	14.873	13.8394	13.4589	13.0317	13.5521	13.3079	12.6373	13.8874	14.1038	13.3745	14.8314	16.5028	16.5264	17.058	16.7483	16.4849	16.7363	14.6386	13.7612	14.8321	14.7689	13.7369	14.4772	13.9555	13.9602	14.4819
20	11.326	Creosol	904	93-51-6	20.0313	17.9773	18.3779	21.6521	21.0869	14.5815	20.7879	21.2617	21.1982	16.2495	16.1414	16.6731	17.2626	17.764	15.9619	17.8631	16.3351	16.4109	12.5833	15.0558	14.4965	15.9152	14.5962	17.1886	15.9846	12.848	13.9869	14.1669	14.0127	18.1207	17.7189	20.3862	17.556	17.4326	22.3813	17.1411	19.2661	18.2257	19.1554	16.2769	14.2864	19.2485	18.2757	18.4638	17.9668
21	11.5141	Bicyclo[2.2.2]oct-5-ene, 2-methoxymethylene-	811	-	0	0	0	0	0	0	0	0	0	0	0	0	0	0	0	0	0	0	14.5299	16.201	15.7503	16.9161	16.4559	16.4147	16.2985	15.9118	14.7815	14.361	12.4171	13.8337	16.565	14.5233	17.185	16.1903	15.7487	16.029	14.3455	14.0301	13.9443	13.7347	11.813	13.58	13.4273	13.8681	13.4631
22	11.9272	2,3,5-Trimethylanisole	870	20469-61-8	0	0	0	0	0	0	0	0	0	0	0	0	11.5784	10.4919	11.4574	0	0	0	12.9205	12.4699	12.2306	12.9792	13.4239	12.7566	13.1969	13.2158	12.7402	15.1486	12.8878	14.2084	16.0314	16.6099	17.2876	16.0014	16.0956	15.8827	10.9166	10.6064	10.813	12.1128	12.3256	10.888	10.8273	10.8525	0
23	12.0145	3,4-Dimethoxytoluene	849	494-99-5	18.2563	19.8749	17.8705	21.4668	21.2031	21.1186	20.1888	19.3248	20.7701	16.6507	16.3711	16.1922	16.0788	15.7567	15.9011	15.6237	16.2026	16.5851	18.5041	19.5868	19.0989	19.1461	18.8258	19.4821	18.9638	18.359	18.5036	19.2278	18.3321	18.9396	21.2208	23.8691	22.0473	21.182	21.1165	20.7345	20.1457	19.5045	20.3647	19.8291	19.1874	20.1291	19.889	20.0333	19.9534
24	12.203	exo-7-(2-Propenyl)bicyclo[4.2.0]oct-1(2)-ene	761	-	0	0	0	0	0	0	0	0	0	18.5112	17.809	18.2067	16.1621	14.8283	16.2077	17.4531	18.4709	17.9842	0	0	0	0	0	0	0	0	0	0	0	0	0	0	0	0	0	0	0	0	0	0	0	0	0	0	0
25	12.2053	Benzene, 1,4-dimethoxy-2-methyl-	895	24599-58-4	0	0	0	0	0	0	0	0	0	0	0	0	0	0	0	0	0	0	16.0622	17.4465	16.795	14.7618	14.5988	14.3378	15.3117	18.0147	18.4607	14.2983	13.0095	13.941	15.5224	17.5793	16.4749	15.8272	15.3263	15.2223	14.1977	13.3283	14.906	14.4829	13.2877	13.6817	13.2347	13.5278	13.1815
26	12.2424	3,5-Dimethoxytoluene	872	4179-19-5	0	0	0	0	0	0	0	0	0	0	0	0	0	0	0	0	0	0	0	0	0	0	0	0	0	0	0	12.7305	10.2396	12.0182	14.4641	14.5382	15.5101	0	0	0	13.7655	13.6093	14.1081	13.8849	12.2761	13.6577	13.2912	13.5058	13.4281
27	12.5908	Phenol, 4-ethyl-2-methoxy-	909	2785-89-9	19.0957	17.2318	17.5017	17.4427	18.4935	17.8031	16.2505	15.7982	16.4338	14.8076	14.6817	15.3503	15.6879	16.7818	13.6904	16.1545	14.7476	15.316	13.44	17.8856	17.3076	16.4299	15.3397	16.8916	15.7144	14.267	14.5443	16.81	16.527	16.9056	21.2353	19.967	21.5831	21.5656	20.6154	20.5332	18.6092	16.8384	17.6567	16.6258	13.7359	18.474	16.5595	16.9526	18.1582
28	13.0112	Unk3	-	-	14.4905	0	0	13.679	15.3343	13.867	14.4349	15.8314	15.3361	12.3633	12.4349	12.3061	10.6294	11.0265	11.9669	11.1824	12.1926	11.8899	16.6668	17.1132	17.8812	13.9693	14.0396	13.6183	13.2693	13.4485	12.6828	12.8937	13.0394	13.5313	16.0241	12.8186	15.8103	15.7551	16.1091	15.805	11.1886	12.152	11.7185	11.0389	11.7636	11.403	11.6321	11.6768	10.8588
29	13.148	Unk4	-	-	0	0	0	0	0	0	0	0	0	0	0	0	0	0	0	0	0	0	0	0	0	0	0	0	0	0	0	0	0	0	0	0	0	0	0	0	0	0	0	0	0	0	0	0	0
30	13.1969	Unk5	-	-	0	0	0	0	0	0	0	0	0	0	0	0	0	0	0	0	0	0	0	0	0	0	0	0	0	0	0	0	0	0	0	0	0	0	0	0	0	0	0	0	0	0	0	0	0
31	13.2058	Benzene, 4-ethyl-1,2-dimethoxy-	891	5888-51-7	16.2178	13.8525	15.0035	15.4486	17.1932	16.132	14.3981	12.7499	14.9097	12.8717	12.8709	12.5488	12.0007	12.3918	11.0641	11.5646	12.5071	13.0239	15.4027	17.1017	16.6166	16.5525	16.3082	16.3518	15.9939	16.2914	15.8701	14.9892	14.0069	15.4284	17.0332	18.758	17.9374	16.648	16.8073	16.5878	16.2625	15.4906	16.4701	16.6203	15.0228	16.0072	15.3239	15.5386	15.8211
32	13.2818	1,2-Dimethoxy-4-chloro-benzene	837	16766-27-1	0	0	0	0	0	0	0	0	0	0	0	0	0	0	0	0	0	0	0	0	0	0	0	0	10.4284	0	0	10.7364	10.1523	10.8811	14.7159	15.8446	15.3719	15.2002	14.6398	14.8361	12.2886	12.3024	12.2877	11.5906	12.5088	11.7402	11.9432	11.9315	12.0035
33	13.375	Unk6	-	-	0	0	0	0	0	0	0	0	0	0	0	0	0	0	0	0	0	0	0	0	0	0	0	0	0	0	0	0	0	0	0	0	0	0	0	0	0	0	0	0	0	0	0	0	0
34	13.3833	Unk7	-	-	0	0	0	0	0	0	0	0	0	0	0	0	0	0	0	0	0	0	11.9103	0	0	11.062	16.2048	11.5406	0	12.5805	10.7993	10.3332	9.88722	10.4126	13.5569	12.82	13.9283	13.4824	13.2991	13.2795	0	10.3476	0	12.4489	11.0941	0	10.8811	10.9665	9.61838
35	13.5321	δ-Elemene	880	20307-84-0	17.2017	17.3472	17.0666	13.4259	17.7625	15.2502	13.8524	19.1288	18.4487	15.6784	15.3261	15.5615	14.4278	14.6783	15.1153	15.0144	15.4436	15.152	18.7649	18.7944	20.0158	17.1014	17.2258	15.8637	16.3506	15.9457	15.2923	15.1324	14.6714	15.1491	18.1228	13.938	17.9301	17.1985	17.7594	17.6167	14.3156	15.2519	13.8031	13.6178	13.68	14.6211	14.6212	14.301	14.0643
36	13.6571	Naphthalene, 1,2,3,4-tetrahydro-1,4-dimethyl-	798	13065-07-1	0	0	0	0	0	0	0	0	0	12.7715	12.4808	12.7396	10.5157	0	10.5008	0	12.6405	0	0	0	0	0	0	0	0	0	0	0	0	0	0	0	0	0	0	0	0	0	0	0	0	0	0	0	0
37	13.682	Benzenethiol, 4-(1,1-dimethylethyl)-2-methyl-	757	15570-10-2	0	0	0	0	0	0	0	0	0	0	0	0	0	0	0	12.9853	0	12.7863	0	0	0	0	0	0	0	0	0	13.7636	16.2363	17.7553	19.1228	14.696	21.1623	20.3676	19.7368	19.7361	0	0	0	0	0	0	0	0	0
38	13.695	Unk8	-	-	0	0	0	0	0	12.8063	0	0	0	0	0	0	0	0	0	0	0	0	0	0	0	0	0	0	0	0	0	0	0	0	0	0	0	0	0	0	0	0	0	0	0	0	0	0	0
39	13.7349	Humulen-(v1)	824	-	0	0	0	13.6024	21.3449	15.9891	15.6309	17.2139	16.7664	13.9625	13.9503	13.8071	12.6389	12.6865	13.5661	13.0561	13.6917	13.4451	17.7377	18.1383	18.7101	15.1673	15.1255	14.6895	14.4379	14.5016	13.7138	14.1223	13.8252	14.3679	16.2889	15.2034	16.9315	16.6692	16.9744	16.44	0	13.0684	0	12.5964	12.9981	0	12.8451	12.6314	0
40	13.8359	Phenol, 2-methoxy-4-propyl-	896	2785-87-7	17.4115	16.7173	13.4085	14.5564	15.7096	15.6048	0	0	0	13.3994	13.4539	13.8827	14.6547	15.2827	12.508	14.1293	13.6537	13.7996	12.7989	15.4589	14.8093	16.0328	14.8082	16.2805	15.4603	13.6163	13.9167	15.8756	15.7774	15.5989	19.162	17.5807	19.6285	19.7561	19.6281	16.9518	16.7983	15.9394	16.5344	15.3725	13.03	16.4593	15.8071	15.8936	16.9713
41	13.906	7-epi-Silphiperfol-5-ene	842	-	0	0	0	0	19.4739	0	0	0	0	0	0	0	0	0	0	0	0	0	16.0274	16.2307	16.7134	13.1033	13.3782	12.9507	12.1193	12.2423	11.0014	12.0492	0	12.332	13.3049	13.4167	14.2451	13.087	13.3851	13.2335	0	0	0	0	0	0	0	0	0
42	14.027	Unk9	-	-	0	0	0	0	0	0	0	0	0	0	0	0	0	0	0	0	0	0	11.8118	11.5845	13.3615	0	0	0	0	0	0	0	0	0	0	0	0	0	0	0	0	0	0	0	0	0	0	0	0
43	14.099	Unk10	-	-	0	0	0	12.8704	14.3933	13.0338	13.0763	14.6857	14.2082	10.7781	11.1984	10.7151	0	0	0	10.5285	11.3061	9.80897	14.3888	14.7539	15.4278	11.1039	10.8925	11.0063	0	9.46352	0	0	0	0	13.9848	0	13.1275	13.3598	13.0077	13.6937	0	0	0	0	9.99152	0	0	0	0
44	14.171	Unk11	-	-	15.6331	12.4615	14.4851	0	14.4757	0	0	15.0821	13.9656	11.1176	11.5911	11.1849	9.71939	10.6528	11.1491	11.4742	11.2691	11.375	15.5894	15.5773	16.2638	13.6147	13.5332	13.4067	12.7651	12.5831	12.0738	11.1273	11.062	11.5083	14.6256	0	14.5637	14.256	14.6798	14.1072	0	10.014	0	0	0	0	0	0	0
45	14.202	Unk12	-	-	0	0	0	12.2058	15.1343	11.2883	13.588	14.6279	14.2618	10.0417	10.2046	10.7347	0	0	10.4126	0	9.81218	10.2609	14.8977	15.0654	15.5607	11.461	10.5372	10.6856	9.81218	10.7764	10.6891	10.2819	10.3454	10.6564	13.9615	0	12.8009	13.9015	13.3536	13.7141	10.8416	11.1306	10.4656	10.7082	10.9337	11.1007	9.51373	10.8353	0
46	14.2584	β-Elemene	850	33880-83-0	19.1593	19.6218	17.2205	16.3041	18.7941	16.7371	16.1007	19.2082	18.8783	16.2415	16.1133	16.1029	15.2341	15.2152	15.8515	15.7261	16.1605	15.8727	19.7875	15.5773	19.8644	17.8815	17.7694	17.2366	17.0253	17.0463	16.1228	16.1046	15.681	16.3846	19.1403	17.9816	18.8579	17.0248	14.2431	13.8566	15.3151	16.0035	14.9547	14.3673	14.5912	15.2558	15.2632	15.066	15.0215
47	14.3605	1,2-Dimethoxy-4-n-propylbenzene	892	5888-52-8	0	0	0	0	0	0	0	0	0	0	0	0	0	0	0	0	0	0	12.2851	14.0172	13.1199	13.2251	12.7736	12.7427	12.5306	12.3089	11.4712	11.9527	10.8517	11.6746	14.564	14.6425	15.3569	14.3777	14.2264	14.4464	12.1338	11.4788	12.4828	12.5758	10.6707	11.7686	11.7469	11.7078	11.5162
48	14.4712	Unk13	-	-	0	0	0	0	0	0	0	12.6878	12.0286	0	0	0	0	0	0	0	0	0	13.9082	14.3912	15.3526	10.6978	10.7056	0	9.29921	10.5661	9.42417	8.57743	9.73809	9.74315	13.2771	0	13.3556	12.4215	13.2345	13.8946	0	0	0	0	0	0	0	0	0
49	14.526	Unk14	-	-	0	0	0	0	0	0	0	0	0	0	0	0	0	0	0	8.96578	0	0	13.3044	13.8173	15.7103	14.6324	14.5509	14.2467	12.5838	12.6689	9.90539	0	0	0	0	0	0	0	0	0	0	0	0	0	0	0	0	0	0
50	14.604	Unk15	-	-	0	0	0	13.944	13.63	13.6999	13.2533	12.4868	13.1206	10.7952	10.8361	9.84078	10.5765	8.66178	9.77972	8.62571	9.74315	10.5793	12.425	11.7789	0	0	11.7665	0	13.3534	10.9061	11.0782	8.64386	9.86882	9.89633	0	0	12.5498	13.3483	13.232	12.8954	11.914	11.8349	10.8098	11.3382	10.7448	11.1567	11.6275	11.774	11.4067
51	14.7191	Caryophyllene	885	87-44-5	17.4981	17.0947	16.8151	16.6126	18.7477	17.2219	16.6888	19.0334	18.3272	15.4116	15.276	15.1041	14.2063	14.1179	15.0689	14.6811	15.3361	11.6193	19.8765	20.0215	20.6482	17.5928	17.7571	17.1408	16.7483	16.95	16.2388	16.4582	16.4853	16.3753	19.586	17.5995	19.4515	19.1503	19.4787	19.3506	13.9073	14.5214	13.6385	13.3628	13.8591	14.0926	13.8934	13.5445	13.4714
52	14.7835	3,5-Dimethoxyphenethylamine	751	3213-28-3	0	0	0	0	0	0	0	0	0	0	0	0	0	0	0	0	0	0	14.2923	14.8843	14.9421	14.4819	14.5012	14.0868	14.1359	14.2802	14.045	13.9585	12.8688	15.0587	15.6962	15.4851	16.4733	15.2185	15.4137	15.1208	15.1166	15.8466	14.6436	16.6363	14.2614	15.5492	15.3541	15.1156	13.6832
53	14.8695	Unk16	-	-	0	0	0	0	0	0	0	0	0	0	0	0	0	0	0	0	0	0	0	0	0	16.0328	12.6642	12.5267	11.2408	11.06	0	0	0	0	0	0	0	0	0	0	0	0	0	0	0	0	0	0	0
54	15.0256	Isoledene	882	95910-36-4	0	0	0	0	16.0044	0	0	16.1575	16.6958	15.7519	15.6731	16.1873	16.1003	16.5189	16.3031	16.2464	15.7034	15.8159	17.6915	17.4667	20.1467	20.3427	20.3249	19.994	18.6656	18.6295	16.7109	12.4803	11.1737	11.3647	15.8949	17.6807	16.3912	15.4634	15.2126	15.4342	14.3299	14.6019	13.47	12.2345	11.5812	14.7217	14.1214	13.7738	14.2221
55	15.0805	Unk17	-	-	15.0522	12.1658	12.8158	13.8428	14.5098	13.2789	13.2738	13.8847	0	0	9.18488	9.24079	9.80413	9.53528	10.1611	7.8392	0	0	0	0	0	0	0	0	0	0	0	0	0	0	14.5976	13.3902	14.7164	14.7907	14.5004	14.3272	7.11894	9.96867	7.11894	0	0	0	7.98869	9.14466	8.53528
56	15.1723	Unk18	-	-	0	0	0	0	0	0	0	0	0	0	0	0	0	0	0	0	0	0	0	0	0	0	0	0	0	0	0	0	0	0	0	0	0	0	0	0	0	0	0	0	0	0	0	0	0
57	15.2389	Unk19	-	-	0	0	0	0	0	0	0	0	0	0	0	0	0	0	0	0	0	0	11.5483	10.0954	13.2963	12.0931	11.9798	11.8269	10.3365	9.87036	0	0	0	0	0	0	0	0	0	0	0	0	0	0	0	0	0	0	0
58	15.3055	Unk20	-	-	0	0	0	0	0	0	0	13.5772	12.128	0	0	0	0	0	0	0	0	0	13.0081	12.0369	14.324	0	10.6083	0	0	0	0	0	0	0	0	0	0	0	0	0	0	0	0	0	0	0	0	0	0
59	15.3697	Bicyclo[5.2.0]nonane, 4-methylene-2,8,8-trimethyl-2-vinyl-	826	-	0	0	0	0	0	0	0	0	0	0	0	0	0	0	0	0	0	0	0	0	0	0	0	0	0	0	0	0	0	0	0	0	0	0	0	0	0	0	0	0	0	0	0	0	0
60	15.4344	Unk21	-	-	0	0	0	0	0	0	0	16.0155	15.2264	10.8242	10.014	0	0	0	10.5078	8.47573	10.0485	9.69349	14.8155	14.4838	15.3363	13.4617	0	11.9549	11.381	11.8029	0	0	0	0	14.7227	0	14.5013	13.7491	14.4551	14.0983	0	9.84706	0	0	0	0	0	0	0
61	15.504	γ-Gurjunene	855	22567-17-5	0	0	0	0	0	0	0	0	0	11.6294	10.9571	11.8903	11.0396	10.0928	10.4696	10.8321	11.5137	10.6926	14.724	15.0265	15.6202	0	0	13.3173	12.4081	12.9717	11.7436	11.0532	11.5003	9.8719	14.4253	0	14.5967	14.5215	14.2703	14.5549	0	11.6826	8.65821	8.96578	9.70217	10.6795	10.3004	9.3837	0
62	15.511	Germacrene D	853	23986-74-5	15.9095	15.8749	14.1904	18.8094	18.8481	17.9907	16.3004	15.7104	17.1586	0	0	0	0	0	0	0	0	0	0	0	0	0	0	0	0	0	0	0	0	0	0	0	0	0	0	0	0	0	0	0	0	0	0	0	0
63	15.5496	β-Cadinene	871	523-47-7	0	0	0	0	12.3485	0	0	14.6119	13.9083	11.0251	10.1687	11.3842	9.81218	9.98014	9.96867	10.4959	10.8595	10.8595	14.3228	13.4552	15.1425	12.8576	12.5589	12.4579	11.5083	11.9192	10.5603	0	0	0	13.5793	0	13.4888	11.2252	13.4906	13.0329	8.92481	10.0498	0	0	0	9.39874	8.97442	9.23362	9.40939
64	15.612	β-Eudesmene	839	17066-67-0	14.6712	11.6321	15.1851	14.8295	14.7785	14.8216	14	15.037	15.7385	12.1596	11.6944	11.2064	10.2131	9.63662	11.0795	10.4727	12.2396	10.5736	16.3473	16.211	17.2468	13.7003	13.4381	12.8102	12.2929	12.5532	11.3015	11.7532	12.0671	12.1746	15.9399	13.7202	15.7105	14.969	15.6552	15.3038	9.41151	11.5377	10.0498	8.99718	10.2107	10.0539	11.1157	10.3004	9.4818
65	15.684	Unk22	-	-	14.4938	12.9645	16.317	16.6974	17.0642	16.6417	0	17.0196	16.7711	13.5071	13.4957	14.0103	12.8568	12.7768	0	0	0	0	16.3217	15.7872	17.1316	15.7044	10.8517	15.114	14.8685	0	0	12.7622	11.7317	12.9803	15.742	0	15.4149	15.8649	15.399	15.3909	12.2351	12.9127	11.5901	11.1013	11.683	12.06	12.4179	12.1244	11.7557
66	15.7778	Unk23	-	-	0	0	0	0	0	0	0	0	0	0	0	0	0	0	0	0	0	0	0	0	0	0	0	0	0	0	0	0	0	0	0	0	0	0	0	0	0	0	0	0	0	0	0	0	0
67	15.8468	Unk24	-	-	0	0	0	0	0	0	0	0	0	0	0	0	0	0	0	0	0	0	13.9792	14.0845	15.0971	10.3977	10.0417	6.85798	8.78136	0	0	0	0	0	0	0	0	0	0	0	0	0	0	0	0	0	0	0	0
68	15.906	Unk25	-	-	0	0	0	15.6572	16.0285	15.213	0	0	0	0	0	0	0	0	0	0	0	0	13.0369	12.3674	14.9318	15.2728	14.7346	14.5364	13.4332	13.1867	0	0	0	0	0	0	0	0	0	0	0	0	0	0	0	0	0	0	0
69	15.997	Unk26	-	-	0	0	0	0	0	0	0	0	0	0	0	0	0	0	0	0	0	0	0	0	0	0	0	0	0	0	0	0	0	0	0	0	0	0	0	0	0	0	0	0	0	0	0	0	0
70	16.5044	(-)-Aristolene	835	6831-16-9	0	0	0	0	0	0	0	0	0	0	0	0	0	0	0	0	0	0	0	0	0	0	0	0	0	0	0	0	0	0	0	0	0	0	0	0	0	0	0	0	0	0	0	0	0
71	16.6578	Diethyl Phthalate	793	84-66-2	0	0	0	12.9527	12.6784	12.8156	12.7762	14.6906	12.5786	0	0	0	0	0	0	0	0	0	0	0	0	0	0	0	0	0	0	0	0	0	14.2248	13.9037	13.9043	13.7062	13.6889	13.5152	0	0	0	0	0	0	0	0	0
72	16.7703	Caryophyllene oxide	795	1139-30-6	0	0	0	0	0	0	0	0	0	0	0	0	0	0	0	0	0	0	11.1459	12.0875	12.4338	0	0	7.09803	0	0	9.52748	0	0	0	0	0	0	0	0	0	0	0	0	0	0	0	0	0	0
73	17.2239	Unk27	-	-	0	0	0	0	0	0	0	0	0	0	0	0	0	0	0	0	0	0	0	0	0	0	0	0	0	0	0	0	0	0	0	0	0	0	0	0	0	0	0	0	0	0	0	0	0
74	18.8045	Unk28	-	-	0	0	0	0	0	0	0	0	0	0	0	0	0	0	0	0	0	0	0	0	10.6926	0	8.64024	0	0	0	0	0	0	0	0	0	0	0	0	0	0	0	0	0	0	0	0	0	0
75	19.9669	Unk29	-	-	0	0	0	0	0	0	11.1235	0	0	0	10.5108	6.97728	0	0	0	0	0	0	0	0	0	0	0	0	0	10.3912	9.81218	11.5172	11.3332	10.1762	15.5163	15.7522	14.3667	15.1791	14.1673	15.355	0	0	0	0	0	0	0	0	0
76	20.2291	Sandaracopimaradiene	835	1686-56-2	0	0	0	23.8132	17.7102	15.1526	14.2618	19.6944	15.465	0	0	0	0	0	0	0	0	0	0	0	0	0	0	0	0	6.45943	9.16491	18.213	16.6385	16.0667	20.9841	21.6794	20.9662	19.6326	20.4028	20.3182	10.1624	10.3242	13.1505	0	0	0	0	0	10.0348
77	20.3278	Unk30	-	-	0	0	0	14.1158	0	0	0	0	0	0	0	0	0	0	0	0	0	0	0	0	0	0	0	0	0	0	0	10.0196	0	0	13.9564	13.3533	14.157	11.7406	13.7682	13.5734	0	0	0	0	0	0	0	0	0
[truncated: 84 more columns]
