# Supplementary material for: First Step on the Way to Identify Dermatophytes Using Odour Fingerprints
Source: Mycopathologia. 2025 Jan 7;190(1):10. doi: 10.1007/s11046-024-00905-7 (PMC11706917; doi:10.1007/s11046-024-00905-7)
Supplement: Supplementary file 3 — Supplementary file3 [file 11046_2024_905_MOESM3_ESM.xlsx]

## Sheet: Raw data
SUPPLEMENTARY 3a Data from the GCxGC_TOF MS analysis aligned with the ChromTile software. Three biological replicates (a-c) per each strain were studied.
Feature ID	Name	Similarity	Reverse similarity	Probability	CAS	Quant mass	RI lib	F-ratio	Min RT1 (sec)	Min RT2 (sec)	Mean RT1 (sec)	Mean RT2 (sec)	Median RT1 (sec)	Median RT2 (sec)	Max RT1 (sec)	Max RT2 (sec)	%RSD RT1	%RSD RT2	Num samples	Trichophyton mentagrophytes															Trichophyton benhamiae var. luteum
																				CCF 6574			CCF 6579			CCF 6584			CCF 6572			CCF 6573			SK 2597/20			CLIS 6433/20			CLIS 8587/19			CLIS 9106/20			CLIS 9200/20
																				a	b	c	a	b	c	a	b	c	a	b	c	a	b	c	a	b	c	a	b	c	a	b	c	a	b	c	a	b	c
40903	Feature 40903					119		6.77125	1612.42	1.35491	1612.42	1.35491	1612.42	1.35491	1612.42	1.35491	1.42032e-13	6.60257e-14	56	8243.96	3291.85	4942.72	94229.1	147952	103464	10541.7	4749.62	8257.05	116390	125616	130894	14395.8	11276.5	7843.8	11559.4	3949.54	48377.5					3126.3					3299.1
40153	1,4-Naphthalenedione, 2-ethyl-3-hydroxy- (CAS)	729	729	2485	29366-44-7	145		9.47818	1654.91	1.41991	1654.91	1.41991	1654.91	1.41991	1654.91	1.41991	6.91925e-14	0	49	1030.37	738.46	1532.18	13021.8	31718.3	24918.8	4075.05	2275.44	1977.13	21234.5	18196.8	19884	5574.31	2469.39	1914.33												1728.37		992.541
39840	4a,7-Methano-4aH-naphth[1,8a-b]oxirene, octahydro-4,4,8,8-tetramethyl-	733	733	5323	67999-56-8	91	1544	8.53016	1999.89	1.73489	1999.89	1.73489	1999.89	1.73489	1999.89	1.73489	1.48868e-13	1.67585e-13	69	16463.2	7507.9	12549.6	212007	340668	334118	11987.3	13045.5	29535.6	316989	228100	338260	27237.1	42494.5	34664.4	16809.5	7295.86	65291.5	10308.6	9475.74	13220.2	15919.3	22843.5	14306.2	4678.77	7552.07	11104.2	11202.6	16561.6	12013.4
38100	Retinal	818	818	6218	116-31-4	145		13.0522	2084.89	1.86488	2084.89	1.86488	2084.89	1.86488	2084.89	1.86488	2.19691e-14	7.19557e-14	70	19313.7	24208.1	22689.5	182469	216522	194301	20767.7	27699	26079.4	259289	238064	219463	22608.6	21881.1	27460.8	6398.96	9748.13	42592	20705.8	8828.45	12045.4	16110.2	6847.01	4019.43	7743.77	20936.1	13532	21643.7	26271.6	11932.3
39569	Retinal	823	823	6168	116-31-4	109		11.488	1994.89	1.64489	1994.89	1.64489	1994.89	1.64489	1994.89	1.64489	0	1.49561e-13	70	19284.1	26036.1	15221.8	244590	481821	397230	25570.8	25795.3	23521.6	294726	218958	387349	39075.6	41798.2	40591.6	25158.6	28098.1	74160.4	14968.6	15052.4	17278.4	19497.7	19880.4	22162.5	19363.9	17224.3	18753.6	23436.8	23507.7	19696.2
40539	Feature 40539					189		8.29773	1994.89	1.5249	1994.89	1.5249	1994.89	1.5249	1994.89	1.5249	0	7.33319e-14	68	3710.47	11207.2	9894.11	66961.2	87791.9	84221	4481.06	4658.56	9248.42	56849.6	56080.7	73350.6	7950.06	5974.91	11962	8199.09	7035.25	10256.6	7549.56	3842.81	8220.78	7547.04	6443.04	2928.08	4594.32	4741.75	5287.97	7724.57	7332.09	4460.89
40451	4,4-Dimethyl-3-(3-methyl-3-buten-1-yliden)-2-methylidenbicyclo[4.1.0]heptane	718	718	2606	79718-83-5	130		7.90482	1669.91	1.40991	1669.91	1.40991	1669.91	1.40991	1669.91	1.40991	9.59995e-14	1.11038e-13	49	1079.28		1962.88	7525.1	16723.8	10385.2		1913.12	670.853	10600.3	11996.3	10820.8	856.711	1878.15	78.8195	565.674	1200.81	3204.84									2645.13	163.194
41035	Gibberellic acid	717	717	4903	77-06-5	137		6.62227	1984.89	1.74989	1984.89	1.74989	1984.89	1.74989	1984.89	1.74989	9.23034e-14	6.39035e-14	70	6912.72	13418.2	7632.61	131487	141744	96025.9	12351	15742.3	9649.73	106416	156730	128062	7732.02	11205.7	10358	5311.28	9484.2	25737.9	8418.17	8933.45	5685.81	3282.09	17718.5	6364.93	5527.91	5319	9043.54	6172.78	28629.6	9192.25
39205	Retinal	812	812	3231	116-31-4	138		9.19278	2004.89	1.77989	2004.89	1.77989	2004.89	1.77989	2004.89	1.77989	0	1.00522e-13	68	3344.54	7588.65	5264.74	54676.2	84157.2	71322	3993.19	3458.47	7167.39	81648.1	75925.7	82604.9	11314.9	12349.7	10688.3	3012.15	2930.61	18068.7	3157.78	5965.48	5321.23	3957.91	6868.45	6342.18	3012.33	5936.68	6654.47	4735.12	5603.25	5404.2
40622	Feature 40622					145		7.22064	1679.91	1.37491	1679.91	1.37491	1679.91	1.37491	1679.91	1.37491	5.45303e-14	9.7598e-14	68	724.731	2146.4	651.035	27505.4	42161.9	33783.6	324.61		5089.36	33320.1	28965.8	35611.9	10789.3	9278.32	9397.13	525.565	1989.97	9730.98	2761.24	672.135	3971.54	187.531	1118.99	2838.7	1521.18	3601.55	3977.19	3875.75	2427.67	4343.66
41152	Propylamine	855	855	6672	107-10-8	54	530	5.63411	797.469	0.834947	797.469	0.834947	797.469	0.834947	797.469	0.834947	4.30767e-14	8.03577e-14	58	155599	154583	195711	2909.12	3049.14	12927.2		17366.4	33950.9	3043.19	22002.5	8992.29	61031.2	101382	69825.6	4056.45	9948.31		42263.6	23068.5	17652.7	17127.6	20859.8	8979.6	7142.28	1470.77	17068.9	28005.1	12354	42475.1
39992	Gibberellic acid	765	765	3615	77-06-5	67		8.2022	2089.89	1.83988	2089.89	1.83988	2089.89	1.83988	2089.89	1.83988	1.09583e-13	1.21556e-13	69	42104.3	40459.8	37370.7	294886	398033	359067	35345.8	37975.4	49927.3	382921	435362	391118	48494.6	41947.4	54870.3	33539.5	50523.4	75012.3	18037.7	21040	25008.4	30377.7	40921.2	46201.5	36935.8	18744.4	41399	29503.7	31444.5	37231.2
40774	Retinal	785	785	5154	116-31-4	107		7.3085	2049.89	1.77989	2049.89	1.77989	2049.89	1.77989	2049.89	1.77989	6.70325e-14	1.00522e-13	69	10713.3	7008.55	6231.8	87041	117589	70680.3	9300.79	8040.63	8767.17	83907.5	88146.2	67131.3	16105.6	15694.8	10583.3	6848.21	9122.29	11324.5	12390.9	6315.88	8409.32	8216.91	17056.7	9410.53	4281.8	8400.3	8205.73	13254.4	11317	8476.97
38953	Retinal	750	750	6657	116-31-4	91		9.56792	2024.89	1.80988	2024.89	1.80988	2024.89	1.80988	2024.89	1.80988	1.3572e-13	7.41421e-14	66	26844.1	39354.5	21105.2	165457	237699	116940	27471.7	26453	47112.8	177917	165363	142751	26496.2	27237.1	25143.7	19912.5	25484.9	51106.4	31657.6	22405.5	18745.5	31103.6	29758.4	26836.3	10573.9	15578.8	11563.3	32043.5	29088.1	14774
34773	Linalool	836	836	9092	78-70-6	57	1099	16.2944	1239.94	1.77989	1239.94	1.77989	1239.94	1.77989	1239.94	1.77989	1.84699e-14	1.00522e-13	67	38558.7	45959.9	33279.8	148863	273876	257289	50317.2	42799.3	49807.9	299034	319779	320724	40152	37382.2	40586.5	34638.6	32375.5	59686.3	22233.6	34010	27062.3	21873	36155.4	46897.3	31760.1	32394	49710.4	22917.5	6641.4	58052.7
38298	2-Heptanol, 3-methyl-	708	708	5728	31367-46-1	72		10.6565	874.964	2.30985	874.964	2.30985	874.964	2.30985	874.964	2.30985	3.92614e-14	0	66	17180.3	15698	9466.12	43081.4	87412.5	58312	34101.6	21675.8	32280.1	68796.4	100209	50659.1	6474.31	131.561	4831.52	29059.8	30310.9	20649.4	27201.5	14429	19085.3	17820	30380.4	26961	15850.4	22541.1	32475.7	21513.3	21210.7	25376.7
36088	Feature 36088					189		14.4193	2142.38	1.83988	2142.38	1.83988	2142.38	1.83988	2142.38	1.83988	2.13795e-14	1.21556e-13	69	14899.9	10758.5	11315.1	39114.7	56855.9	30741.2	12423.1	11375.5	7246.84	37774.4	43742.3	32653	9774.57	9670.47	8911.08	8112.57	19419.6	14081.2	2412.54	12056.4	6789.22	9581.93	12238.9	15589.9	6448.38	5936.17	9879.49	11181.7	9736.5	7940.34
31314	Benzene, 1-chloro-4-methoxy- (CAS)	854	854	5694	623-12-1	127		23.8202	1264.94	2.15986	1264.94	2.15986	1264.94	2.15986	1264.94	2.15986	1.26734e-13	4.14189e-14	69	18334.4	26072.7	23475.9	29206.2	49753.6	16872.3	33865.1	38561.4	38727.5	20983	30387.9	55873.5	41208.6	48398	36757.5	6686.14	9811.68	16132.8	19280.7	12964	14136.5	22348.4	18666.3	24499.5	25732.5	21730.9	7004.73	32710.3	28586.9	58205.6
37840	Retinal	775	775	6609	116-31-4	123		14.1324	2059.89	1.6249	2059.89	1.6249	2059.89	1.6249	2059.89	1.6249	6.67071e-14	1.92694e-13	70	18961.4	14091	20738.1	92059.4	113976	87251.9	14191.9	18048.7	21904.8	104898	94711.5	99046.8	20353	13770.9	21420.5	17834.9	19708.4	40549.4	14215.2	19165.3	21190.6	17812.8	21314.5	21977.1	11873.9	15179.5	19077.6	23213.4	15846.9	17178.1
39966	Retinal	817	817	5377	116-31-4	91		8.87105	2134.88	1.81988	2134.88	1.81988	2134.88	1.81988	2134.88	1.81988	1.71637e-13	1.10602e-13	70	27445.3	23896.9	16800.6	93661.6	126261	112402	17665.9	15251.1	22798.9	126806	131504	113998	36604.4	30172.3	25219.4	19312.5	26849.8	28949.5	21018.7	16785.9	19600.1	19706.1	12939.7	22297.4	11412.6	22756.2	24111	20440.3	25411.8	21519.8
37293	Retinal	769	769	6900	116-31-4	77		12.9164	2072.39	1.77489	2072.39	1.77489	2072.39	1.77489	2072.39	1.77489	1.76813e-13	0	66	49574.1	31807.2	19247.3	282745	518482	334844	81616.9	69150.5	87590.8	332790	353325	326185	96813.4	130477	75226.4	71196.6	97158.7	127907	35479.1	119691	59547.9	59514.5	110652	102943	49980.8	42287.4	51781.1	154014	82255	42666.7
38616	Feature 38616					135		10.9897	1712.41	1.39991	1712.41	1.39991	1712.41	1.39991	1712.41	1.39991	1.7386e-13	3.19517e-14	70	19257.9	17453.6	34696.2	105040	166086	137809	18611.7	28071.8	37482.7	126773	146977	166267	63098.4	51411.2	57320.4	18676.7	11772.5	86067.5	24709.7	30988.3	34844.3	18101	16029.9	40812.3	35541.1	26534	48988.8	22415.5	9470.07	41958.5
39458	4a,7-Methano-4aH-naphth[1,8a-b]oxirene, octahydro-4,4,8,8-tetramethyl-	828	828	4201	67999-56-8	123	1544	11.0139	1879.9	1.47491	1879.9	1.47491	1879.9	1.47491	1879.9	1.47491	6.09116e-14	0	70	12317.8	12745.3	11251.8	51888.8	66755.4	64854.8	15486.4	16304.9	14136.3	66482.4	71545.9	54705.1	22664.2	19936.8	21357.7	13649.9	15734.7	21529.1	13441.6	11105	10378.7	14233.4	14432	14741.3	12278.9	15077.4	12826.3	12013.3	10533.2	13677.4
40973	Feature 40973					126		7.31047	2039.89	1.70989	2039.89	1.70989	2039.89	1.70989	2039.89	1.70989	3.36806e-14	1.04637e-13	70	14606.8	16899.6	16124.8	52087	90239.4	116671	10656.2	10532.1	10277.6	49713.9	45808.3	47403.2	17846.1	18299.4	18397.7	7831.36	14358.4	32378.4	9605.44	16505	13169.6	7405.97	13661.3	12870.1	10262.2	12717.1	16382.7	15178.5	14267.5	17787.3
31217	Feature 31217					142		23.4688	2079.89	1.84488	2079.89	1.84488	2079.89	1.84488	2079.89	1.84488	1.1011e-13	1.45471e-13	70	24620.9	25159.7	30750.3	45872.5	27987	23289.6	31242.6	33941	40822.5	44552.5	39465.4	47471.1	26344.9	26488.8	22554.5	8944.01	8621.07	30746	23340.9	17454.2	14313.1	29982.9	2978.9	12028.2	9780.4	31139.2	8044.35	26789.1	30440.8	8677.48
34582	4a,7-Methano-4aH-naphth[1,8a-b]oxirene, octahydro-4,4,8,8-tetramethyl-	770	770	7288	67999-56-8	109	1544	18.7437	1939.9	1.71989	1939.9	1.71989	1939.9	1.71989	1939.9	1.71989	8.26389e-14	0	70	24249.1	25412.8	21150.9	77578.4	103090	95879.1	19860.5	20737.1	24476.9	80000.6	94419.2	94445.7	32416.9	23367.7	28490.7	13581.2	16823.8	29858.6	21007.6	17196.2	18317.8	16783	28052.6	23148.1	17756	18094.2	13759	21405.2	20377.7	20270.3
31025	Benzene, 1-methoxy-3-methyl- (CAS)	942	942	5777	100-84-5	73		24.1254	1077.45	1.90488	1077.45	1.90488	1077.45	1.90488	1077.45	1.90488	2.12553e-14	1.29149e-13	65	143719	227747	345279	214975	314324	145018	250615	303728	293477	185182	313679	503022	350057	609021	468416	107955	214558	196788	122244	153778	150352	188466	196629	136840	159834	328438	158232	183138	211651	356552
34223	Feature 34223					141		28.4547	1077.45	1.98987	1077.45	1.98987	1077.45	1.98987	1077.45	1.98987	2.12553e-14	3.37179e-14	70	16844.7	24931.5	27562.8	20725.8	33668.5	21238.3	25724.5	31795.3	25565.8	20442	42732.3	45477.7	29744.5	56399.5	43440.5	14010.8	30701.5	19932.8	20494.4	17274.1	18675.2	24007.8	24725.1	17309.1	25254.1	33837.2	12195.4	25523.6	29016	34532.9
39773	2-Isononenal (CAS)	798	798	1061	53966-58-8	62		9.75076	1182.44	1.86488	1182.44	1.86488	1182.44	1.86488	1182.44	1.86488	5.81039e-14	7.19557e-14	68	81186.6	7814.92	13550.8	25426.8	13463.5	25600.5	24134.3	158561	5163.82	140630	140712	10156.4	19279.4	9360.04	26952.9	47279.6	20767.2	13705	46585.2	29760.8	62091	32930.1	37564.4	79776.1	38558.3	49748.2	67471.7	19910.2	29834.1	41012.3
32115	Feature 32115					55		24.9691	882.463	1.85988	882.463	1.85988	882.463	1.85988	882.463	1.85988	1.03807e-13	7.21491e-14	65	250064	336903	330491	59342.5	47813.5	43332	82714.1	45355.8	86641.8	46367.5	66326.7	67637.5	135333	283600	162566	37992.6	59898.5	72750.5	186676	92456.9	43464.4	36041.2	58582.3	64789.3	56163.1	60477.1	87152.1	115810	104970	180425
31565	Pyrazine, 2,5-dimethyl-	924	924	7829	123-32-0	109	917	22.4799	844.966	1.93988	844.966	1.93988	844.966	1.93988	844.966	1.93988	5.4207e-14	2.3058e-14	70	33988	52114.6	26781.2	60567.5	106040	43133.5	46466.8	80019.8	40145.5	63255.8	67241.5	95917.9	68771.8	63565.9	92056.3	43632.8	73348.3	73708.7	19209.6	20496.4	31709.2	27320.9	28635.6	17956.5	58467.4	75085.3	43720.3	25789	26664.8	27303.5
33622	1-Butanol, 3-methyl-	735	735	1700	123-51-3	42	736	24.7418	517.487	2.14486	517.487	2.14486	517.487	2.14486	517.487	2.14486	6.6383e-14	6.25628e-14	64	655885	764169	676316	261011	322685	320538	280973	360692	358780	231382	227675	248564	396893	625764	546804	276479	228122	237338	268634	212631	246002	202842	219915	261899	315875	268387	203477	243078	282960	228593
40395	Feature 40395					85		7.9729	1687.41	1.6399	1687.41	1.6399	1687.41	1.6399	1687.41	1.6399	1.49292e-13	4.09138e-14	70	42427.5	50825	49510.5	58916.1	80275.1	36892.3	46310.1	58196.8	72827.6	37187.6	48096.2	77049.5	54117	214800	54558.2	26066	26171.3	38529.9	23694.1	72074	29608	43644.7	41212	46866.6	39631.5	87778.7	36886.6	35084.2	48013	34868.1
35457	Propanoic acid, 2-methyl-, 2-ethyl-3-hydroxyhexyl ester (CAS)	768	768	1299	74367-31-0	56		24.1933	1752.41	1.76989	1752.41	1.76989	1752.41	1.76989	1752.41	1.76989	0	8.8454e-14	67	53521.5	112204	145166	64503.8	200652	77372	106135	89779.4	99025.9	63426.5	126070	74945.6	109151	187791	107614	35510.9	144261	64553.2	34086.7	111678	65339.4	59227.1	188777	88301.2	39085.6	63069.9	43645.8	80623.5	104889	43244.6
23557	Feature 23557					155		47.0212	1682.41	1.15993	1682.41	1.15993	1682.41	1.15993	1682.41	1.15993	1.08899e-13	1.15687e-13	70	25236.9	35060.9	22673.1	25504.5	44327.2	16414.2	24228.9	32722.1	22266.2	17969.3	23547.1	18759.9	31671	21789.4	21761	25277.9	26099.8	16655.3	30916	17148.3	20752.9	29043.8	29350.8	20241.9	24987	28184.1	16019.9	20589.9	25989.4	19196.8
23011	Feature 23011					155		42.6743	1684.91	1.13993	1684.91	1.13993	1684.91	1.13993	1684.91	1.13993	1.9029e-13	1.96195e-13	70	16562.1	28798.5	14989.7	20359.5	27734.2	11957.8	17802.8	22780.6	17595.9	12540.9	16030.2	10722.6	23316.7	13276.9	16077.4	14784.5	17607.4	9006.19	26796.5	11306	16621.1	20468.4	23716.4	15123.8	19784.4	18646	11534.3	14889.6	22833.6	15749.9
23245	Phenol, p-tert-butyl-	820	820	6910	98-54-4	151	1295	36.8324	1697.41	1.36991	1697.41	1.36991	1697.41	1.36991	1697.41	1.36991	8.09522e-14	9.79542e-14	70	37263.5	16061.1	16024.2	37640.3	46000.9	33145.4	30416	20304.6	24406.9	35516.4	31171.1	32227.6	27662.9	40159.8	16981.1	14764.3	13201	21887.4	14407.7	17705.1	14522.1	31610.5	12912.3	14820.2	15400.7	15163.5	12753.3	19342.1	15696.2	15836.8
28585	Feature 28585					114		27.9785	1317.44	2.19986	1317.44	2.19986	1317.44	2.19986	1317.44	2.19986	8.69171e-14	4.06658e-14	63	2261.08	336.862	16.6651	1918.51	1402.87	1443.81	1092.74	1704.52	1300.69	115.815	1364	550.65		1125.7	1183.24	2133.18	2742.92	1702.64	46615.3	46554.5	89935.1	30378.6	57431.4	48305.6	56224	83657.3	68246.5	39539.9	45499.2	39353.5
31966	Feature 31966					86		21.1082	934.96	2.21986	934.96	2.21986	934.96	2.21986	934.96	2.21986	6.12367e-14	2.01497e-14	60	2638.03	2688.27	2026.39	18.8613	5718.9		1746.24	800.399	1968.04	4113.87	4482.9	2609.14	1779.57		942.428	8275.56	6945.98	6435.3	88999.4	74329.7	160541	33031.3	78260.3	103435	100182	133452	158789	37181.6	69440	62937.4
30669	Ethanone, 1-(2-methyl-1-cyclopenten-1-yl)-	785	785	7802	3168-90-9	124		23.7311	819.967	1.5149	819.967	1.5149	819.967	1.5149	819.967	1.5149	5.58596e-14	1.77158e-13	69	1438.18	2802.55	2757.98	1665.26	2049.95	1087.95	843.775	975.071	200.767	277.528	1264.17	541.64	941.807	512.112	914.42	2305.5	1470.84	217.463	45853.3	25923.6	44553	18348.1	22240.5	39765	52984.1	61004.7	57814.9	22148.8	41320.4	50528
25753	Benzene, 1-(1,1-dimethylethyl)-3,5-dimethyl-	824	824	5495	98-19-1	149	1151	32.211	1734.91	2.37485	1734.91	2.37485	1734.91	2.37485	1734.91	2.37485	1.32004e-14	1.31843e-13	58			765.538	342.234	3898.31	2490.52	6223.35	174.199	1801.74	502.054	272.367		2388.9	3506.84	2164.42	4353.9	9043.95	1135.96	71005.3	68574.7	51479.9	53865.3	87617.2	63208.2	91108.8	82255.4	94164.9	34688.8	94845.8	58970.8
24754	6-Methyl-3,5-heptadiene-2-one	826	826	5298	1604-28-0	98	1107	32.5553	1317.44	1.98987	1317.44	1.98987	1317.44	1.98987	1317.44	1.98987	8.69171e-14	3.37179e-14	68	5256.6		1773.2	2182.57	2298.25	681.314	1328.54	920.108	2456.18	758.327	768.375	3414.93	3324.94	81.1604	1827.48	4676.85	6317.31	9788.52	99372.4	91273.4	167926	79240.4	101678	129277	133243	167414	149216	74575.3	110006	95473.3
35695	4-PHOSPHATRICYCLO[6.1.1.0(3,7)]DEC-3(7)-ENE, 4,9,9-TRIMETHYL-	705	705	1700		43		14.9215	2057.39	2.21986	2057.39	2.21986	2057.39	2.21986	2057.39	2.21986	6.67882e-14	2.01497e-14	34		2448.02				14353.1					6236.6					15495.2	32259.3		78740.8	137658	481032	405594	284144	102601	490006	773516	210372	241405	303347	168124
28088	10-Heptadecen-8-ynoic acid, methyl ester, (E)- (CAS)	711	711	1486	16714-85-5	122		28.0458	1317.44	2.18486	1317.44	2.18486	1317.44	2.18486	1317.44	2.18486	8.69171e-14	0	70	1164.3	257.944	2663.87	983.447	4169.92	2786.93	3301.88	1659.87	2877.1	1589.31	1533.35	2712.23	5190.55	1103.6	1190.33	3257.11	5165.77	3337.13	53159.8	45861	99965.9	42308.5	58918.8	78397.6	91988.1	100802	82911.9	51542.9	81332.8	57914.4
26046	Feature 26046					164		31.2304	1699.91	1.85488	1699.91	1.85488	1699.91	1.85488	1699.91	1.85488	6.7361e-14	2.41145e-14	62	819.676		590.412	1421.58	3543.94	1249.23	1555.28		1928.8	3089.81	480.161	1041.11	306.921	949.219	410.718	3447.88	2217.91	2647.6	57023.7	47272.4	42403.9	31478.8	45905.3	63315	104668	84116.6	95607.6	85318.4	64841.4	72996.7
34577	4-Acetoxy-3-methoxyacetophenone	732	732	5049	54771-60-7	153	1636	17.6678	1699.91	2.45984	1699.91	2.45984	1699.91	2.45984	1699.91	2.45984	6.7361e-14	3.63678e-14	57	662.558	157.273		749.469	1312.6	569.781		642.392		1033.88	873.917	1830.93	204.835		346.136		613.548		8181.04	7178.88	18531.3	2154.91	4522.85	13295.2	9077.33	17358.6	15712.1	6103.21	9372.2	7437.47
30163	Feature 30163					91		27.0458	1317.44	2.41485	1317.44	2.41485	1317.44	2.41485	1317.44	2.41485	8.69171e-14	1.48182e-13	69	4517.15	2183.45	1458.43	1538.05	5308.41	7738.69	5438.4	700.375	5428.48	856.12	7788.86		6479.49	4304.09	3877.86	8230.87	11429.3	8568.96	175953	165944	337936	131809	206625	247615	268689	318761	298820	131081	208315	169847
28483	Feature 28483					112		26.9091	1224.94	2.13986	1224.94	2.13986	1224.94	2.13986	1224.94	2.13986	5.60881e-14	1.25418e-13	68	686.813	1563.65	905.919	3130.74	644.158	4018.18	1313.77	1217.81	1507.52	1226.81	742.722	269.824	2079.68	940.091	214.347	2906.39	7568.14	2265.25	100710	74522.4	108982	100417	82332.2	110614	197075	157670	110019	66702.9	107909	60599.5
28344	Feature 28344					130		27.0658	1224.94	2.18986	1224.94	2.18986	1224.94	2.18986	1224.94	2.18986	5.60881e-14	1.02129e-13	58	211.785		503.251	851.541	1069.54	1406.78		99.835		722.42		2599.33	1359.67	712.879	1407.67	2021.44	8710.47	6141.12	68484.8	56281.6	97767	80223.4	74784.2	83814.5	149076	115243	75283.5	44427.8	80478.5	46549.3
30456	Gibberellic acid	727	727	6612	77-06-5	164		27.3842	1654.91	1.70989	1654.91	1.70989	1654.91	1.70989	1654.91	1.70989	6.91925e-14	1.04637e-13	62	1695.78	514.397	911.364	1056.32	3574.68	54.3733			1177.55	457.037	2063.81	1354.04	842.658	1627.25	981.326	5827.97	10370	10281.5	37186	28022.8	34993.3	35390.2	45219.7	47198	91581.6	78188.4	70633.3	58485.2	72371.3	55045.3
36341	Feature 36341					130		15.3537	1004.96	1.91488	1004.96	1.91488	1004.96	1.91488	1004.96	1.91488	6.83658e-14	5.83974e-14	62	2172.88	1814.71	827.586	2610.54	1634.86	1721.32	3116.82	1830.3	2358.22	2993.41	1926.73	2679.7	458.002		1588.51	125.523	653.588	1037.93	14732.1	18257.2	7049.52	12086.1	26499.3	30377.8	47825.5	31513.7	40009.6	23750.2	40097.4	46999.9
37909	2-Acetyl-5-methylthiophene	921	921	4746	13679-74-8	124		12.5107	1454.93	0.00999936	1454.93	0.00999936	1454.93	0.00999936	1454.93	0.00999936	4.7222e-14	1.04842e-13	67	565.425	1950.75	1772.17	1325.58		1008.38	3019.08	331.656	684.626	617.803	3220.28	1510.08		2487.5	972.575	3174.65	6022.31	712.361	19458.8	23798.2	111363	33612.2	41069.1	33180.9	50266.4	125035	43141.4	20430.8	31768.6	32810.6
31499	Feature 31499					100		23.0322	719.974	1.78489	719.974	1.78489	719.974	1.78489	719.974	1.78489	1.59044e-13	1.00241e-13	65	1077.04		2278.69	648.777	2843.23	1251.49	280.883	2060.89	1552.42	1912.27	45.9704	3967.5	1215.27	2921.72	1516.18	1847.63	4665.25	1912.01	60576.6	37459.7	68112.8	29921.3	38830.2	48887.7	65630.6	98812	47956.3	31259.5	45407.1	38263.6
31629	Aniline, N-methyl-	894	894	6100	100-61-8	150	1066	24.2145	1547.42	2.19986	1547.42	2.19986	1547.42	2.19986	1547.42	2.19986	1.18399e-13	4.06658e-14	67	1937.44	2960.4	3439.82	324.149	1387.53	632.869		4083.71	2071.12			1197.86	675.31	2782.97	2042.73	4221.69	8558.04	6841.02	90503.1	91668.4	212742	59075.7	85293	100323	151513	205863	190093	34532.7	110531	88098.9
28816	Feature 28816					130		26.9217	1224.94	2.26486	1224.94	2.26486	1224.94	2.26486	1224.94	2.26486	5.60881e-14	9.87471e-14	59	1057.38	237.097	475.388		454.677	98.2172	410.594	540.649		708.204	450.082	947.626	818.969	992.556	56.1694	2025.67	6380.65	6479.33	64491.9	45457.4	85754.7	68047.4	63303.3	81014.4	125502	104833	63125.1	41944.6	69987.1	43581
27517	Feature 27517					48		28.0053	1224.94	1.85488	1224.94	1.85488	1224.94	1.85488	1224.94	1.85488	5.60881e-14	2.41145e-14	54			4000.56	4128.61		7634.03	2478.86		2726.2	3003.97	8869.43	17917.8	6690.12		17653.5	18104	43897.3	42663.5	367537	254430	441974	365574	302676	407287	702468	599050	402666	237042	371723	265836
30390	2-Furanone, 2,5-dihydro-3,5-dimethyl	897	897	6433		84		23.8054	1152.45	0.139991	1152.45	0.139991	1152.45	0.139991	1152.45	0.139991	0	0	70	2456.46	3492.05	1778.62	1352.49	6123.51	2281.53	388.092	2869.08	1394.38	1492.38	2855.52	3936.22	2157.85	1055.94	6003.12	49.3838	5664.29	3908.4	75944.1	61081.8	138372	36590.1	76854	88039	103252	108857	137363	33932.4	76260.3	75100.1
31427	Feature 31427					105		22.3461	1687.41	1.90988	1687.41	1.90988	1687.41	1.90988	1687.41	1.90988	1.49292e-13	1.17101e-14	55			1524.49	3275.29	2955.96		6166.11			250.329	5994.43	3866	4994.41	5444.73	6896.9	1111.69	2763.57	13312.1	124962	98003.1	33645.6	39767.4	82188.9	112636	205725	140292	192942	190713	131490	148630
27850	Feature 27850					152		28.3296	1224.94	1.99487	1224.94	1.99487	1224.94	1.99487	1224.94	1.99487	5.60881e-14	1.12111e-14	69	708.103	1340.28	257.315	484.288	1042.48	608.637	1485.01	734.849	628.13	462.302	1388.58	214.654	748.588	593.262	532.879	3896.29	5043.98	2094.47	51035.5	41431	71556.8	52243.1	50810.7	66097.7	104084	87326.3	66335	36927.5	59559.6	34447.9
30755	Benzenamine, 2,4,5-trimethyl-	803	803	5425	137-17-7	158	1292	23.2711	1279.94	1.94488	1279.94	1.94488	1279.94	1.94488	1279.94	1.94488	1.25249e-13	9.19947e-14	70	726.148	1544.83	436.356	178.323	2556.13	1042.56	916.087	1787.28	946.187	754.606	273.015	672.847	909.931	1090.67	703.048	1144.06	545.155	956.224	24231.6	25053.6	13651.5	15333.4	26691.4	49941.6	34352.3	32195.8	37827.5	12716.4	30575.2	25131.2
40845	Feature 40845					71		6.65069	1352.43	0.889943	1352.43	0.889943	1352.43	0.889943	1352.43	0.889943	1.35469e-13	1.00522e-13	40		1264.38	1383.53	261.036				2080.55		5188.37							5911.31		49882.9	226627	70862.3	34957.5	79190.7	63261.8	48732.6	292059	41277.6	12631.4	37154.2	14519.7
25668	Feature 25668					153		32.243	1224.94	1.68489	1224.94	1.68489	1224.94	1.68489	1224.94	1.68489	5.60881e-14	6.63686e-14	69	1326.05	437.995	603.181	994.279	1363.55	713.266	269.293	984.484	122.901	601.116	564.596	732.12	594.121	1205.38	555.471	4566.52	11861.8	12737.1	133289	104996	155441	140661	119401	152367	239143	195357	144670	91882.8	149558	100702
23826	Feature 23826					139		40.8425	1597.42	2.29985	1597.42	2.29985	1597.42	2.29985	1597.42	2.29985	1.57703e-13	1.16693e-13	69	523.811	1437.88	1170.81	915.208	1358.74	872.279	41.0151	1297.59	718.026	2030.22	716.577	560.212	35.0116	677.953	1380.43	7946.11	14176.3	5700.5	43717.9	41221.5	80938.3	62432	63364	44744.5	48555.9	59002.5	39236.9	38056.3	50137.2	40415.4
35100	Feature 35100					67		16.8343	767.471	1.86988	767.471	1.86988	767.471	1.86988	767.471	1.86988	4.47604e-14	1.79408e-13	60	3408.24	9539.45	2782.57	7932.43	2253.12			9029.03		4483.89	13741.7	8418.1	7932.28	6960.1	5488.81	6693.39	10333.7	19437.6	101669	91443.5	306271	46139.4	67805.8	121433	137441	323993	114618	89552.6	89323.4	164188
28218	Feature 28218					152		27.2725	1224.94	2.23986	1224.94	2.23986	1224.94	2.23986	1224.94	2.23986	5.60881e-14	0	63	1150.03	1185.47		203.484	804.646	479.859	260.508	314.054	438.627	588.397	708.693		501.842	689.981	1133.79	2025.88	4365.94	1857.88	34052.5	24657.8	33639.6	30352.4	24568.6	36518.8	57824.4	44164.1	34716.1	20578.3	27749.3	17595.6
34418	Gibberellic acid	724	724	5303	77-06-5	164		22.3606	1657.41	1.96487	1657.41	1.96487	1657.41	1.96487	1657.41	1.96487	1.38176e-13	0	56	562.66	1301.38			986.306				1279.87	389.473	125.192	931.457	285.419	1883.86	743.449	1700.77	1044.38	4442.91	32846.7	27585.8	20638.4	15150.1	29236.5	33468.3	68417	53087.3	54307	55268.8	40738.8	49201.8
28131	Feature 28131					129		27.8255	1224.94	1.95487	1224.94	1.95487	1224.94	1.95487	1224.94	1.95487	5.60881e-14	1.25846e-13	66		3985.14	3648.42	2250.88	830.937	6202.6	3030.65	5101.61	523.169	3549.22		3585.76	3120.91	1851.01	2221.52	7527.75	10089.7	13216.5	109622	83877.4	130358	106974	97082.9	117681	218334	168304	121997	86036.5	120741	75487
28479	12,15-Octadecadiynoic acid, methyl ester (CAS)	727	727	3257	57156-95-3	130		28.0857	1317.44	2.34985	1317.44	2.34985	1317.44	2.34985	1317.44	2.34985	8.69171e-14	1.90351e-14	66	2327.63	1354.51	965.851	2009.94	1579.09	1605.32	376.351	1848.49	533.79	2752.91	2041.1	933.216	1694.04	1331.19	2109.21	2327.04	2571.34	3355.92	27641.2	23701.7	45200.3	16877	32989.1	28649.9	39243.4	41758.2	38742.9	18787.5	35572.9	23492.5
36621	Feature 36621					71		22.6282	439.992	2.10487	439.992	2.10487	439.992	2.10487	439.992	2.10487	1.5615e-13	4.25011e-14	67	2855.4	7269.55	660.557	8828.7	5977.32	2851.66	6213.59	9841.96	8434.81	11322.8	8578.12	5613.37	3240.29	6375.62	7315.29	16491.4	10062.1	11281	200472	150921	343698	119144	134471	200082	291738	358796	284066	108882	169948	159489
29206	Benzenamine, 2,4,5-trimethyl-	813	813	5492	137-17-7	158	1292	26.8256	1279.94	1.97987	1279.94	1.97987	1279.94	1.97987	1279.94	1.97987	1.25249e-13	1.24257e-13	70	936.005	1440.49	635.623	218.999	2240.01	929.839	1080.23	1938.57	826.021	791.767	553.721	821.051	985.25	1233.38	944.974	1189.05	863.321	1184.02	23072.3	23941.7	11782.9	13039.8	27410.5	37073.4	31691.1	24831.4	34237.7	11111.7	24547.5	23640.6
32251	2,5-Dimethyl-para-anisaldehyde	774	774	7565	6745-75-1	136		20.392	1859.9	2.30485	1859.9	2.30485	1859.9	2.30485	1859.9	2.30485	4.92532e-14	1.35847e-13	55			702.086	2541.45	268.23	1202.41	869.272	1596.69		1701.11	5170.03	1373.1		981.827	1532.22	574.082	2490.25	3682.13	24222.8	28939.4	60263.2	26093.4	37096.3	60778.4	80373.2	92210.3	75590.4	24155	49261.7	60631.5
31471	4-Chloro-2-butanone	812	812	4852	6322-49-2	65		22.2921	1047.45	2.16986	1047.45	2.16986	1047.45	2.16986	1047.45	2.16986	0	6.18421e-14	60	15209	1849.64		3523.87	5393.74	8650.2	9314.53	2082.82	824.305	22795.7	27739.8	10986.5	3317.95	6458.26	6750.59	16120.2	15739.3	8795.54	189201	149181	282072	73806.8	155930	213026	227230	248944	272634	60230.2	148805	126797
37401	Feature 37401					107		13.8396	1307.44	1.99987	1307.44	1.99987	1307.44	1.99987	1307.44	1.99987	1.22615e-13	7.82818e-14	68	4176.24	573.71	4038.71	5960.2	4619.93	3983.32	807.395	4773.36	5257.03	3388.41	5551.04	10331.2	5383.16	5001.78	6832.73	7957.19	5318.34	7522.51	50408.1	36684.8	147351	31161.2	48558.5	94572.1	108219	186202	112614	34127.7	53387.8	43952.6
30640	Feature 30640					122		23.9602	1224.94	0.0349978	1224.94	0.0349978	1224.94	0.0349978	1224.94	0.0349978	5.60881e-14	0	70	3054.98	3821.29	3636.66	1124.03	7756.27	4485.99	1210.37	3295.36	997.069	1221.09	1342.58	1652.23	1330.43	4729.42	4423.39	3136.17	12133.6	3755.78	98597.5	80842.4	119216	108103	89198.1	117084	217119	162449	115608	60650.8	116178	56181.9
39202	2,3,4-Trimethylpyrrole	861	861	6431	3855-78-5	94		9.69043	1132.45	0.124992	1132.45	0.124992	1132.45	0.124992	1132.45	0.124992	8.08922e-14	7.82818e-14	61	2363.21	1819.14	593.091	1202.69	3988.36		2729.39	1156.89	2883.54		4077.07	3223.76	4852.96	523.514	738.087	4300.29		2106.14	29593.6	16267.3	114105	16173.3	24590.8	33055.4	31900.5	73549.5	36375	8281.08	33684.8	13969.8
33314	Feature 33314					43		18.4503	929.96	0.00499968	929.96	0.00499968	929.96	0.00499968	929.96	0.00499968	9.85054e-14	1.04842e-13	53		19065.6	13484.7	15076.5	14276.9	7366.15	12617.8	7526.63		1861.02				8400.88	1578.23	15494	5396.53	8188.72	309595	317111	518496	219779	316216	144911	749253	829565	420117	331873	358402	238439
35250	Benzenamine, 2,4,6-trimethyl- (CAS)	888	888	5233	88-05-1	136		15.75	1642.41	0.0399974	1642.41	0.0399974	1642.41	0.0399974	1642.41	0.0399974	1.53382e-13	1.04842e-13	61	861.801	991.37	3729.89		2870.16	2751.38		2467.25	710.099	771.869			1471.45	1074.07	713.441	1975.27	1848.11	5034.9	41003.1	23688.7	85549.6	9348.12	24921	47112.2	44401.9	54955.7	85753.8	11380.4	25221.1	31434.8
29283	3-Penten-2-one, 3-methyl-	956	956	9375	565-62-8	38	859	25.6659	717.474	1.75489	717.474	1.75489	717.474	1.75489	717.474	1.75489	3.19197e-14	6.37214e-14	56				5293.47	55279.8	5988.49	13820.2	10281.9	2591.25	14167	9596.1			11088.6		25434.7	21144.9	20318.8	352259	286128	589490	197140	260833	408110	410951	637713	382946	187886	289548	302839
27666	Feature 27666					150		29.7882	1224.94	2.09987	1224.94	2.09987	1224.94	2.09987	1224.94	2.09987	5.60881e-14	4.26023e-14	68	2035.09	926.064	1777.78	1673.98	1278.3	3510.19	1914.7	1693.95	974.464	1067.87	2128.77	1031.48	2863.93	1010.58	1620.28	1894.73	7942.85	8117	52821.3	32563.6	53196.8	50800.6	40655.8	46789.5	85531.4	71031.6	52843.4	27186.1	46627.3	32472.4
36626	Feature 36626					164		23.0738	1672.41	1.69989	1672.41	1.69989	1672.41	1.69989	1672.41	1.69989	6.84686e-14	5.26264e-14	68	835.791	2286.89	2383.73	2858.67	3228.12	1551.41	2825.22	2269.06	844.367	1923.57	238.519		2499.99	1359.58	1783.27	2567.89	479.514	5004.41	48952.6	40316.8	19026.8	16765.9	29000	49956.9	79119.3	50298.4	79108.6	72316.1	46873.8	61422
27586	Feature 27586					150		29.8353	1224.94	2.07487	1224.94	2.07487	1224.94	2.07487	1224.94	2.07487	5.60881e-14	0	66	1864.5	692.218	933.69	1910.94	564.728	3394.69	1682.86	1843.41	559.254	919.897	2511.68	771.016	2710.23	266.794	2257.59	2587.66	9318.86	7351.48	56456.8	36597.4	53463.9	51184.3	45629.4	49673.6	92206.5	71485.5	58943.6	24588.9	49839.3	33695.3
30167	Butane, 2-bromo-2-methyl-	740	740	6264	507-36-8	72	750	25.0959	422.493	2.13986	422.493	2.13986	422.493	2.13986	422.493	2.13986	1.08411e-13	1.25418e-13	61	4685.32	4130.97	4324.52	6210.99	7659.06	10562.7	4252.84		5397.87	4435.43		5376.07	3347.71	10596.2		14136.1	22436.6	5948.29	129810	97776.4	185015	82290.4	94769.2	115551	200045	244150	157251	79980	114621	92230.1
29751	Feature 29751					107		25.7996	1349.93	1.83488	1349.93	1.83488	1349.93	1.83488	1349.93	1.83488	1.86614e-13	1.09698e-13	70	3351.87	8630.17	3252.08	4995.99	4585.5	6195.04	10009.7	2190	3789.73	2909.55	1801.56	9571.81	3654.49	7723.28	9508.63	8672.71	7149.17	8541.84	178556	141047	249503	65949.7	110876	233067	182907	198708	266840	92376	127011	197137
32998	Feature 32998					126		19.2301	1067.45	2.30485	1067.45	2.30485	1067.45	2.30485	1067.45	2.30485	8.58176e-14	1.35847e-13	70	2987.81	4188.85	7816.5	5969.64	4938.63	4700.13	2839.53	4473.13	2511.64	6529.15	6609.08	4749.51	5175.61	5400.94	4174.7	5512.49	3020.51	4532.32	58974	45758.6	121388	33597.8	58672.3	67210.7	82598.5	111652	87073.3	25138.2	55966.2	47341.6
27734	Feature 27734					150		28.3413	1224.94	2.03987	1224.94	2.03987	1224.94	2.03987	1224.94	2.03987	5.60881e-14	0	64	1969.92	1245.02	631.778	2062.65	742.871	3056.65	2170.09	1689.85	1262.76	737.099	2004.76	248.903	1658.31		1234.54	4978.88	9114.19	5444.17	51707.7	38852.8	56398.1	55097.1	46726.2	60150.9	105832	77840.2	62691	31667.5	50833.6	34285.3
23584	3-(1-Acetoxy-ethyl)-2,4,4-trimethyl-2-cyclohexen-1-one	919	919	5045		107		37.7916	1642.41	2.00487	1642.41	2.00487	1642.41	2.00487	1642.41	2.00487	1.53382e-13	8.92418e-14	64	3713.03	1403.26	2268.98	4009.61	4207.41		3653.51	3736.78		221.078	3562.33	3521.16	3877.9	1811.08	805.11	10935.5	12913.7	13070.4	78318.4	72891.1	106330	63705.2	97330.3	70781.6	130447	135032	117430	106901	121891	85941.5
28624	Feature 28624					102		26.9993	1224.94	1.74489	1224.94	1.74489	1224.94	1.74489	1224.94	1.74489	5.60881e-14	6.40866e-14	66	6701.34	7561.37	8944.2	8345.44	20637.7	15841.3	11250.7	9736.86	8690.79	5060.72	11931.2	8937.41	15013	8613.44	7128.78	15846.8	41422.7	31463.2	279984	199518	298615	284671	240839	299502	554467	424188	300986	196227	317091	163706
30633	Benzenamine, 2,4,5-trimethyl-	735	735	5027	137-17-7	155	1292	24.3671	1279.94	2.09487	1279.94	2.09487	1279.94	2.09487	1279.94	2.09487	1.25249e-13	0	70	810.6	977.069	923.485	688.099	782.438	606.373	1745.1	763.647	691.606	272.714	889.53	872.797	1541.77	795.521	998.303	484.224	1073.69	702.449	13431.9	16032.5	8898.31	10233.6	18417.7	26719.1	21273.6	16313.8	22988.6	8858.51	19937.8	14082
30297	Benzenamine, 2,4,5-trimethyl-	748	748	4997	137-17-7	158	1292	25.618	1279.94	2.03987	1279.94	2.03987	1279.94	2.03987	1279.94	2.03987	1.25249e-13	0	70	1493.69	859.853	1223.82	751.843	1286.97	751.065	2213.57	1294.1	947.933	558.972	1131.51	1364.23	1433.33	1522.49	1232.39	1338.7	1191.94	1350.85	14490.1	21477.6	9697.82	11687.5	23367.4	31087.3	25857.8	19285.2	27736.6	12344.8	25202.7	17757.8
31214	Feature 31214					124		24.9085	997.456	1.69989	997.456	1.69989	997.456	1.69989	997.456	1.69989	9.18398e-14	5.26264e-14	68	1344.43	2114.34	1119.07	6118.93	7169.51	6448.79	6110.56	4503.29	6316.51	3722.21	3432.61	3149.14	6213.76	6485.33	6886.31	4778.09	4685.24	1652.05	90529.6	55460.1	82094.9	23703.2	53555	85056	88528.4	83002.9	129510	45529.5	74978.1	77474.7
30630	Benzenamine, 2,4,6-trimethyl-	831	831	4852	88-05-1	94	1261	23.8849	1279.94	1.91988	1279.94	1.91988	1279.94	1.91988	1279.94	1.91988	1.25249e-13	8.15435e-14	69	2385.47	7114.84	4324.22	6633.9	8242.69	7658.4	7424.29	5325.81	6515.19	3359.54	5610.73	5218.87	4543.69	5672.54	5978.59	3233.89	10800.7	8629.59	82361.2	84938.6	46223.7	53619	100627	170337	111412	95590.2	141308	40057.6	116065	103242
22532	Feature 22532					111		39.7354	799.969	1.70489	799.969	1.70489	799.969	1.70489	799.969	1.70489	5.72561e-14	1.57416e-13	60	3096.22	2807.51	4021.4	5269.72	5331.94	4554.96	4251.6	3402.14	2043.23	2861.72	8574.7	5670.96	7431.04	5606.49	3669.93	5181.1	10819.7	5872.15	35262.9	27760.7	38021.3	29272.6	34320.6	48139.9	49349.6	62046.3	41336.6	27547.6	47793.8	40366.7
32054	Phenol, 2,4,5-trimethyl-	862	862	3668	496-78-6	135	1228	21.1983	1632.42	1.20992	1632.42	1.20992	1632.42	1.20992	1632.42	1.20992	1.12234e-13	3.6969e-14	69	5948.3	11402.5	8531	8199.76	26171.5	4510.95	5200.19	5710.26	9736.76	13305.3	5885.76	7379.88	6151.77	9594.73	4547.15	5747.21	11931	16514.1	152154	171399	357503	159076	228566	274069	320456	410245	374950	92882.1	254757	165744
28407	3-Furanmethanol	740	740	7496	4412-91-3	97		27.6128	1824.9	2.24986	1824.9	2.24986	1824.9	2.24986	1824.9	2.24986	1.25495e-14	1.39168e-13	65	996.573	7096.32	7720.87	1339.48		5669.96	6025.23	1648		8555.56	3234.71	5715.4	2573.36	1705.04	4557.37	9168.35	26157.6	14410	100717	114683	223707	158608	161401	98364.7	249662	237555	162008	123847	192813	100799
24524	(1R,3R)-2,2-Dimethyl-3-(3-oxobutyl)cyclopropanecarboxylic acid	890	890	4807	73175-22-1	127		33.2894	1189.94	2.36985	1189.94	2.36985	1189.94	2.36985	1189.94	2.36985	9.62295e-14	3.77489e-14	70	1592.13	297.61	2182.53	2021.04	1816.65	837.434	1172.08	834.553	2731.31	912.337	175.129	803.873	1635.15	1996.77	1640.84	3842.05	4314.24	1548.82	37913.1	35013.1	45626.2	26731.2	48156.6	46685.9	46290.1	50556.8	48133.5	25671.3	44697.3	28016.4
24078	trans,trans-3,5-Heptadien-2-one	742	742	1664	18402-90-9	107		34.593	922.461	1.92988	922.461	1.92988	922.461	1.92988	922.461	1.92988	1.98613e-13	5.79436e-14	68	27020.6	20970.4	22627.9	39024.4	28164.8	26327	17957.7	26344.1	21943	18328.7	26255.4	27858.7	19449.2	27209.9	25726.1	49463.4	71557.2	59984.5	328599	319046	593154	335680	388592	470738	404662	568227	399291	216100	370893	302434
28977	Feature 28977					81		29.1571	1487.42	2.01987	1487.42	2.01987	1487.42	2.01987	1487.42	2.01987	1.53968e-13	0	67	12585.6	29864.4	18291.2	26570.6	26338.2	21092.5	17047.9	14617.9	12199.6	8619.46	11957.2	11444.1	17464.1	25828.5	13771.8	23236.4	43156.3	16976.8	213140	216313	432727	195276	277937	238434	368273	454287	368080	212031	382959	242174
26306	2,5-Octadecadiynoic acid, methyl ester (CAS)	739	739	1427	57156-91-9	152		32.334	1224.94	2.33485	1224.94	2.33485	1224.94	2.33485	1224.94	2.33485	5.60881e-14	1.72416e-13	69	1941.75	946.559	2029.13	1446.78	3065.73	1319.48	487.491	2322.27	2440.22	1180.97	1651.23	1777.7	1291.35	1722.24	1845.37	2261.63	2464.67	3586.82	22571.3	23038.1	32855.4	24344.8	28827.9	32939.1	52900.1	36667.6	28956	19254.9	32330	19498.5
33940	Naphthalene, 1,2,3,4-tetrahydro-5,7-dimethyl- (CAS)	800	800	1419	21693-54-9	146		17.7789	1667.41	2.02987	1667.41	2.02987	1667.41	2.02987	1667.41	2.02987	1.78552e-13	1.10178e-13	68	2200.77	2551.62	1440.59	1470.32	3359.77	1919.86	2562.06	2393.93	3542.2	1938.97	1344.04	1835.45	2882.56	10324.5	1227.4	2699.84	1566.76	3372.1	27001.2	34281.9	46593	17795	33765.3	28980.1	71873	67273.7	70554.9	11918.6	34406.9	37648.3
32494	Feature 32494					128		20.8738	1347.43	2.40485	1347.43	2.40485	1347.43	2.40485	1347.43	2.40485	0	3.71995e-14	69	2114.34	3777.49	3455.11	2132.85	4105.78	3859.62	48.704	2492.64	2584.66	1458.14	2696.98	5306.99	2742.1	4049.13	1896.69	3475.34	3361.57	6491.53	29355.1	31386.9	13668.2	46089.6	78178.3	79037.5	79072.3	48454	56771.2	20466.2	84836.3	73149.7
26284	Feature 26284					95		31.6534	1332.43	1.91988	1332.43	1.91988	1332.43	1.91988	1332.43	1.91988	5.15632e-14	8.15435e-14	70	1600.5	8034.81	3904	8880.8	7765.46	2125.65	8842.81	5696.57	3303.57	3776.51	11673.3	9315.04	3954.87	2379.95	9589.19	17037.4	24610.1	13895	129313	99267.1	196383	88716.8	109622	144086	218734	220181	170137	112585	163345	130862
27097	Benzenamine, 3-methyl-	759	759	4973	108-44-1	67	1075	30.6988	772.47	1.79489	772.47	1.79489	772.47	1.79489	772.47	1.79489	8.89414e-14	4.98411e-14	69	9300.76	15104.5	11025.7	17291.3	19114.7	11931.6	14678.5	16197.9	10948.6	12170.8	18034.2	13173	22650.4	12250.8	21032.5	23789.1	31615.6	33285.8	153688	126293	312417	96134.6	112281	221810	263782	361570	294292	83773.8	168516	185397
31311	Dimethylformylthiophene	968	968	4018		141		23.9966	1567.42	0.00499968	1567.42	0.00499968	1567.42	0.00499968	1567.42	0.00499968	1.31499e-13	1.04842e-13	68	2791.81	2869.47	2149.14	815.235	1241.49	292.398	1253.71	2324.94	1346.64	1485.33	3447.18	932.122	1432.13	2640.75	5298.45	3853.25	1431.71	4865.16	25739.8	21281.2	41150.8	17746.8	26163.9	45483	36654.9	50852.9	54703.7	14575	21026.7	24757.9
17383	Isothiazole, 4,5-dimethyl- (CAS)	947	947	8095	27330-47-8	98		48.8547	1012.46	2.06487	1012.46	2.06487	1012.46	2.06487	1012.46	2.06487	1.92268e-13	1.29973e-13	67	12070.6	6238.19	6874.48	5124.32	4492.72	1857.17	9138.37	2422.85	1806.7	2915.42	2757.58	2833.63	2808.14	3470.97	2149.21	11910.6	21059.3	10453.5	81390.7	62689.7	97553.5	81617.5	79459.3	88101.9	73690.2	98877	61339.1	68000.4	78884.6	69269.7
25351	6-Methyl-3,5-heptadiene-2-one	737	737	4907	1604-28-0	128	1107	32.265	1317.44	2.01987	1317.44	2.01987	1317.44	2.01987	1317.44	2.01987	8.69171e-14	0	70	1644.59	3336.67	1609.78	2265.74	3475.39	2066.18	3278.93	2895.45	1303.04	1360.41	2425.58	2850.46	2027.51	3355.15	156.693	4267.66	8971.73	14483.1	43012.3	46412.5	85936	40354.8	62758.3	64082.8	69015.4	88314.9	73849.2	37417.7	59565.8	47144.4
32633	Feature 32633					126		19.3827	1067.45	2.25486	1067.45	2.25486	1067.45	2.25486	1067.45	2.25486	8.58176e-14	1.9837e-14	70	6410.86	8991.76	12549.8	6406.32	9894.35	9650.03	8370.33	10738.3	8002.48	12415.4	13925	12291.1	8782.25	9310.6	8788.31	11304.7	10745.7	5763.99	59568.1	51614.9	142968	45229	65208.6	77649.8	93073.3	132012	95112.8	28161.6	70062.2	55832.8
28782	Feature 28782					84		26.5753	524.986	1.99987	524.986	1.99987	524.986	1.99987	524.986	1.99987	1.09058e-13	7.82818e-14	69	10625.8	10593.1	14155.1	14676.8	12637.1	19831.1	16190.7	8125.42	17769.4	6064.36	18582.5	19238.1	17812.9	11740.7	14038.1	14798.9	18906.1	18678.7	210630	168234	146244	102435	191132	195192	303533	271710	247556	115092	242826	215417
38067	2-acetyl-4-methylthiophene	919	919	4217		142		12.3965	1454.93	2.49484	1454.93	2.49484	1454.93	2.49484	1454.93	2.49484	4.7222e-14	3.58577e-14	69	2383.5	1671.95	3127.29	1972.69	2170.4	1040.09		1996.75	4008.96	1433.06	3192.16	2505.4	3986.04	112.796	2410.78	1366.48	3341.8	3257.76	15355.3	18367.8	79553.3	22965	31691.3	21381.3	33816.8	87738.4	28950.2	20332.2	29348	24545.2
28536	2,5-Octadecadiynoic acid, methyl ester (CAS)	737	737	1122	57156-91-9	138		28.2225	1224.94	2.35985	1224.94	2.35985	1224.94	2.35985	1224.94	2.35985	5.60881e-14	1.51635e-13	68	3387.21	1918.01	1635.3	2313.45	2756.43	3522.09	1934.27	3502.44	3294.79	1336.8	1983.34	1173.75	2446.61	3383.16	3430.31	3407.11	9682.41	6637.39	55297.2	43460.7	59364.2	57609.8	55905.5	57151.2	105879	84377.3	55120.9	38142.6	52251.6	40257.7
22558	Feature 22558					100		36.3774	1224.94	1.65989	1224.94	1.65989	1224.94	1.65989	1224.94	1.65989	5.60881e-14	1.07789e-13	68	15031.4	16866.8	15921.5	11920.4	19021.2	18960.4	7516.77	12313.8	9928.96	8620.19	13588.2	15498.2	15559.7	17096	13947.6	26273.9	61562.4	53184.5	330698	250370	362404	350753	304146	367280	569109	459047	362698	253095	356968	224986
36714	Feature 36714					137		19.5689	1469.93	1.99987	1469.93	1.99987	1469.93	1.99987	1469.93	1.99987	1.0906e-13	7.82818e-14	69	2009.88	1258.49	2398	2635.48	2484.85	3701.83	5934.35	3587.65	4525.93	5679.62	4302.44	1861.66	1335.98	2727.38	3724.48	2284.16	4188.34	3812.81	32024.4	30870.8	66097.4	19043.1	27395.1	42208.8	30683.6	51687	46175.7	16754.8	22095.6	21118.2
35999	Feature 35999					144		14.3575	1454.93	2.33485	1454.93	2.33485	1454.93	2.33485	1454.93	2.33485	4.7222e-14	1.72416e-13	69	3453.94	2156.34	2476.28	1335.26	2431.92	1045.03	3999.06	1663.45	2212.19	2968.33	1275.35	201.719	2170.34	2763.93	1485.56	3189.03	5610.14	2550.81	15578.7	14810.4	44545.6	35910.3	28218.3	38512.5	42235.9	81582.8	23950.3	4950.34	32192.5	12169.3
39737	Phenol, 2,3,5,6-tetramethyl-	818	818	7235	527-35-5	173	1340	10.2581	1462.43	1.81488	1462.43	1.81488	1462.43	1.81488	1462.43	1.81488	1.7226e-13	1.72522e-13	70	971.258	928.767	753.257	188.909	874.123	1572.65	3234.62	415.89	482.285	466.879	526.548	814.334	304.111	749.269	1119.59	784.01	888.721	3753.14	6796.85	6228.8	15361.5	2130.94	1713.4	2068.84	6328.81	14557.8	8328.64	1159.31	4906.16	3326.45
24706	Bicyclo[3.1.1]hept-3-en-2-one, 4,6,6-trimethyl-, (1R)- (CAS)	838	838	3900	18309-32-5	79		33.4605	1724.91	2.01987	1724.91	2.01987	1724.91	2.01987	1724.91	2.01987	5.31078e-14	0	70	14369.2	5357.71	21350.5	8699.06	6998.45	10512.3	4684.29	9024.47	9039.51	7451.29	2586.07	14082.9	8093.91	21254.2	11671.9	7943.06	15059.6	16659.3	94196.9	96340.9	178376	115617	141912	113152	193721	187866	142436	113099	141074	92911.7
32247	Feature 32247					66		24.4661	524.986	1.94488	524.986	1.94488	524.986	1.94488	524.986	1.94488	1.09058e-13	9.19947e-14	69	19574	16963.8	25648.7	21165.3	20325.9	12588.4	6988.09	7454.76	23477.6	16112.7	23843.7	22638.2	18856.7	33675.1	12761.6	19070.2	32140	32163.4	232302	230479	180639	132959	249057	253383	389983	323429	336382	139507	315677	280687
33444	3-Penten-2-one, 3,4-dimethyl- (CAS)	826	826	3761	684-94-6	124		19.3605	719.974	1.6249	719.974	1.6249	719.974	1.6249	719.974	1.6249	1.59044e-13	1.92694e-13	70	1194.37	1362.87	480.185	829.77	1412.9	1820.07	1237.06	669.257	1169.97	678.547	829.665	1290.66	3188.26	866.191	1497.3	961.047	2451.51	807.373	12569.8	10595.1	21900.4	12827.3	16319.4	17753.4	23902.4	41167.6	16986.7	19175.1	14120.2	21881.5
24690	1,3-Cyclohexadiene, 1-methyl-4-(1-methylethyl)-	742	742	3136	99-86-5	121	1017	35.3247	1519.92	2.10986	1519.92	2.10986	1519.92	2.10986	1519.92	2.10986	7.53378e-14	2.12002e-14	68	2017.44	6408.2	911.695	2995.35	2657.06	5134.39	4134.29	6182.41	5917.35	979.089	4823.38	9292.6		1945.73	4949.26	6659.78	8695.79	13232.4	65109.1	54672.2	62227	50111.2	50398.9	77357.3	101080	92863.1	81148.3	70991.1	75978	86279.4
26811	Feature 26811					79		30.1554	1699.91	1.86488	1699.91	1.86488	1699.91	1.86488	1699.91	1.86488	6.7361e-14	7.19557e-14	69	16939.3	13458.3	5480.88	14733.3	14803.2	7019.31	6627.84	7144.64	3058.37	10104.9	6040.12	8217.15	16507.4	16432.7	9066.46	4277.15	10649	10754.9	92613.1	83006.4	66591.5	79673.8	100531	96874.3	169732	153564	159535	153891	116716	125153
22173	Phenol, 2-methoxy-4-(1-propenyl)-	734	734	5131	97-54-1	125	1450	41.8732	1914.9	1.96987	1914.9	1.96987	1914.9	1.96987	1914.9	1.96987	0	6.81205e-14	68	2523.7	8204.9	4712.43	2520.33	6221.04	3195.58	2835.6	6520.07	1907.58	950.956	4608.91	4835.17	4207.16	4366.31	7839.94	17039.4	17155.9	18300.8	39230.3	49922.4	72028.4	46796.5	61416.2	59321.7	112730	98214.2	101457	70911.7	61383.3	57016.8
31741	Feature 31741					124		22.3183	1099.95	1.87988	1099.95	1.87988	1099.95	1.87988	1099.95	1.87988	6.24616e-14	4.75877e-14	70	2630.46	2004.67	3210.89	4561.74	4594.03	5166.25	5857.25	4271.77	2499.13	3013.34	5194.86	2871.39	4756.56	6316.93	3662.55	2048.01	4039.05	4840.94	49426.2	22756.9	33635.8	13128.9	19158.9	39988.3	48021.7	60171.9	59040.6	30416.8	31316.7	43399.1
32123	Pyridine, 3-ethyl-2,6-dimethyl- (CAS)	915	915	7672	23580-52-1	39		21.1949	1204.94	1.72489	1204.94	1.72489	1204.94	1.72489	1204.94	1.72489	7.60253e-14	9.07615e-14	59	33046.9	39520.7	28012.4	32747.8	52640	3593.27	3687.07	22350.4	32590	21384.7	33389.4	41261.6	34029.7	29697.1		30356.3	77667.2	62444.8	255302	225873	501816	268396	235341	276873	577362	745330	283133	197602	361661	249303
29783	Feature 29783					81		25.695	469.99	1.5649	469.99	1.5649	469.99	1.5649	469.99	1.5649	4.87277e-14	7.14576e-14	64		70.8426	3918.6	13152.1	9617.22	3517.25	6759.94	6800.43	13069.2	2504.05	1910.73	5906.75	7765.42	5478.92	13086.2	6479.79	19547	8287.6	69522.8	55012.3	69956.5	27680.9	55442.4	70490	108650	104298	115455	31903.9	76795.7	89265.8
34006	Feature 34006					121		18.3123	1782.41	1.34491	1782.41	1.34491	1782.41	1.34491	1782.41	1.34491	8.99407e-14	1.66292e-14	69	4007.2	7591.69	8052.83	7197.37	8346.06	13100.2	6338.25	4511.96	11771.9	2843.6	5396.2	14133.6	18627.7	9652.93	15211.9	11920.1	4955.85	13513.8	179320	136011	60261.6	52458.1	89377	156342	264989	171500	272639	264905	172248	206727
39487	5-(hydroxymethyl)spiro[2.4]heptane-5-ol	760	760	1781	109532-58-3	112		9.29991	1512.42	1.93488	1512.42	1.93488	1512.42	1.93488	1512.42	1.93488	6.05691e-14	4.62351e-14	70	401.289	3302.2	3921.37	1959.36	2525.85	5058.63	1851.53	4233.01	5195.48	2458.81	4367.19	1820.5	1444.02	3910.63	4222.85	3618.05	3922.6	7599.8	8466.23	13546.3	88556	20682.6	20072.5	32120.6	31904	75366.6	31092.5	2125.94	24956.6	16105
34567	TRANS-2-PHENYL-1,3-DIOXOLANE-4-METHYL OCTADEC-9,12,15-TRIENOATE	767	767	3987	56847-06-4	122		21.3346	1227.44	0.229985	1227.44	0.229985	1227.44	0.229985	1227.44	0.229985	5.59739e-14	1.21556e-13	67	6252.72	1777.83	1862.42	498.261	3943.32	2538.4	490.219	640.477	1979.67	1101.18	1087.95	1752.05	1581.59	4541.6	1615.74	4572.77	9169.01	21277.3	63898.2	55867.3	78939.1	61511.9	54660.9	66095	156015	103699	85737.2	43839.8	83426.7	39651.7
35399	(4S,4aS,8aS)-1,2,3,4,4a,5,8,8a-Octahydro-3,3,4-trideuterio-4-[(trideuterio)methyl]-4,8a-dimethylnaphthalen-4a-ol	763	763	1289		120		20.9782	1227.44	0.254984	1227.44	0.254984	1227.44	0.254984	1227.44	0.254984	5.59739e-14	0	67	4710.87	3065.18	3223.95		792.491	772.913	1423.71	4091.08	3196.53	1268.21		2592.18	1945.17	5040.44	5622.18	5699.06	9070.83	21381.9	84737.1	46547.7	71214.4	59291.7	61148.3	89120.8	173758	111444	68280	56515.6	80570.9	46957.5
33979	Feature 33979					121		18.112	1754.91	1.35991	1754.91	1.35991	1754.91	1.35991	1754.91	1.35991	1.4355e-13	1.1512e-13	70	7959.4	5436.16	3981.22	5628.65	10356.8	10961.4	7390.13	6690.12	11621.4	6652.08	7474.65	15229.7	15540.2	10283.5	11518	5684.25	5411.02	15836.6	154278	126896	63892.4	52820.4	96792.2	141471	263904	179111	281884	257756	160851	206666
29423	Feature 29423					95		28.3629	1349.93	1.91488	1349.93	1.91488	1349.93	1.91488	1349.93	1.91488	1.86614e-13	5.83974e-14	69	2674.05	7832.21	4905.9	7753.62	9775.31	9082.92	24354.9	8365.86	12087.1	4859.76	8330.91	12604.6	3781.5	8938.8	6910.51	18805.7	24738.1	24469.2	122730	107650	233348	81986.5	115940	112853	167052	213620	158859	62178.1	119467	95573
32279	2,5-Octadecadiynoic acid, methyl ester (CAS)	728	728	1440	57156-91-9	123		21.7492	1227.44	0.264983	1227.44	0.264983	1227.44	0.264983	1227.44	0.264983	5.59739e-14	1.26601e-13	69	2492.28	1454.86	1592.94	1472.51	1931.49	2479.74		223.296	682.179	1015.47	1925.61	1295.67	359.348	3634.73	1605.92	1634.33	3781.58	14410.6	30894.3	30294.5	45736.8	40204.2	33923.8	52532.6	102147	76437.6	42389.6	31552.7	50924.6	27648.9
37868	1,6-OCTADIEN-4-OL, 4,7-DIMETHYL-	759	759	1707	74421-31-1	71		11.843	1929.9	0.0249984	1929.9	0.0249984	1929.9	0.0249984	1929.9	0.0249984	7.12003e-14	1.2581e-13	62	6316.61	6939.21	8455.34	367.393	2505.69		4404.24	11818.5		4515.05	2182.01	6697.85		2375.77	1044.6	40672.9	22512	8008.28	122049	545576	159616	376414	151919	73098.8	174744	403955	113990	98084.8	133727	43335.4
27176	Ethanone, 1-cyclopropyl-	892	892	9548	765-43-5	83		29.718	524.986	1.82488	524.986	1.82488	524.986	1.82488	524.986	1.82488	1.09058e-13	7.35328e-14	70	13729.2	19645.4	22262.9	19320.4	19014	15292.4	9792.94	18793.7	23426.2	17866.7	22407.2	19173.5	18835	14473.3	18450.9	19913.7	27009	21306.2	238819	194409	168924	132075	206787	234141	328998	290009	285676	131334	258470	256512
33626	Feature 33626					121		19.1178	1794.9	1.33991	1794.9	1.33991	1794.9	1.33991	1794.9	1.33991	7.65552e-14	5.00736e-14	70	3623.8	8157.49	10041.2	9307.13	14909.8	12561.3	4682.98	9156.04	13049.9	11178	11562	12283.1	16172.2	14625.7	8727.38	8112.83	5948.61	12001.8	162024	138528	63685.2	60947.7	118095	153640	289917	184973	285013	255356	171429	227686
30817	Ethanone, 1-cyclopropyl-	822	822	6827	765-43-5	39		23.8505	574.983	1.74489	574.983	1.74489	574.983	1.74489	574.983	1.74489	1.9915e-14	6.40866e-14	70	118849	88588.9	97309.6	28782.4	98171.6	13146	67081.7	72496.7	49261.6	39404.6	40809.9	29862.6	62269.2	124505	115398	64439.3	47972.1	166471	1.00959e+06	884900	675193	494706	849221	984125	1.48936e+06	1.20111e+06	1.41242e+06	533332	1.06754e+06	1.04312e+06
33832	Feature 33832					121		18.1663	1749.91	1.36491	1749.91	1.36491	1749.91	1.36491	1749.91	1.36491	7.85237e-14	0	70	8455.2	5797.9	8920.59	1647.95	10058.4	11780.4	8868.02	7286.37	10106.7	4630.56	8411.99	10651.4	14978.3	12474.8	14977	7793.42	6596.4	14264.2	149397	123411	62280.5	54543.5	86339.4	143453	247982	177049	267947	245789	157068	199360
31138	Feature 31138					66		25.6382	524.986	1.91488	524.986	1.91488	524.986	1.91488	524.986	1.91488	1.09058e-13	5.83974e-14	68	26687.1	27056.6	36830.7	19566.3	21900.1	15439.5	10059.8	11378.8	23851.1	17371.3	27729	29137.7	19866.7	46961.7	10309.4	22834.6	31772.6	34422.7	275587	265899	215230	165324	284413	283373	450761	368903	375118	158085	363547	320113
32106	Feature 32106					160		20.6139	1279.94	2.18986	1279.94	2.18986	1279.94	2.18986	1279.94	2.18986	1.25249e-13	1.02129e-13	70	882.391	675.156	1037.86	1125.27	1163.78	965.823	851.547	1616.63	1021.24	926.5	1237.41	1861.18	846.196	1750.38	2107.34	854.933	1893.43	1190.52	10729.3	16841.1	6867.01	11482.6	14698.5	25725.6	18870.8	17549.3	28399.3	6338.75	19771.2	15818.5
24409	Feature 24409					127		33.1109	1317.44	2.03487	1317.44	2.03487	1317.44	2.03487	1317.44	2.03487	8.69171e-14	1.09908e-13	69	1382.4	2391.81	2391.7	2974.7	3884.03	4518.43	5245.5	4490.98	1161.66	1971.22	1976.87	2800.21	1007.77	3726.41	2001.78	5825.8	14315.6	21400.8	42803.2	41278.8	86302.8	37207.8	56682.5	68531	66363.3	86190.1	72428.2	38628.1	65176.3	50345.7
32702	Feature 32702					126		19.9133	1067.45	2.21486	1067.45	2.21486	1067.45	2.21486	1067.45	2.21486	8.58176e-14	4.03905e-14	70	8438.63	13555.4	16978.9	11343.1	13656.5	10677.2	14274.5	16986.1	12346.7	14792.2	16003	17984.6	12743.6	13855.2	13952.6	14821.3	17342.2	6168.14	69266.4	61983	157640	56025.4	74913.2	82110.7	109286	148119	106480	38999.8	78542.1	67239.4
32119	Feature 32119					67		21.3903	1207.44	1.78989	1207.44	1.78989	1207.44	1.78989	1207.44	1.78989	5.69009e-14	1.49941e-13	68	8780.79	5766.6	9122.78	7554.88	5426.48	18459.5	9796.9	13319.8	12878.2	6633.14	4937.05	11953.6	3309.38	12425.9	12836.7	17729.2	18674.8	19076	112103	102336	193585	89367.6	91232.4	142612	237658	232151	120246	57947.8	83610.2	88488.6
21931	1H-Pyrazole, 1,3,5-trimethyl-	751	751	9129	1072-91-9	82	1032	39.8049	607.481	1.5149	607.481	1.5149	607.481	1.5149	607.481	1.5149	1.13098e-13	1.77158e-13	69	7374.19	4155.81	7785.89	15341.3	14589.4	10289.2	12774.4	6066.26	15025.7	16723	2271.18	10996.7	13948.6	6673.43	16837.9	20587.6	15179.9	17161	136711	105185	152351	63597.5	120222	118074	149825	141579	162752	139181	116356	141648
36920	(1S,2R,4R,8S)-1,2:8,9-Diepoxy-p-menthane	793	793	516		123		13.5643	1909.9	2.24486	1909.9	2.24486	1909.9	2.24486	1909.9	2.24486	1.79865e-13	9.96268e-14	69	7915.95	845.717	6381.96	4593.47	2334.22	1196.44	2434.24	4985.46	1948.97	1830.73	4322.99	1451.19	895.845	2852.12	5643.54	3329.72	6415.51	870.644	16431.8	42350.1	37871	27735.7	21621.8	32924.8	39630	109659	36168.4	25808.2	31685.5	23195.4
29358	3-Penten-2-one, 3-methyl-	801	801	3558	565-62-8	83	859	26.6231	732.473	1.73989	732.473	1.73989	732.473	1.73989	732.473	1.73989	3.12661e-14	6.42707e-14	69	13386.8	10513.2	11689.8	29451.6	28297.4	27041.3	32701.3	25151.3	20624.7	29138.9	26802	37626.5	27033.2	27802	47756.7	30974.5	39291.2	37198.9	392863	283452	522160	201232	247846	341150	423935	534897	389960	179798	293310	244953
31992	Pyridine, 2,3,5-trimethyl- (CAS)	953	953	6199	695-98-7	107		22.2296	1179.94	1.90988	1179.94	1.90988	1179.94	1.90988	1179.94	1.90988	5.8227e-14	1.17101e-14	69	4137.17	4982	8213.1	12817.8	7722.87	8706.03	9665.28	4827.09	5106.07	6056.34	8041.38	8669.09	8991.92	14089	6640.4	6932.41	9628.54	6542.12	90591.3	67939.5	122978	24364.1	49960.3	104437	69220.5	91366.3	133090	27113	59514	65372.6
27636	Feature 27636					155		29.3009	1224.94	1.72489	1224.94	1.72489	1224.94	1.72489	1224.94	1.72489	5.60881e-14	9.07615e-14	70	6204.13	6285.4	4737.25	2183.07	6753.95	6215.4	4049.67	4953.17	3552.48	2954.87	3696.13	3900.38	3399.23	4335.12	4315.42	4741.82	5982	8261	44719.8	36185.9	52666.9	45276	41339.1	58359.7	85678.9	70175.3	47007.3	32380.8	52802.5	31250.7
34327	Hydroperoxide, 1-methyl-1-phenylethyl	715	715	4883	80-15-9	105		17.5767	1787.41	1.34491	1787.41	1.34491	1787.41	1.34491	1787.41	1.34491	6.40636e-14	1.66292e-14	67	2090.19		16244.6	9510.93	15865.8	31205.4	4428.24	14345	10536.9	9051.86	5326.26	21974.2	13354.9	6808.74	14906.4	12372.6		10468.1	137574	118131	59666.5	42283.3	86010.2	120727	219310	153119	236800	207423	139369	183719
27803	Feature 27803					137		30.1588	1224.94	2.28485	1224.94	2.28485	1224.94	2.28485	1224.94	2.28485	5.60881e-14	9.78828e-14	64	2543.22	1089.91	285.903	12455.9	2605.85	6550.42	4555.71	976.077	314.7	1379.21	6117.1	8713.25	177.921	1498.06	832.267	9182.41	9434.39	10213.8	56669.8	42319	71877.6	49658.8	46775.5	72410.3	113679	97656.9	64818.1	42390.1	64645	35356.5
32526	Feature 32526					109		23.0601	1592.42	2.29485	1592.42	2.29485	1592.42	2.29485	1592.42	2.29485	1.15053e-13	1.94913e-14	70	5689.83	2644.65	3512.05	5570.59	4093.98	1166.94	2985.03	5547.59	4817.74	3851.89	5683.99	4464.47	6790.28	5057.79	3414.39	4969.09	4980.53	4031.48	37144.3	36384.4	85838.6	38425.7	56715.5	63272.6	77504.8	94858.9	74432.6	33697.4	61377.3	38806.5
30410	Benzaldehyde, 2,3,4,5-tetramethyl-	886	886	6896	29344-95-4	106		24.5134	1877.4	2.15986	1877.4	2.15986	1877.4	2.15986	1877.4	2.15986	6.09927e-14	4.14189e-14	70	6863.41	7652.89	6751.32	4835.49	5244.33	2008.86	5720.5	1946.53	6741.77	4280.91	1828.09	6164.32	2672.8	6182.82	4670.38	9137.59	5221.86	9827.96	30920.3	36839	63244	32679.4	50268.1	78752.1	73144	87939.1	66973.7	34676.8	49288.7	52960
28728	Feature 28728					107		26.2449	1677.41	1.92988	1677.41	1.92988	1677.41	1.92988	1677.41	1.92988	1.09223e-13	5.79436e-14	69	4134.31	698.786	4204.26	2127.96	8567.86	3381.12	6282.36	3494.78	1593.34		2699.37	3228.15	4738.39	5031.65	5371.66	2295.99	2029.72	8233.2	57773.7	50732.1	35594.1	27110.6	48853.4	75289.1	87943.9	68077.6	72813.3	77509.5	49645.2	64770.8
29376	Feature 29376					93		25.9977	1712.41	1.86488	1712.41	1.86488	1712.41	1.86488	1712.41	1.86488	1.7386e-13	7.19557e-14	68	6061.19		5640.65	5695.96	3679.26	2593.25	7946.67	2189.29	2076.2	1796.16	8139.27	3886.8	2716.95	6960.16	5783.29	7469.7	5405.94	6417.34	61108.2	58847.9	37572.9	27053.1	47134.4	61996.7	95464.8	75039.3	103457	88642.2	70146.8	71970.9
30358	Feature 30358					110		25.5987	1587.42	2.31485	1587.42	2.31485	1587.42	2.31485	1587.42	2.31485	1.00988e-13	1.93229e-14	69	3497.57	4472.65	2282.79	2409.59	2976.5	830.134	3765.53	2235.81	2632.39	2156.59	3312.77	1668.92	5576.69	2454.47	3587.74	1189.59	4849.41	2923.84	31870.2	35267.9	59711.7	34492.4	46236.3	49507.7	68251.4	78603.7	56916.8	31797.8	48565.9	36037.7
21402	Feature 21402					111		42.9896	1604.92	2.23486	1604.92	2.23486	1604.92	2.23486	1604.92	2.23486	1.28426e-13	6.00435e-14	70	4473.04	3001.82	3088.95	4019.63	4644.89	1679.95	6146.98	5359.38	5820.16	289.957	3094.27	2692.5	4098.9	4844.92	4071.29	10160.9	15604.4	7037.85	44760.7	40339.6	65068.6	47299.9	67305.6	77589.7	52545.7	53154	53429.2	49979.4	72430.6	46619.7
31963	Feature 31963					158		22.2484	1279.94	2.32485	1279.94	2.32485	1279.94	2.32485	1279.94	2.32485	1.25249e-13	5.77193e-14	70	753.711	1340.49	1257.12	741.205	625.798	1156.24	1303.61	1250.18	1302.76	736.344	829.017	969.099	1181.88	1037.83	1436.49	1194.97	1431.17	1926.55	15638.3	16960.3	6069.76	9723.6	13573.7	21033.7	13166.2	12028	16126.8	5054.35	16036.7	9290.12
23921	Ethanone, 1-(2-methyl-1-cyclopenten-1-yl)-	815	815	5988	3168-90-9	56		35.3396	1239.94	1.88488	1239.94	1.88488	1239.94	1.88488	1239.94	1.88488	1.84699e-14	2.37307e-14	69	6544.51	7686.94	7490.85	34259.2	37679.1	40984.2	9248.78	8814.77	8049.56	63235.2	65847.4	52412.6	4746.41	9626.94	16586.1	11876.1	26820.3	16526.3	137975	109710	232331	83963.3	127061	160094	173137	208397	174586	88750.5	139678	116598
34719	Feature 34719					109		17.4071	1157.45	2.14986	1157.45	2.14986	1157.45	2.14986	1157.45	2.14986	7.91451e-14	4.16116e-14	70	2714.39	1184.35	5709.79	5373.61	6790.79	2243.26	8241.12	4405.75	4112.94	6528.7	5324.14	4231.7	3312.56	4452.62	5110.42	11050.5	8176.51	3954.29	32301	27909.9	89820.3	23666.7	41238.3	39592	46310.2	74639.6	52093.1	15422.7	28765	25508.2
34384	Feature 34384					122		18.7893	719.974	1.68489	719.974	1.68489	719.974	1.68489	719.974	1.68489	1.59044e-13	6.63686e-14	68	540.291	741.696	988.608	1123.82	1766.9	1821.02	950.304		1184.89	477.089	522.256		2431.67	1151.81	1822.91	856.364	1527.77	2136.59	18778.6	12079.8	20143.5	13828.9	11320.5	16520.7	28458.3	38244.2	18923	15306.3	17119.4	18406.5
35740	Feature 35740					120		20.9121	1227.44	0.30998	1227.44	0.30998	1227.44	0.30998	1227.44	0.30998	5.59739e-14	7.21491e-14	66	4874.22	480.583	1589.31		1821.14	675.884	1519.64	3009.53	498.981	2392.81	799.365	807.834		6035.41	4602.09	2774.35	5445.08	27754	60518.7	41637.6	77059.9	56097.3	54952.2	85079.1	134959	106656	61993.4	43814	68893.8	43496.1
26033	Hydroperoxide, 1-methyl-1-phenylethyl	745	745	4685	80-15-9	93		31.914	1354.93	1.68489	1354.93	1.68489	1354.93	1.68489	1354.93	1.68489	1.18316e-13	6.63686e-14	68	5089.82		8249.94	5300.82	3214.07	4680.28	14850.8	9067.55	5105.13	8922.43	4787.29	6105.07	7077.27	10365.5	3324.57	7912.17	9158.53	12696.1	113520	87348.2	64566.1	45374.9	45661.6	74573	146642	107049	135609	119814	76923.3	113642
31763	Feature 31763					158		21.7682	1277.44	2.17986	1277.44	2.17986	1277.44	2.17986	1277.44	2.17986	1.43422e-13	6.15584e-14	70	1220.55	1964.04	2203.55	1280.4	2166.81	868.126	1631.95	2351.09	1053.05	479.228	1274.76	2860.79	946.06	4309.57	2070.18	1996.68	4044.92	2342.44	12927.3	15400.9	7694.64	9258.8	19839.6	31826.3	19555.9	15860.7	22212.4	8105.91	20008	19096.6
29904	Feature 29904					107		25.6869	1787.41	2.01987	1787.41	2.01987	1787.41	2.01987	1787.41	2.01987	6.40636e-14	0	69	1083.72	2739.69	4355.8	4580.96	95.9472	1786.43	9733.52	2999.59	6434.17	15729.3	7729.29	5126.88	8335.67	3008.43	6342.55	6757.35	6390.45	9338.76	71647.8	58541.9	72680.3	30739.6	51878.1	49749	125359	115530	123720	55779.4	45241.7	95295.5
30012	Feature 30012					95		30.1038	1374.93	1.86988	1374.93	1.86988	1374.93	1.86988	1374.93	1.86988	1.66565e-14	1.79408e-13	70	13536.4	24265.3	13031	17863.4	19748.8	14657.6	23656.5	28061.2	15065.7	17785	20238.8	24270.7	13511.7	20474.7	20178.8	27687.5	27943.7	30437.8	138862	107495	119875	79411.4	96202.7	178171	239529	198405	171544	100477	184337	171933
33602	Feature 33602					84		27.1957	524.986	2.07487	524.986	2.07487	524.986	2.07487	524.986	2.07487	1.09058e-13	0	70	9448.35	8009.23	17198.6	12233.4	22850.8	25905.4	29419.6	19488.5	25626.6	7462.04	24923.6	21436.7	15523.3	18419.4	20746.4	18763.3	17893.8	16234.4	152506	124324	107212	86148.5	141126	152575	208770	178556	198946	83494.6	179913	156006
14603	4-Amino-1-butanol	939	939	6671	13325-10-5	45		79.7582	409.994	1.79489	409.994	1.79489	409.994	1.79489	409.994	1.79489	1.5361e-13	4.98411e-14	69	125877	117836	72427.4	152032	115259	82699.8	127989	122908	100117	96925.1	101659	122162	331525	396652	402397	482186	896057	986367	1.63565e+06	1.08782e+06	1.3586e+06	1.13139e+06	1.2066e+06	1.09447e+06	1.82222e+06	1.8386e+06	1.39337e+06	918652	1.09799e+06	1.13142e+06
32986	Feature 32986					91		27.2292	1677.41	1.96487	1677.41	1.96487	1677.41	1.96487	1677.41	1.96487	1.09223e-13	0	68	9069.74	5490.99	3027.98	1280.62	6394.82	9671.93	4414.89	9409.49	19743.1	13027.3	18382.3	17033.5	6477.97	13491.8	7345.57	10730.8	14353.6	17624.8	90694.2	77669.3	73314.8	52155.5	89194.8	109956	166774	135412	164550	147789	108880	125021
33424	Feature 33424					156		18.3708	979.957	1.83488	979.957	1.83488	979.957	1.83488	979.957	1.83488	5.84248e-14	1.09698e-13	70	5149.45	7891.59	5140.39	4702.48	8484.25	4275.25	3745.21	8384.03	3895.27	4089.88	5067.02	5350.68	4980.1	5515.59	4809.68	7875.8	8191.1	4612.11	16107.9	19503.2	44074.2	33347.9	30475.1	35523	46709.4	62379	33742.9	7049.57	44203.4	25187
34162	Pyridine, 2,3,6-trimethyl-	828	828	5817	1462-84-6	106	1003	23.1305	1154.95	1.87988	1154.95	1.87988	1154.95	1.87988	1154.95	1.87988	3.96582e-14	4.75877e-14	69	3531.99	3032.77	9578.49	7215.1	2904.04	6376.17	8308.33	9106.9	5756.5	8441.43	5763.4	5723.28	7337.29	7221.31	4647.7	6714.78	8515.09	14339.4	51664.2	46305.3	109422	25911.1	44042.9	76834.6	57808.6	90214	85677.1	34693.6	41718.7	49786.4
34215	Feature 34215					111		19.4276	1689.91	2.38985	1689.91	2.38985	1689.91	2.38985	1689.91	2.38985	1.35519e-14	1.68448e-13	70	7733.42	7173.99	4618.82	3305.93	7080.42	10638.6	4175.5	3275.93	3392.78	6541.71	5834.81	5131.55	4001.88	1551.07	5997.16	15597.3	18868.3	5915.41	70521	125789	95763.5	84477.5	130556	91109.1	87567.9	201888	79023	27579	64480.5	32005.8
34407	Feature 34407					166		18.3521	1694.91	2.06487	1694.91	2.06487	1694.91	2.06487	1694.91	2.06487	1.35119e-13	1.29973e-13	66	4244.46	152.13	1606.99		2185.48	1380.55	2716.27	5958.92	865.208	3611.09	4964.8	3632.29	893.191	901.766	3993.65	8114.77	5509.39	8544.96	17421.4	14765.2	35770.9	7226.23	10967.4	16960.9	25285.3	23346.6	33329.7	2714.74	9216.53	12141
36129	3-Octen-2-one, (E)- (CAS)	805	805	1677	18402-82-9	83		15.3423	614.98	1.36991	614.98	1.36991	614.98	1.36991	614.98	1.36991	1.11718e-13	9.79542e-14	70	1335.64	3624.34	8200.52	10180.5	11023.1	7854.96	9923.98	7039.1	6134.24	8555.81	4334.21	2596.99	8893.03	10144.5	7516.75	6611.63	8793.88	8809.77	56906.2	43483.8	173753	24954.6	60535.6	92869.6	94168.6	130028	122591	8524.77	41729.5	38613.3
28940	Ethanone, 1-cyclopropyl-	890	890	9469	765-43-5	70		26.9027	547.485	1.77989	547.485	1.77989	547.485	1.77989	547.485	1.77989	1.25491e-13	1.00522e-13	70	16090.7	16523.3	25636.8	35127.8	24582.1	36123.2	34925.9	42051.3	42999.2	26924	21710.3	34538	32975.5	43100.5	36099.5	33847.8	42226.6	42747.5	374746	352480	245599	198298	324244	369283	540375	428103	579038	197336	422302	380982
31737	Feature 31737					41		23.2912	1102.45	2.38985	1102.45	2.38985	1102.45	2.38985	1102.45	2.38985	1.8696e-13	1.68448e-13	70	28065.3	54966.1	27767.5	71151.3	33264.7	47749.3	68273.7	51786.2	44486.2	35089.6	91386.3	48757.2	43235.6	40649.4	37929	55267.2	70218.9	20605.4	518123	383703	323392	168731	409672	497461	543014	321903	823473	342872	466182	485923
5883	Nona-3,5-dien-2-ol	796	796	1669		98		178.744	1204.94	1.6049	1204.94	1.6049	1204.94	1.6049	1204.94	1.6049	7.60253e-14	1.25418e-13	69	12194.7	20418.5	14803.6	13868.9	18971.2	24458	14059.1	15322.8	10612.5	29238.7	40651.3	37976.7	26535.6	17269.5	30623.4	69161.2	102629	136395	153971	98987.7	116755	113823	106442	108274	134963	156037	118115	113606	126311	151234
27350	Feature 27350					70		29.6003	1189.94	1.5949	1189.94	1.5949	1189.94	1.5949	1189.94	1.5949	9.62295e-14	1.40227e-13	70	20449.3	43710.6	36822.6	79774.2	87964.7	59420.9	87009.1	59395.6	48774.2	55070.7	89506.1	56166.8	68367	65463.9	65085.7	66660.9	83958.5	74800.2	636021	429454	802859	313067	359533	610422	838508	948731	633603	157304	323988	324334
35275	2,5-Octadecadiynoic acid, methyl ester (CAS)	723	723	1073	57156-91-9	122		18.7421	1227.44	0.344978	1227.44	0.344978	1227.44	0.344978	1227.44	0.344978	5.59739e-14	1.29659e-13	62	1520.91	246.043	1848.06		1688			2178.57	741.376	387.364	525.098	2036.11	1931.74	3021.65	1500.51	723.966	7739.8	34841	53506.5	41260.8	67586.7	47449.7	46733.7	47979.9	124019	93064.3	61601.6	30894.5	53007.3	36159.8
34441	Feature 34441					142		16.7861	979.957	1.91988	979.957	1.91988	979.957	1.91988	979.957	1.91988	5.84248e-14	8.15435e-14	70	5678.29	6152.01	4886.98	3544.92	5472.22	4052.81	5174.77	4990.71	6435.64	5090.47	4331.76	5449.41	3008.36	4317.67	4732.26	7281.95	6287.72	5705.77	16303.4	21062.1	37614.8	29677.4	36387.9	38282.7	46592.7	69528.2	34374.5	9346.11	40128.8	20147.5
27463	10-Heptadecen-8-ynoic acid, methyl ester, (E)- (CAS)	714	714	1866	16714-85-5	120		28.756	1317.44	2.14986	1317.44	2.14986	1317.44	2.14986	1317.44	2.14986	8.69171e-14	4.16116e-14	70	8827.34	9344.17	7906.1	11147.9	12476.6	7841.91	9328.41	10347.7	10836.4	6555.74	12786.2	13473.5	8802.26	7017.21	10849.4	8786.26	15835.2	9556.62	68843.2	55505.3	107728	42526.3	60818.7	78433.7	81999.2	106229	92071.4	53920.7	82597.6	66056.8
31619	Phenol, 2,6-dimethyl-	724	724	2544	576-26-1	91	1108	24.8421	1079.95	1.5149	1079.95	1.5149	1079.95	1.5149	1079.95	1.5149	1.90855e-13	1.77158e-13	65	2769.15			19802.6	21423	26447.7	25418.2	3926.96	6274.06	11507.3	6116.72		18640.8			26989.8	23881.4	28515.7	120721	78589.2	71411.4	53052.3	115223	128274	163353	138372	163395	239302	157757	161509
31758	Feature 31758					154		22.6973	1279.94	2.25486	1279.94	2.25486	1279.94	2.25486	1279.94	2.25486	1.25249e-13	1.9837e-14	70	2602.74	1957.2	3064.2	2774.88	3270.81	2319.85	1472.99	2937	3949.3	1482.13	2389.82	3364.62	1581.8	1648.93	2452.9	2525.1	4032.53	3406.38	17611.9	14886.6	13680.7	11264	13641.7	30690.8	23912.9	15869.4	27059	10699.9	20088.3	16367.7
24451	Feature 24451					104		34.7596	1317.44	2.23986	1317.44	2.23986	1317.44	2.23986	1317.44	2.23986	8.69171e-14	0	70	19238	13409.3	21396.6	9721.97	17981.1	10754.7	11637.8	13661.7	12767.5	5025.71	8214.24	16145.2	16037.2	15095	13800.4	17493.4	16020.2	21232.7	73969.4	66014.5	124244	56574.1	73768.8	94523.1	89810.6	123920	94301.2	53684.3	75845.8	72607.4
20240	Phenol, 5-methyl-2-(1-methylethyl)-, acetate	785	785	3535	528-79-0	136	1355	40.5311	1552.42	2.27985	1552.42	2.27985	1552.42	2.27985	1552.42	2.27985	1.62274e-13	1.96195e-13	69	2738.21	4970.1	3762.52	1163.01	5344.57	2737.01	5054.81	5425.95	2520.31	4621.21	6867.08	4272.9	5626.35	3200.7	6775.25	16687.4	33121.6	20441.4	35457.9	41192.1	57663.3	86159.8	54228.3	57472.7	48901.4	59238.4	36151.4	61453.2	83602	59598.7
34208	Feature 34208					138		17.2832	1004.96	2.00487	1004.96	2.00487	1004.96	2.00487	1004.96	2.00487	6.83658e-14	8.92418e-14	70	6019.61	6195.54	3910.24	2981.52	5096.63	1661.15	3999.93	3222.61	3274.74	3727.82	3043.04	2050.55	2688.53	2680.59	2810.83	3206.05	3121.76	4981.28	16019.4	18288.5	10691	14780.6	24739	24817.6	29374.5	26330.9	35245.4	20104.6	30840.1	39371.8
30043	Benzenamine, 2,4,5-trimethyl-	829	829	4630	137-17-7	159	1292	25.2534	1279.94	1.88988	1279.94	1.88988	1279.94	1.88988	1279.94	1.88988	1.25249e-13	1.06506e-13	70	4825.23	6060.93	2502.31	3678.68	7141.71	4781.41	6951.03	7007.68	7138.43	3518.07	5456.91	4175.67	3414.93	4438.3	5235.87	6381.16	3652.51	9379.4	29802.3	36115.4	22457.2	20655.1	43197.9	60376.1	44861	33929	54454.1	21371.1	44237.9	33064.7
24596	Feature 24596					65		35.5016	852.465	1.84988	852.465	1.84988	852.465	1.84988	852.465	1.84988	4.02976e-14	1.32988e-13	67	7981.9	3346.9		20301.8	12418.9	36183	27760.3	6252.95	13016.6	15280.1	14664.6	33641.6	11131.7	9274.78	19269.3	15756	26483.1	36026.6	196454	142436	131373	73329.5	119707	142850	159876	199024	172279	105522	129023	144059
31374	Phenol, 2,4,5-trimethyl-	829	829	2453	496-78-6	137	1228	22.7451	1629.92	1.22492	1629.92	1.22492	1629.92	1.22492	1629.92	1.22492	9.83553e-14	7.30325e-14	70	1679.92	4808.94	914.492	1892.64	4618.16	4370.61	5326.63	5030.85	4750.22	2140.47	1721.5	6108.1	3830.78	5507.97	2619.04	4548.31	6291.77	12278	39684.3	42760.4	88317	42433.7	63363	59450.5	73455.3	98774.4	88332.7	28484.4	58557.4	41257.1
30597	Feature 30597					149		23.9227	1687.41	1.68489	1687.41	1.68489	1687.41	1.68489	1687.41	1.68489	1.49292e-13	6.63686e-14	70	4731.55	6731.44	13194.8	7821.03	8955.63	9196.81	8953.51	9619.95	17638.2	6787.95	5382.12	9649.07	5066.3	9520.11	7648.73	11743.1	7480.31	7842.83	72417	58955.3	33825.9	24751.2	37219.4	60679	106164	70494	106557	98278.7	64469.3	83379
14651	Feature 14651					97		81.9221	1204.94	1.6149	1204.94	1.6149	1204.94	1.6149	1204.94	1.6149	7.60253e-14	6.92452e-14	69	14928.6	28792.7	20353.5	26473.9	26244	28635.5	21327.1	21560.8	13177.3	29570.7	39389.5	32472.5	28922.2	22725.4	30329.8	54446	78640.9	92564.2	153015	111308	168112	133249	111171	125457	255156	240990	135516	112299	134379	139352
33231	Ethanone, 1-cyclopropyl-	837	837	8997	765-43-5	46		18.7126	532.486	1.80988	532.486	1.80988	532.486	1.80988	532.486	1.80988	1.07522e-13	7.41421e-14	68	122405	206422	156687	22242.4	35648.2	22230.8	35429.3	36079.7	43383.9	30164.2	49537.3	42368.4	106004	162069	60330.4	37324.3	40300.4	36209.3	772107	533114	359626	294597	528990	573620	777980	577271	954490	320656	564475	674317
31933	2-Nitrohept-2-en-1-ol	750	750	1820	104313-51-1	84		22.3648	412.493	1.6149	412.493	1.6149	412.493	1.6149	412.493	1.6149	9.71596e-14	6.92452e-14	70	26030.1	34449	32365.1	66060.9	68797.4	40603.9	76831.7	57269.2	58890.8	108178	35205.4	111591	50949.3	151311	166530	110673	64715.2	87897.9	540464	424003	332375	269812	466049	541545	936001	685801	933337	314747	707435	678475
35370	Feature 35370					123		15.2761	979.957	1.88988	979.957	1.88988	979.957	1.88988	979.957	1.88988	5.84248e-14	1.06506e-13	70	6844.95	8399.19	6613.51	6785.09	9761.1	5675.21	5779.85	8357.39	6158.18	4506.83	5651.73	8023.16	6214.86	8500.15	6767.91	7072.15	8641.02	7321.95	24363.5	20314.9	50616.6	32364.8	42079.3	50142.1	71478.1	89125.8	46558.4	10436.3	50397.6	29837.3
24886	Feature 24886					73		32.7036	1224.94	1.6099	1224.94	1.6099	1224.94	1.6099	1224.94	1.6099	5.60881e-14	1.38921e-14	67	113080	117280	126209	90495.8	191887	142926	111866	164469	114436	74955.4	137060	129663	99606.8	148247	114731	99407.4	144163	178041	994678	784984	1.30441e+06	701396	738161	1.13444e+06	1.51076e+06	1.42586e+06	1.07715e+06	465220	693303	656576
36717	Feature 36717					121		19.5818	1704.91	1.38491	1704.91	1.38491	1704.91	1.38491	1704.91	1.38491	6.71635e-14	3.22978e-14	69	8025.34	9558.4	5205.46	20966.9	28729.6	20709.3	7755.1	4635.64	9539.29	13160.3	26411.3	20768.9	12939.4	14249.9	15628.3	4908.8	7126.55	20901.4	100089	84377.5	39742.6	38920.9	76712.2	98488.2	169101	112112	163861	157756	92901	131618
30154	Sorbic Acid	711	711	6522	110-44-1	69	1075	34.8333	769.971	1.6049	769.971	1.6049	769.971	1.6049	769.971	1.6049	8.92302e-14	1.25418e-13	69	182.632	7736.94	6129.82	13346.5	11251.5	14912.7	14023.7	10218.7	8083.84	8773.29	8371.69	7281.82	9090.47	6727.25	12340	14031.5	4340.24	1355.15	133814	113000	355819	216721	199527	200308	259460	623521	120662	294025	244314	273648
29689	3-Penten-2-one, 3,4-dimethyl- (CAS)	808	808	2893	684-94-6	95		25.1876	829.967	1.69989	829.967	1.69989	829.967	1.69989	829.967	1.69989	4.139e-14	5.26264e-14	70	3617.42	5530.23	3093.43	13685.6	11104.6	13299.4	9468.37	11983.5	7153.54	13806.4	4908.92	6954.46	12571.2	13602.8	7212.08	12655	10329.4	8426.08	73934.8	45906.7	86843.5	46476.2	59353.1	76936.5	115574	97603.7	72934.2	30422.4	43404.6	41690.9
37567	Feature 37567					129		12.7061	2082.39	2.11486	2082.39	2.11486	2082.39	2.11486	2082.39	2.11486	4.39909e-14	8.46003e-14	63		5405.6	2978.17	9938.29	8263.81	7421.03	2813.39	2463.18	3647.4	11385.1	10919.7	8051.17	6367.6	7792.85	4677.67	5070.11	17119.7	11770.3	9902.1	10922.6	31792.1	75676.4	28828.9	34189	35180	57142.9	18534	9986.16	35902.5	9310.25
21915	Nona-3,5-dien-2-one	822	822	3035	80387-31-1	95		56.0091	1449.93	1.85488	1449.93	1.85488	1449.93	1.85488	1449.93	1.85488	7.89748e-14	2.41145e-14	70	12077.9	11517.8	9071.87	19293.8	15332.2	11977.6	39440.4	8330.51	10252.5	14184.8	12536.9	12257.6	13024.8	24700.4	18225.2	25865.8	33537.9	60269.6	110864	96864.7	68272.8	82591.7	79908.1	92323.9	78366.8	79897.3	76692.7	140475	120865	136705
28660	2-Hexenal, (E)- (CAS)	942	942	3891	6728-26-3	81		27.423	762.471	1.74989	762.471	1.74989	762.471	1.74989	762.471	1.74989	3.00359e-14	6.39035e-14	68	2820.77	3833.83	1712.1	19811.9	12982.7	11275.5	6432.94	15990.4	7031.62	1955.87	8413.47	10515.4	6874.56	13020.8	20788	23755.3	37567	36025.2	100929	57495.5	44339.6	17359.1	31314.6	43445.3	57702.9	51358.6	59704.5	67156.7	54965.4	160249
27789	Feature 27789					154		31.6592	1224.94	2.46984	1224.94	2.46984	1224.94	2.46984	1224.94	2.46984	5.60881e-14	1.81103e-13	70	2275.63	3753.26	3121.59	1735.43	3688.19	2834.35	1720.34	3339.77	3503.18	998.872	2630.22	2401.07	1990.9	2968.01	2714.4	3366.99	4447.8	4418.76	15181	13207.7	20458.4	15276.5	9460.74	19027.1	21694.7	18999.7	16985.3	8045.48	19044.5	10115.8
33109	12,15-Octadecadiynoic acid, methyl ester (CAS)	769	769	1970	57156-95-3	109		28.615	1332.43	1.99987	1332.43	1.99987	1332.43	1.99987	1332.43	1.99987	5.15632e-14	7.82818e-14	70	7573.39	9565.97	8549.58	4752.46	15638.3	8364.72	9563.71	7398.24	6025.34	3470.55	6993.22	9024.62	7744.14	8732.64	8478.07	14482.5	14784.2	12511.5	60706.7	52893.8	72102.7	38406.1	72463.6	85616	91299.8	90536.5	64329.6	52810.3	86062.7	77588.6
26762	Feature 26762					154		30.4929	1224.94	2.40985	1224.94	2.40985	1224.94	2.40985	1224.94	2.40985	5.60881e-14	1.11367e-13	70	1960.43	3026.48	3027.86	1537.53	5470.92	3276.07	3167.83	2798.01	3643.55	928.43	2927.62	2691.54	1830.21	2215.22	2297.51	2545.46	3237.66	4607.83	16862.8	14219.6	22770.9	14725.4	12291.2	20210.8	27344.1	22415.9	19760.4	10199.4	15458	11241.8
28452	2-Butenal, 2-methyl-, (E)- (CAS)	963	963	4814	497-03-0	83		28.1148	522.486	1.73489	522.486	1.73489	522.486	1.73489	522.486	1.73489	6.57478e-14	1.67585e-13	69	18228.2	25479.2	19961.6	11539.8	15273	11108.6	7708.11	14085.6	19426.2	11388.5	23597.4	20626.2	14969.4	25440.1	12923.7	15842.9	22418.7	30924.4	141848	101772	147502	119455	101572	183472	188946	219018	138708	95569.4	150053	181611
32396	Feature 32396					41		20.1093	852.465	1.66989	852.465	1.66989	852.465	1.66989	852.465	1.66989	4.02976e-14	8.03577e-14	65	5937.95	9627.53		33845.9	47340.9	50830.3	41164.6	26634.2	27058.2	52019.9	41998.8	27496.6	29167.3	32398.7	77147.1	22727.2	28115.8	84460.7	210574	183183	340864	108648	181037	356708	421537	475416	372258	143054	178820	243616
24954	Feature 24954					138		32.1448	1317.44	2.09987	1317.44	2.09987	1317.44	2.09987	1317.44	2.09987	8.69171e-14	4.26023e-14	70	7788.29	7009.65	5694.71	6255.05	10770.9	9093.29	5818.71	7898.72	10884.8	6554.57	6394.11	10778.5	8012.62	5371.89	11816	7104.41	7980.03	11849.3	48383.5	42480.8	74955.9	35933.8	47857.5	52285	56225.8	76475.7	67576.7	36897.4	53876.3	46094.7
31811	Feature 31811					109		22.225	1202.44	1.84988	1202.44	1.84988	1202.44	1.84988	1202.44	1.84988	7.61834e-14	1.32988e-13	70	9349.89	14597.4	5645.06	15977.2	11386.1	11824	16439.9	16629.3	14685.8	12950.1	26491.9	25555.7	22554.7	18702.9	43416.5	16803.5	16464.3	29231.5	89792	75681.5	164885	70090.6	76678.4	110533	161669	199450	111539	65589.6	82205.7	91201.7
32360	Feature 32360					91		20.2118	1667.41	1.95487	1667.41	1.95487	1667.41	1.95487	1667.41	1.95487	1.78552e-13	1.25846e-13	70	22404.9	8702.07	13038.7	17021	25441.6	5930.67	16321	8986.17	16426.5	12419.8	6899.27	7310.44	17615.1	47287.2	15345	9198.13	4754.76	20579.4	109393	101047	63749.6	58514.5	97859.7	134701	198737	146037	187926	158758	114748	159370
34499	Feature 34499					65		22.4328	524.986	1.95487	524.986	1.95487	524.986	1.95487	524.986	1.95487	1.09058e-13	1.25846e-13	70	56259.4	54618.2	52855.6	45121.2	53395.5	55069.3	43079.7	42150.5	72821.1	43481.2	68616.3	74842.2	47224.1	98044	49595.2	55433.6	54295.5	76979.2	309869	258114	239606	172789	255747	350044	443362	365962	381588	176987	374744	323600
32308	Feature 32308					95		23.311	1479.93	1.91488	1479.93	1.91488	1479.93	1.91488	1479.93	1.91488	4.64244e-14	5.83974e-14	70	145935	55328.8	83273.4	108428	72594.2	80890.7	48878.6	126482	106281	109059	90957.8	71861.4	42894.6	63797.2	55764.6	92757.2	55660.5	87928.3	391942	444982	815879	372567	545044	569120	613434	906514	660806	486578	777041	450117
33973	Feature 33973					69		23.5227	524.986	2.10487	524.986	2.10487	524.986	2.10487	524.986	2.10487	1.09058e-13	4.25011e-14	70	31954.8	46044.2	50217.7	90256.2	99791.3	147573	111802	101458	74352.9	89971.7	58323.2	104413	83872.3	75893.5	94905.8	74289.2	58000.5	85279.9	446045	363960	310195	237446	375106	423731	620390	528020	532085	211027	488187	401434
30021	Feature 30021					77		31.9406	1139.95	0.30998	1139.95	0.30998	1139.95	0.30998	1139.95	0.30998	6.027e-14	7.21491e-14	70	44197.8	36537.4	48439.1	20082.8	50565.4	58189.9	24912.9	41413.4	66827.6	22815.8	24612.1	53747.6	26932.7	29711.7	55575.2	41232.3	47394.1	67335.1	106005	131416	231532	164128	180999	162197	280655	371187	184599	165117	241893	179116
35820	Phenol, 2,4,5-trimethyl-	827	827	3260	496-78-6	121	1228	15.9628	1324.94	1.88988	1324.94	1.88988	1324.94	1.88988	1324.94	1.88988	1.3828e-13	1.06506e-13	68	16315.6	27400.8	15566	28525.4	61117.9	27786.4	51645.4	86058.6	73529.5	76488.5	187521	176923	116806	133532	215676	13423.1	26465	74332.6	165248	105509	296242	130450	77721.8	145359	220228	461118	126094	116067	163040	351890
21763	Feature 21763					55		39.0911	1639.91	1.69489	1639.91	1.69489	1639.91	1.69489	1639.91	1.69489	1.95511e-13	5.27816e-14	69	77605.2	74912.6	72615.2	114664	97877.2	70961.9	117729	92045	75867.7	81211.6	126024	84440.8	104333	105423	65181.3	113061	110790	96527.9	298454	329489	633349	436627	411365	294875	822922	770207	465984	306491	486952	293994
33924	Bicyclo[3.1.0]hexane, 6-isopropylidene- (CAS)	802	802	2345	24524-58-1	107		26.6633	1052.45	1.4999	1052.45	1.4999	1052.45	1.4999	1052.45	1.4999	1.30561e-13	4.47324e-14	70	8655.42	3692.04	10621.1	13775.1	10455.5	10221.3	12926.5	13550	13322.5	12453.4	10997.4	7603.2	6002.3	8047.45	10988.6	13708.1	16986.6	17665.2	73882.8	43599.5	19078.5	34110.7	58449.2	64032.1	76054.2	79390.1	85148.6	126533	97429.6	99137.3
25639	Feature 25639					84		32.3302	1224.94	1.77989	1224.94	1.77989	1224.94	1.77989	1224.94	1.77989	5.60881e-14	1.00522e-13	70	35486.8	30136.6	46397.5	94518.1	91620.1	92593.3	103894	58343.6	59376.6	65276.1	56607.6	66616.1	75393.5	66469.7	72433.8	74445.8	72146.6	83881.5	347774	266996	367266	324813	276407	382512	616169	484800	347107	218155	336207	231250
34304	Feature 34304					108		27.4837	1484.92	2.24486	1484.92	2.24486	1484.92	2.24486	1484.92	2.24486	1.6965e-13	9.96268e-14	70	18323.9	11735.4	3057.06	8387.24	15758.6	5196.23	8753.71	8372.15	6469.56	8454.97	6110.23	4100.05	6310.89	20371.4	17607	13874.1	12399.3	12037.1	42024	40117.1	69884.7	33310.6	48423.4	55772.7	58085.4	67084.8	64304.8	49792.1	63790.2	62189.2
26499	2,3,4,6-Tetramethylpyridine	975	975	5911	20820-82-0	43		31.5608	1279.94	1.77989	1279.94	1.77989	1279.94	1.77989	1279.94	1.77989	1.25249e-13	1.00522e-13	68	43534.8	71685.3	47210.3	89346.3	70879.5	77420.9	79771.5	60238.8	54186.4	48442.1	53135.3	45822.8	54482.8	80392	54993.8	50683.4	61640.8	93389.4	331694	392027	239400	240041	361056	597397	472252	346553	500377	201894	399935	386813
30312	Pyridine, 2,3,6-trimethyl-	923	923	7852	1462-84-6	122	1003	27.73	1034.95	1.78489	1034.95	1.78489	1034.95	1.78489	1034.95	1.78489	1.99153e-13	1.00241e-13	70	5102.4	10360.2	10645.8	10172.4	8545.82	11889.9	8658.62	7328.01	8419.31	8045.22	6781.21	11036.6	10796.3	12119.4	13758.2	6504.72	13042	14030.9	45535.8	28249.8	50454.3	17968.3	21744.8	41082.5	44525.2	67260.8	54062.8	18289.7	31654	57568
34230	Feature 34230					62		16.9721	582.483	1.42491	582.483	1.42491	582.483	1.42491	582.483	1.42491	3.93171e-14	1.09869e-13	67	28500.1	34385.6	45253.1	34042.8	50433	38413	37446.2	31601.6	74136.6	29918.5	28999.3	42576.5	36463.5	32324.7	43042.8	30881.7	49215.2	49461.7	135253	135296	369931	62273.4	134152	322073	246609	288441	440468	84464.7	123901	164663
20186	Feature 20186					57		51.3137	1659.91	1.71489	1659.91	1.71489	1659.91	1.71489	1659.91	1.71489	6.89841e-14	9.12907e-14	64	110376	120323	102721	86548.9	81677.4	98050.9	115256	129770	82165.5	101488	98367.1	124805	105131	84473.8	101119	98867.6	133367	138877	303825	246264	368262	304217	358058	538670	564771	461790	466560	249454	361675	315894
26827	Feature 26827					109		31.5606	1407.43	1.90988	1407.43	1.90988	1407.43	1.90988	1407.43	1.90988	9.76313e-14	1.17101e-14	70	16189.4	18014.1	23178.7	19111.3	18078.8	24520.9	20119.9	20920.2	18422.1	20422.7	20412.8	18460.3	17951	20738.1	18534	20128.2	23984.4	21442.7	89392.1	86853.8	130703	57170.4	83994.7	100081	131018	145870	139170	76949.1	124951	104101
31904	2-Pentanone (CAS)	947	947	4945	107-87-9	52		24.6633	432.492	1.5099	432.492	1.5099	432.492	1.5099	432.492	1.5099	1.45619e-13	5.92483e-14	70	24814	10981.8	24135.7	65576.9	72787	22877.2	67842.2	60365.6	67252	69656.2	35270.7	50913.3	23324	82038.2	73010.5	80305.2	88720.3	96795	301278	186489	238330	149899	252463	265011	456830	414616	478719	252804	210682	219396
31324	Toluene	859	859	4512	108-88-3	81	763	30.1989	559.984	1.5049	559.984	1.5049	559.984	1.5049	559.984	1.5049	4.08968e-14	8.91676e-14	69	28795.6	15268.7	14490.3	29994.7	24299	5861.22	28363.4	19019.7	41051	26267.2	14874.7	18948.2	37106.4	47884.4	51381.1	126589	125080	176495	262884	155004	92405	63999.8	74283.7	84282.8	163082	110242	132613	181583	115394	314379
31708	Feature 31708					137		31.3033	1324.94	2.04987	1324.94	2.04987	1324.94	2.04987	1324.94	2.04987	1.3828e-13	2.18207e-14	70	11869.6	11544.2	16357.1	7719.14	13587.5	15944.9	9447.55	10835	17934.9	8367.41	9857.97	17321.7	10921.8	10163.8	16233.8	14923	13683.2	22235.1	36673.7	47057	95877.2	44382.6	42515	60370.3	64980	89986.1	75339.8	35699.6	44949.4	51225.4
35987	Oxazole, trimethyl- (CAS)	906	906	8880	20662-84-4	55		15.2162	694.975	1.72989	694.975	1.72989	694.975	1.72989	694.975	1.72989	3.2953e-14	1.16356e-13	68		53.3056	14807.1	24838.3	24968.4	17381.1	16065.9	32074.7	29613	20240.8	12134.6	15995.8	19143.8	22075.9	38913.9	10365.2	9730.73	32915.1	95422.4	62238.4	286184	59657.6	78977.7	119992	140430	220150	134804	43158.6	71808.5	57121.6
26342	Phenol, 2-methoxy-4-(1-propenyl)-	728	728	4907	97-54-1	127	1450	32.8113	1867.4	1.93488	1867.4	1.93488	1867.4	1.93488	1867.4	1.93488	1.34902e-13	4.62351e-14	69	11556	10993.6	8161.31	9747.07	9499.59	9843.92	11890.8	7133.1	11230	10964.9	9758.26	11255.9	9798.52	7988.88	11003.9	9562.84	6855.61	10269.2	32126.8	31436.6	21794.6	20104.6	34845.8	31278.8	55453.8	41885.1	59800.1	45572.3	40921.7	39103.4
35144	Feature 35144					130		15.7236	1069.95	0.0849946	1069.95	0.0849946	1069.95	0.0849946	1069.95	0.0849946	8.56171e-14	1.1512e-13	53	14.5115	277.339	596.232	450.062	11.0551		821.888	75.2248		28.6245	869.145				1034.18	671.583	1011.37		29943.4	27975.9	79032.1	16100.7	29812	46905.6	50190.5	70942.6	64969.6	11008.8	37356.5	24556.1
33270	Feature 33270					138		18.5423	1067.45	2.35985	1067.45	2.35985	1067.45	2.35985	1067.45	2.35985	8.58176e-14	1.51635e-13	70	1632.25	494.927	69.6915	405.015	441.101	1712.78	690.087	857.741	791.47	1294.94	1121.23	954.594	613.189	728.292	185.593	439.278	658.876	1322.44	30761.8	28889.5	68916.6	21904.1	28079.7	45177.7	54324.3	64958.2	60478.1	12936.5	29965	25666.4
33366	Feature 33366					138		18.8425	1067.45	2.32985	1067.45	2.32985	1067.45	2.32985	1067.45	2.32985	8.58176e-14	1.91985e-14	68	1496.63	770.578	579.878	352.757	410.506	1667.1	759.079	1138.55	974.799	1503	891.179	872.666	856.935	484.899		693.379	872.172	832.773	32388.1	33387.4	74641.1	24192.5	31215.7	45346.3	56341.3	71673.6	65350.5	14920	32192.6	27456.7
32664	Feature 32664					95		19.47	1647.41	0.0299981	1647.41	0.0299981	1647.41	0.0299981	1647.41	0.0299981	8.3409e-14	8.15435e-14	49	2256.35	781.413	928.522			144.816		3041.93			825.301			1671.43			1050.83	3043.48	79766.9	66213.4	155655	28108.3	80358.8	129170	78725.3	117322	144499	29926.4	72065.9	58922.4
33613	Feature 33613					138		17.7268	1067.45	2.49484	1067.45	2.49484	1067.45	2.49484	1067.45	2.49484	8.58176e-14	3.58577e-14	69	1117.32	1118.37	729.267		688.927	365.928	1216.04	375.127	1127.95	591.152	935.477	175.261	1123.79	1076.65	680.881	870.065	1760.75	1778.25	33962.4	17904.8	58029.6	15887.5	19877.7	34982.6	41594.4	52312.6	50513.6	6615.82	24277.6	21737.1
33408	Feature 33408					138		18.3519	1067.45	2.46484	1067.45	2.46484	1067.45	2.46484	1067.45	2.46484	8.58176e-14	7.25881e-14	70	1031.8	646.688	1129.82	107.316	445.861	580.513	544.567	945.552	690.286	519.748	1603.78	566.443	1073.08	794.52	555.569	482.647	1981.09	1500.14	34348.6	23113.7	60498.2	17385.3	20811.1	38706.3	45950.9	58882.6	46714.9	9013.24	28506.7	20831.2
24639	2(1H)-Pyridinone	761	761	7823	142-08-5	43	1094	32.4578	1064.95	2.02987	1064.95	2.02987	1064.95	2.02987	1064.95	2.02987	2.15048e-14	1.10178e-13	48		1697.34		10221.1	14851.8	7984.01	11026.3	5125.27			5747.1	18600.5	1087.52			40765.5	133707	42331.5	1.44975e+06	1.30883e+06	2.46761e+06	1.29093e+06	1.99522e+06	2.13872e+06	2.18914e+06	2.62193e+06	2.30717e+06	1.17152e+06	1.81969e+06	1.45266e+06
34852	CH3CH(OH)CH2C(O)CH3	890	890	7502	4161-60-8	43		16.0422	747.472	0.559964	747.472	0.559964	747.472	0.559964	747.472	0.559964	9.1916e-14	0	43			1584.03	11928.8		1780.09	3562.33			6613.12					68.2914		13901.4	6072.51	1.04995e+06	701591	2.37005e+06	321295	1.33605e+06	1.73234e+06	1.61718e+06	2.29814e+06	2.16271e+06	360064	1.05942e+06	681342
32216	Cyclopentane, nitro-	791	791	3894	2562-38-1	69		20.3162	1094.95	2.38985	1094.95	2.38985	1094.95	2.38985	1094.95	2.38985	6.27468e-14	1.68448e-13	31			2725.75																440223	308794	97670.7	72303	295327	363523	462463	172514	590332	377326	395294	624363
37030	Feature 37030					55		12.8655	739.972	1.81488	739.972	1.81488	739.972	1.81488	739.972	1.81488	3.09492e-14	1.72522e-13	64	5849.72		12195.6	15900.3	20363.2	18921.2	14118.5	8654.23	15254.3	13901.7	18853.8	20224.1	10914.9	12974.4	23270.9	3012.43	20939	14692.8	358109	447598	1.66064e+06	268983	395691	676891	756185	2.22823e+06	501367	392543	495390	659453
35366	Feature 35366					43		15.7716	1509.92	2.10986	1509.92	2.10986	1509.92	2.10986	1509.92	2.10986	1.51674e-14	2.12002e-14	31		13265.6			20567.2								21560.3						52735.6	239002	25909	146466	496186	339467	457556	167578	391214	190577	483381	431759
34485	Feature 34485					124		16.597	979.957	1.93988	979.957	1.93988	979.957	1.93988	979.957	1.93988	5.84248e-14	2.3058e-14	70	2656.4	1608.06	1947.36	2455.78	3082.61	2277.95	3271.16	2003.18	2684.97	3072.99	1369.93	1600.23	1293.01	1417.81	3566.49	4109.48	5141.47	4287.1	39907.1	33960.7	101079	68654.6	74441.2	101545	133222	202120	85766.2	14344.7	103609	53599.1
33391	Feature 33391					126		18.1981	1067.45	2.42484	1067.45	2.42484	1067.45	2.42484	1067.45	2.42484	8.58176e-14	5.53391e-14	68	2130.79	3226.54	2018.72	2576.94	3328.94	3329.22		1407.26	4600	1577.53	873.938	1376.42	1459.3	3162.79	3049.08	2572.3	2057.02	2900.57	45014.9	35123.9	96737.8	24701.8	46310.1	54020	66988.1	92686.1	72959.8	15212.5	53846.5	32618.1
35259	Feature 35259					132		15.4994	1852.4	2.25986	1852.4	2.25986	1852.4	2.25986	1852.4	2.25986	6.18158e-14	1.97931e-14	61	233.42	665.074	2227.22	2188.02	1277.6	1714.08	1660.7	419.741	183.705	510.749		1047.21	1540.04	1092.53	3425.59		1382.3	873.706	85022.3	108380	56613.9	60205.4	116862	63376.4	220687	187315	207839	43273.6	92467.3	75090.7
33916	Feature 33916					137		18.1731	1067.45	0.0349978	1067.45	0.0349978	1067.45	0.0349978	1067.45	0.0349978	8.58176e-14	0	68		2109	971.537	2925.3	877.944	1075.3	89.8632	1692.67	2973.04	3733.41	1913.1	1745.26	2063.2	1827.42	2208.35	1935.93	1728.33	1251.02	26064.8	19312.1	66550.1	19131.8	29700.3	43753	44858.3	59981.1	52644.6	10277.5	31926.3	28300
26627	Feature 26627					84		30.1862	1224.94	1.79489	1224.94	1.79489	1224.94	1.79489	1224.94	1.79489	5.60881e-14	4.98411e-14	70	36866.2	33550.1	50707.9	103801	98150.5	96809.2	113707	63593.8	65215.4	71668.6	67235.1	68060.8	82573.6	74872.6	77082.7	78436.6	77041.7	86676.9	343727	265551	350838	310143	277092	365243	585711	464529	333706	214495	327504	225363
26125	Phenol, 2-methoxy-4-(1-propenyl)-	717	738	5126	97-54-1	55	1450	31.1207	1804.9	1.88988	1804.9	1.88988	1804.9	1.88988	1804.9	1.88988	8.88195e-14	1.06506e-13	70	66700.6	92698.4	94215	71770.9	78096.6	98525.3	103934	99947.4	81556.5	90669.5	84154.2	86039.4	77509.2	76592.4	79365.2	80753.3	74215.3	84337.8	296617	248096	153869	136433	301723	245379	429757	322314	452400	432997	310518	347771
30015	Benzenamine, 2,4,5-trimethyl-	842	842	4846	137-17-7	162	1292	25.9724	1277.44	1.82988	1277.44	1.82988	1277.44	1.82988	1277.44	1.82988	1.43422e-13	1.2222e-14	70	8368.97	7452.86	10252.6	15587.2	14181.9	13094.6	15542.6	15837.2	15715.5	8462.05	13587.6	12776.7	11447.6	10161.1	11918.4	10838.7	11066.7	22932.3	49449.1	62714.9	34145.1	36917.1	58309.6	90671.3	69457.1	52587.6	73029.9	29697.4	62662.4	55955.5
35295	Feature 35295					65		17.4118	524.986	2.20486	524.986	2.20486	524.986	2.20486	524.986	2.20486	1.09058e-13	2.02868e-14	70	30436.7	28993.8	50516.9	35452.4	26499.5	46417.2	40298	37931.3	53455.7	32871.7	35902.2	47299.5	36037.8	45898	52277	59248.3	30455.9	55500.6	154966	160965	144140	107207	138578	212749	260511	210853	214119	89734.3	215042	174757
32721	Feature 32721					45		19.3961	1047.45	1.68489	1047.45	1.68489	1047.45	1.68489	1047.45	1.68489	0	6.63686e-14	70	60798	26933.3	23953.7	87803.9	96039.6	125674	94135.5	97263.1	82689.5	106167	61624.8	108261	62832.7	39510	71814.1	72156.4	101522	77049.8	404872	285840	503750	164207	277914	399228	590190	603003	423462	92466.7	124184	193600
31941	3-Penten-2-one, 3,4-dimethyl- (CAS)	912	912	6268	684-94-6	122		28.2874	889.963	1.65989	889.963	1.65989	889.963	1.65989	889.963	1.65989	6.43328e-14	1.07789e-13	70	7562.53	8528.02	7100.41	4973.35	8979.45	4732.23	2089.27	8258.99	10304.6	1588.99	7063.5	3725.02	8790.18	8009.82	11538.3	4845.51	13703.9	2550.19	23085.6	22139.4	33567.6	17046.4	28060.2	27912.7	25856.8	35010.5	31428.4	19705.5	27307.3	29027.5
36346	Feature 36346					123		24.717	1539.92	1.68489	1539.92	1.68489	1539.92	1.68489	1539.92	1.68489	8.92313e-14	6.63686e-14	70	5975.96	9955.95	8748.06	12507.6	14088.4	9606.48	7267.41	10432.5	9978.8	6062.38	12743.4	9544.26	13763.8	9153.8	7005.95	6189.32	11816.9	12599	25950.4	29700.7	58000.2	32848.1	40548.3	47135.2	36093.7	58082.5	39834.8	38728.7	53225.1	49765.4
30723	Pyridine, 2-ethyl-4,6-dimethyl- (CAS)	853	900	6861	1124-35-2	107		29.5792	1184.94	1.68489	1184.94	1.68489	1184.94	1.68489	1184.94	1.68489	5.79813e-14	6.63686e-14	70	31119.9	37288.2	28674.4	47323.1	44436	34619.7	45669.8	26558.9	33116	28615.4	33924.4	25049.8	32663.5	38874	43228.8	38776.8	44989.7	38755.2	205613	112196	231622	88643	109256	176752	226720	245118	186911	64637.9	124618	153098
22121	Ethanone, 1-cyclopropyl-	908	908	9585	765-43-5	85		42.1516	382.495	1.5949	382.495	1.5949	382.495	1.5949	382.495	1.5949	0	1.40227e-13	70	5541.79	5207.97	12111.9	15611.6	19535.7	9950.43	20328.4	13950.8	18951.2	8897.25	7064.97	16322.9	9155.85	14478.3	16337.3	16053.9	19486.3	43174.7	68058.2	47296.3	61082.9	50802.1	64073.1	80283.6	85717.3	74253.8	54010.3	57698.1	74969.8	90671.2
30327	Feature 30327					109		24.7777	1694.91	1.67489	1694.91	1.67489	1694.91	1.67489	1694.91	1.67489	1.35119e-13	1.06824e-13	70	13611.7	15803.2	11017.2	16049.3	15369.3	16232	19663.2	16704.8	15797.6	13581.5	15292.2	13202.9	19177.9	22356.5	16469.5	15333.7	9971.06	16100.9	59729.9	51238.1	31687.2	22018.1	54129.5	64930.2	88410.8	62621.2	93117.2	93425.6	67404.4	76866.9
33335	Feature 33335					156		18.4435	979.957	1.79988	979.957	1.79988	979.957	1.79988	979.957	1.79988	5.84248e-14	4.97027e-14	70	14609.2	17427.8	13458	10636.5	20812.8	11193.7	10350.3	19619.2	13200.6	9606.3	12136.3	14929.7	9813.72	15326.7	13121	16798.5	18883.7	8856.78	25538	30652.6	60047.8	45969.4	40455.9	46908.1	61977.1	77225.6	45440.9	14636.4	48914	35965.7
27661	Feature 27661					79		31.2785	1304.94	1.88988	1304.94	1.88988	1304.94	1.88988	1304.94	1.88988	1.75499e-13	1.06506e-13	70	36380	38740.9	51767.3	53006.7	42757.7	53541.8	41401.4	42255.6	35009.4	35412.1	43700.5	51911.6	38335.5	35170.9	48732	38822.9	45369.8	47768.9	194285	126784	161491	94949.9	100347	157425	192371	214761	208133	155024	162055	273359
24505	Feature 24505					110		42.0986	784.97	1.71989	784.97	1.71989	784.97	1.71989	784.97	1.71989	2.91751e-14	0	70	3468.71	3210.26	2533.29	2795.23	4973.31	3152.52	5665.52	5512.13	1460.05	3566.97	5251.3	2655.41	2351.07	2494.94	4846.76	7174.88	6869.83	7963.81	13029.8	13236.7	22245.5	15068.9	15055.9	21788.5	22817.1	28875	17296.1	14287.1	20899.3	21341.1
23499	Furan, 2,5-dimethyl-	766	800	9294	625-86-5	77	707	38.3789	422.493	1.5099	422.493	1.5099	422.493	1.5099	422.493	1.5099	1.08411e-13	5.92483e-14	70	13962.6	23412.2	16953	60993.5	50335	30711.7	57390.3	42692.4	47983.4	33852.5	25940.2	37667.8	33188.4	61528.4	56942.5	50839.5	72892.6	52331.3	138749	106530	113652	95888	137385	143796	204719	207079	199494	189812	150192	126622
22919	2,4-Dimethoxytoluene	720	742	8228	38064-90-3	77	1244	37.3744	1374.93	1.93488	1374.93	1.93488	1374.93	1.93488	1374.93	1.93488	1.66565e-14	4.62351e-14	70	58889	76163.5	85234.2	48818.6	94114.6	85815.6	47495.1	126235	98651	71664.4	144262	121851	107861	178430	110928	100188	111213	138791	329571	294163	512692	157668	249738	300619	363585	376864	428621	189756	288637	389524
20696	trans,trans-3,5-Heptadien-2-one	826	826	4762	18402-90-9	69		45.2421	919.961	1.90488	919.961	1.90488	919.961	1.90488	919.961	1.90488	3.7341e-14	1.29149e-13	70	27420.7	32126.5	30762.7	112757	109473	99737.9	133886	85608.8	86526.4	77530	62313.6	87574.9	83205.4	95056.6	89194.1	79097.7	119165	114858	362313	313022	351275	187118	316932	361171	336677	371174	371543	223450	270759	295448
38279	Feature 38279					98		17.2663	524.986	2.17986	524.986	2.17986	524.986	2.17986	524.986	2.17986	1.09058e-13	6.15584e-14	70	9574.65	9310.18	13965.8	6360.89	10074	10305.7	9133.12	12367.5	11838.8	6770.08	10235.8	20505.9	10616.1	8734.26	8300.19	10153.7	9762.09	19156.8	37939.9	35713.1	36719.1	23132.7	26990.9	50340.6	37295.9	42394.1	35802.6	17848.8	38929.7	38044.6
30610	Feature 30610					109		26.7665	1684.91	1.68489	1684.91	1.68489	1684.91	1.68489	1684.91	1.68489	1.9029e-13	6.63686e-14	70	14714.8	16435.5	14535.7	15700.9	13767	13525.9	18416.3	19796.5	16117.2	13208.4	14324.6	18925.2	15087.6	20616.5	21620.1	17767.9	14773.2	16197.2	62496.4	54482.1	30529.9	25632.4	54744.6	62771.9	96574.2	61572.1	90842.7	89676	69586.3	76515.9
37843	Feature 37843					65		21.2726	524.986	2.30485	524.986	2.30485	524.986	2.30485	524.986	2.30485	1.09058e-13	1.35847e-13	70	32164.1	35491.7	46842.6	38871.9	42880.7	53949.2	57422.8	49814.6	61320.4	39857.3	40440.8	53761.9	40357.8	68536.6	48433.2	62802.9	48302.7	49188.6	170724	142017	143924	102533	129235	201903	217390	177715	207172	84607.8	191467	173086
34541	Feature 34541					98		17.9877	524.986	2.15986	524.986	2.15986	524.986	2.15986	524.986	2.15986	1.09058e-13	4.14189e-14	70	11763.5	9361.99	14819.6	6858.24	10720.3	10205.2	10585.5	12314.5	12447.8	6333.45	11680.2	20728.5	9669.93	9358.67	9575.06	8634.93	9637.32	18927.3	41025.1	36051.4	39720.5	22718.9	28462.6	47920.3	39236.6	42776.3	37048.6	19518.3	39179.1	45079.6
25958	Ethanone, 1-(2-methyl-1-cyclopenten-1-yl)-	802	827	7328	3168-90-9	78		30.5561	802.468	1.5599	802.468	1.5599	802.468	1.5599	802.468	1.5599	8.56166e-14	7.16866e-14	70	36551.8	52830.2	50092.8	41927.1	49760.6	39764.8	44081.5	49383.8	42985.5	46887.7	53591.6	39529.2	36557.7	42470.7	44378.9	39164.7	49818.3	49534.8	202038	113478	145460	76787	102426	159073	182432	210097	204751	140091	156337	205843
38634	Feature 38634					90		10.7721	527.486	2.24486	527.486	2.24486	527.486	2.24486	527.486	2.24486	1.08541e-13	9.96268e-14	70	16727.1	19182.8	17764.5	14056	20586.6	19059.5	9051.64	6765.72	19049.7	11892.6	14859.1	15379.1	14417.9	23618.3	15058.1	18586.2	14269.3	20202	50338.3	44777.2	41512.7	23716.5	40301.9	66414.3	77607.8	58136.5	71554.4	31084.3	69720.5	52998
15827	Feature 15827					97		55.2118	1484.92	1.84988	1484.92	1.84988	1484.92	1.84988	1484.92	1.84988	1.6965e-13	1.32988e-13	70	66638.4	68048.2	62087.4	62261.5	72295.2	48940.3	58549.7	68072.8	68948.9	59404	67838.2	71566.6	56107.5	53395.7	64243.1	84568.3	81243.5	83827.6	187165	192512	284806	160832	202808	257188	225647	307736	268546	197608	248452	233829
31446	2,4-Dimethoxytoluene	750	763	8873	38064-90-3	93	1244	22.7382	1497.42	2.11486	1497.42	2.11486	1497.42	2.11486	1497.42	2.11486	1.07058e-13	8.46003e-14	70	5294.88	16990.2	12290.8	5936.95	15895.9	6312.91	12265.5	23219.2	11211.6	19952.7	17723.5	20671.6	8697.41	16380.2	10047.7	41575.3	52887.5	81605.4	33100.9	30366.4	73847.5	31256.9	34255.3	35991.2	60334.4	103118	68447.2	22537.3	44053.9	27136.8
34433	Feature 34433					112		19.6301	719.974	1.82988	719.974	1.82988	719.974	1.82988	719.974	1.82988	1.59044e-13	1.2222e-14	70	14779.1	13382.6	4786.32	10960.5	19627.9	2152.6	20441.1	16175.6	15827	8925.7	13309.4	14051.9	8762.54	16573.7	9814.2	9401.26	8034.65	19297.4	44805.6	31303	49970.9	30625.1	38176.9	49108.8	62526.6	91289.7	39845.3	33411.2	51651.6	47676.2
24082	Cyclotrisiloxane, hexamethyl- (CAS)	730	852	2181	541-05-9	120		35.217	1279.94	2.42484	1279.94	2.42484	1279.94	2.42484	1279.94	2.42484	1.25249e-13	5.53391e-14	70	52320.8	47172	39903	31379	27024.1	31236.8	32110.5	26905.3	47437.8	18877.3	28624.6	42009.3	29846.1	16282.1	42534.4	32656.6	64358	45409.2	59463.6	72810.1	98255.7	61871.1	81724	127051	101223	96676.3	107781	42630.9	98836	90186.4
25534	2-Butenal, 2-ethyl-	785	785	5035	19780-25-7	41	801	33.5736	612.481	1.67489	612.481	1.67489	612.481	1.67489	612.481	1.67489	1.86957e-14	1.06824e-13	70	39648.9	13861.6	43147.4	136437	170974	92475.1	173180	99174.7	121831	124905	94987	118727	88912.6	123207	147171	162087	187927	164691	443114	364081	394256	228995	328289	423160	675404	554940	584790	446334	557877	621330
37612	1,3-Cyclopentadiene, 5-(1-methylethylidene)-	702	718	4216	2175-91-9	106	858	12.9833	532.486	1.86988	532.486	1.86988	532.486	1.86988	532.486	1.86988	1.07522e-13	1.79408e-13	70	366676	41849.7	40519.5	35518.1	74655.5	35623	40339.3	38323	47895.1	26839.1	57505.1	35692.3	41045.8	408404	75835.5	29753.7	37770.5	444581	40807	53044	52775.7	35280.5	23358.6	66045	50482.1	37163.7	61193.6	37357.3	45095.3	96554.1
36574	Feature 36574					97		15.3408	527.486	1.97487	527.486	1.97487	527.486	1.97487	527.486	1.97487	1.08541e-13	9.05973e-14	70	11562.4	23624.1	20868.4	15541	16635.2	16803.1	16514.5	22785.9	34385.8	15610.2	18861.2	26717.7	18299	24376.2	17000.7	17411.7	26707.3	24036.8	55099.9	47562.2	44339.7	41157.4	42612.5	82192.7	86844.1	68056.4	67472	44388.1	64154.4	65014.4
40490	Feature 40490					143		8.92539	2042.39	1.80488	2042.39	1.80488	2042.39	1.80488	2042.39	1.80488	1.00918e-13	7.43475e-14	70	6977.2	4031.52	562.58	14289.1	24846.3	35982.3	7823.81	3985.44	3018.28	15654.6	11658.3	11436.5	5766.81	3321.28	5646.41	15079.7	23231.7	29954.7	6721.71	9925.37	60930.4	38514.5	26095.1	30218.3	41417.4	71161	24309.5	7770.81	29141	15592
16945	3-Cyclohexene-1-acetaldehyde, Î±,4-dimethyl-	702	702	6808	29548-14-9	70	1229	55.6506	1332.43	1.79988	1332.43	1.79988	1332.43	1.79988	1332.43	1.79988	5.15632e-14	4.97027e-14	70	39879.1	32575.4	61528.3	47262.1	41722	54539.4	47066	43185.7	49047.9	53977.2	29754.7	69689	41383.3	47514.6	51219.5	52157.6	43577.4	84797.4	144423	106352	106011	98029.6	113456	189535	250559	197798	162599	160974	195052	204071
36802	Butanal, 2-ethyl-	805	805	8406	97-96-1	43	762	14.46	724.973	1.5149	724.973	1.5149	724.973	1.5149	724.973	1.5149	7.89737e-14	1.77158e-13	70	104817	132020	148430	611923	601399	647061	739897	492066	436983	514114	237365	497679	643519	876152	813666	469165	418041	521182	1.34717e+06	975693	2.16944e+06	888139	788823	1.77109e+06	2.57533e+06	4.34888e+06	1.50111e+06	1.2442e+06	1.04002e+06	2.42518e+06
38161	Feature 38161					98		12.6855	527.486	2.34985	527.486	2.34985	527.486	2.34985	527.486	2.34985	1.08541e-13	1.90351e-14	70	7005.57	10512.9	15296.5	3397.36	10612.4	9828.98	9138.91	12981.2	13285.2	11092.8	10698.1	18380.5	8965.02	11786.3	9254.56	7610.15	9458.47	12533.7	34952.8	32772.1	31097.3	17035.7	29307.1	39824.8	31444.6	40880.3	42036.2	19113.7	38598.2	44971.6
26248	Feature 26248					111		30.5517	1632.42	1.68489	1632.42	1.68489	1632.42	1.68489	1632.42	1.68489	1.12234e-13	6.63686e-14	70	11848.4	20357.2	15429.1	26920.6	23865.2	17424.9	29377.4	21427.7	11817.6	16154.4	23019	16917	23330.9	20872.7	18540.3	23981.2	18638.9	17256.5	40168.2	41101.4	76313.7	58406	56999.2	39999.1	87036.6	104222	58483.4	51459.7	65154.5	52360
27490	Pyridine, 2,4,6-trimethyl-	882	882	8221	108-75-8	79	991	29.0857	999.956	1.77989	999.956	1.77989	999.956	1.77989	999.956	1.77989	3.43538e-14	1.00522e-13	70	123147	245625	78877.7	109098	96234.9	129852	86328.4	78944.1	50193.7	59211.9	115119	106317	160358	174176	72478.8	136944	107787	199695	180386	217141	170439	176241	179779	275988	218242	493454	301550	131759	213607	252524
40120	Toluene	866	876	5850	108-88-3	79	763	8.21692	529.986	1.71489	529.986	1.71489	529.986	1.71489	529.986	1.71489	6.48174e-14	9.12907e-14	70	33539.9	52643.6	38073.1	31795.1	30443.9	30242.6	37207	28491.6	46286.4	22957	42631.4	41044.7	29921.1	54608.3	35184.2	24141.7	37469.8	40778.6	14868.2	17250.6	32378.6	6183.58	2825.58	35606.6	12275.7	29006.4	26492.4	12534.3	14697.3	30995.7
40673	Toluene	872	872	6227	108-88-3	82	763	7.87558	527.486	1.68989	527.486	1.68989	527.486	1.68989	527.486	1.68989	1.08541e-13	7.94067e-14	70	25560.8	34553.8	38657.2	27249.5	21441.4	23371.3	27500	29834.8	39027.6	22622	34153.1	38815.7	37222	31465.1	27202.4	29605.1	25595.6	33682.9	10624.7	19124.6	29005.4	4945.21		40313	16273.2	18995.8	22889.9	7030.67		21878.5
34101	Benzene, 1,4-dimethoxy- (CAS)	879	908	5723	150-78-7	137		18.5937	1454.93	0.529966	1454.93	0.529966	1454.93	0.529966	1454.93	0.529966	4.7222e-14	1.26601e-13	70	5457.52	6392.31	9661.42	6888.69	6066.63	3015.27	4404.8	6118.32	5222.27	4518.09	8012.89	8787	5951.79	14714.6	8422.78	5981.73	11983.7	9614.45	8676.48	6920.57	12458.6	8738.71	16159.8	9059.81	15427.6	21991.1	18993	10884.1	14897.4	12347
39509	Toluene	938	938	5314	108-88-3	99	763	10.4798	557.484	1.5649	557.484	1.5649	557.484	1.5649	557.484	1.5649	2.05401e-14	7.14576e-14	70	13500.7	19350.2	20172.6	23109.1	27771.9	13495.4	25569.5	24355.6	40842.2	27140	33235.7	36138.2	27564.5	33538.4	26246.6	30252.3	22956.7	51297.5	35638.6	28615.1	27624.4	24649	12668.2	42226	38156.7	23450.1	29158.9	19928.2	27347.8	32429.1
38885	Feature 38885					94		11.2415	529.986	1.76989	529.986	1.76989	529.986	1.76989	529.986	1.76989	6.48174e-14	8.8454e-14	70	35795.5	47607.5	43230.7	30494.6	41012.5	39667.9	41229.8	32067.8	64823	28638	56828.8	53333.2	58173.7	52349.7	32084.7	50417.7	45606.9	51924	57208.5	58764.2	66166.6	46589.8	22705	106210	75251.7	58622.7	78104.8	50650.8	50352.2	69402.7
24983	Furan, 2-methyl-5-(methylthio)- (CAS)	802	900	6854	13678-59-6	114		36.2315	914.961	1.87988	914.961	1.87988	914.961	1.87988	914.961	1.87988	7.50902e-14	4.75877e-14	70	3291.84	9377.25	4773.13	20378.6	17723.2	9500.73	25428.4	21195.1	18175.7	8367.13	8205.43	11348.3	7176.31	7996.73	6106.91	15092.5	26852.6	27505.9	22566.4	18090.7	28174.8	22044.8	21787.6	26675.8	27155	21144.8	20080.8	23316.7	27255.5	32539.7
24578	2-Hexanone, 3,4-dimethyl-	761	818	7052	19550-10-8	100	943	34.0375	534.986	1.5099	534.986	1.5099	534.986	1.5099	534.986	1.5099	2.14039e-14	5.92483e-14	70	72771.8	105555	84835.4	97344.6	137028	65907.9	137042	96632	104371	66040.7	64693.9	180818	256115	372745	416963	60918.8	66247.6	112507	215473	140309	270256	121864	116266	245273	299615	453225	241192	134111	147496	252429
38334	Toluene	940	940	5654	108-88-3	69	763	14.5521	567.484	1.5299	567.484	1.5299	567.484	1.5299	567.484	1.5299	2.01782e-14	1.46184e-14	70	31213.2	45483.7	43031.5	49650.5	56134	22170.3	69558.1	46153.3	105097	58838.7	46444.1	70888.6	68315.4	68470	84379.8	67033.8	61481.2	108275	67428	71707.4	64140.3	43146.4	32456	100577	69967.8	59754.7	81087.2	56473.7	51428.3	81375.5
26960	Toluene	935	935	5185	108-88-3	100	763	32.0332	529.986	1.5849	529.986	1.5849	529.986	1.5849	529.986	1.5849	6.48174e-14	2.82224e-14	70	190778	242946	251843	194910	225559	211504	223898	199859	317119	189419	258099	266051	240856	293913	251187	237590	211746	287717	236265	224701	309419	206343	113587	409796	314276	263261	265448	195815	264850	298786
22717	Feature 22717					297		37.1969	2024.89	1.42991	2024.89	1.42991	2024.89	1.42991	2024.89	1.42991	1.3572e-13	7.82035e-14	70	15033.6	24401.3	18454.4	11372.2	14049.7	13348.6	15390.1	17608.3	15472.6	17003	9826.94	11378	9854.25	6815.02	12689.5	24450.3	20589.4	24103.1	19145.8	17187	22195	21181.5	18397.4	18637.9	17023.6	17412.8	16632.6	7256.45	14902.3	17001.9
35727	Toluene	936	936	5250	108-88-3	95	763	16.0252	542.485	1.5699	542.485	1.5699	542.485	1.5699	542.485	1.5699	6.3324e-14	1.99444e-13	70	67287	92448.7	93469	100010	126324	74646.4	96376.8	84339.3	126922	125089	155043	140593	95953.5	114377	110959	105211	104704	154836	104918	108728	112233	81595.1	80725.5	156031	128877	104216	138791	97871	111557	132606
35325	4-(2,4-Dichloro-7,8,9,10-tetrahydro-6H-5-oxa-cyclohepta[b]naphthalen-5a-yl)-morpholine	730	758	6476		267		15.6491	1532.42	0.359977	1532.42	0.359977	1532.42	0.359977	1532.42	0.359977	1.64391e-13	1.55321e-14	70	247992	246486	95325.3	129440	125145	49128	124422	139417	95986.3	153187	78789.8	90561.1	107614	68455.2	84676.8	237819	187655	94748.7	204737	88969.1	153365	201414	160465	71834.3	158754	121273	71226.5	62073.7	140960	87876.4
9678	Oxacyclododecan-2-one	700	702	2680	1725-03-7	55		71.9796	1022.45	1.68489	1022.45	1.68489	1022.45	1.68489	1022.45	1.68489	7.83951e-14	6.63686e-14	70	238101	288892	300024	637049	546830	631237	744130	410032	417913	409708	463317	482721	432252	469125	531441	426679	446651	529358	672817	517714	702917	432524	558167	691400	702620	770844	707115	471806	545582	502362
33936	Methyl-d3 1-Dideuterio-2-propenyl Ether	836	855	8705		98		18.1254	584.982	1.6149	584.982	1.6149	584.982	1.6149	584.982	1.6149	1.17447e-13	6.92452e-14	70	11042.7	38552.5	16522.9	21222.9	27008.7	12265.4	16916.1	80767.2	24532	20208.5	26958.9	37734.2	10929.1	30525	29901.7	15826.6	15900.6	54934.9	15046.3	14960.7	27776.4	12708.2	14270.8	27577.1	38686.5	60324.5	40923.1	14415	16194.4	18938.9
18731	3-Buten-1-ol, 3-methyl- (CAS)	904	904	7900	763-32-6	69		43.8974	514.987	2.34985	514.987	2.34985	514.987	2.34985	514.987	2.34985	4.44701e-14	1.90351e-14	70	33610.4	47363.3	38033.5	122643	149011	130006	128716	159288	105730	129837	91688.2	113362	93802.9	97765.4	93637.1	115200	116967	134938	109848	73744.8	117245	95303.9	71357.3	90878.3	103313	78469.2	89827.3	82308.9	69131.4	77609.2
30124	Butane, 2-methoxy-2-methyl- (CAS)	906	906	8271	994-05-8	43		25.4843	349.997	1.29992	349.997	1.29992	349.997	1.29992	349.997	1.29992	1.14509e-13	6.88191e-14	70	98580.7	117097	100854	2.51488e+06	3.082e+06	2.29497e+06	2.74217e+06	3.10682e+06	1.63462e+06	2.02424e+06	166448	1.99324e+06	1.32595e+06	3.50421e+06	2.70794e+06	1.77825e+06	1.44634e+06	1.29831e+06	1.15149e+06	2.1286e+06	1.5533e+06	1.76045e+06	1.0759e+06	1.21474e+06	2.32577e+06	2.22e+06	1.27232e+06	1.29649e+06	1.16103e+06	1.11502e+06
29341	Feature 29341					155		35.2303	1037.45	1.30992	1037.45	1.30992	1037.45	1.30992	1037.45	1.30992	4.41495e-14	0	70	2381.95	1518.31	3306.88	15149.5	16730.4	12962.5	18318.9	11539.7	7222.89	9933.24	11231.5	5118.66	12697	11655.8	10347	8876	8706.66	7861.88	13582.6	9338.3	9317.21	7817.16	7176.01	8835.86	7588.2	6454.83	9757.55	6772.36	10799.3	8552.22
39274	Feature 39274					98		12.5495	529.986	2.09987	529.986	2.09987	529.986	2.09987	529.986	2.09987	6.48174e-14	4.26023e-14	70	17048.6	13186.6	19559.8	8993.11	14931.5	12921.7	12299.3	13508.2	24898	10617.4	11377.1	22164.2	13007.1	14297	15814.8	17483.4	17769.8	17031.2	39305.8	35002	38285	22774.3	28037.6	54361.7	36685.4	40206.7	43329.7	18701.9	27521.3	36920.6
39794	Toluene	937	937	5300	108-88-3	73	763	8.78597	572.483	1.5349	572.483	1.5349	572.483	1.5349	572.483	1.5349	6.00058e-14	1.31137e-13	70	72629.7	68704.2	91292.7	83686	77155.3	38152.2	99068.9	75018	100648	64969.8	79601.2	91127.9	87444.1	79797.3	92863.5	90448.5	84277.1	136585	91715.7	93393.2	94580.5	65607.4	46724.5	142521	114434	83235.5	92139.8	69977.4	92017.4	113773
40056	Feature 40056					225		9.12458	1669.91	1.5299	1669.91	1.5299	1669.91	1.5299	1669.91	1.5299	9.59995e-14	1.46184e-14	70	2071.84	5020.09	6166.8	481.389	5932.44	10056.2	5224.01	9764.77	6820.95	2977.46	688.956	9156.32	2516.55	2602.94	9094.47	4031.38	6205.27	13127.8	2055.62	5668.08	10059.5	4241.39	1018.06	7858.34	4776.79	11184.8	8678.18	6171.17	7329.06	7697.32
32517	Feature 32517					84		20.8271	444.991	1.5849	444.991	1.5849	444.991	1.5849	444.991	1.5849	1.0293e-13	2.82224e-14	70	17188.1	17539.7	16483.5	25432.6	24411.3	14561.4	25551.3	21179	26602.5	27680.7	14130.7	29018.8	22653.7	32801.9	43257.8	29578.3	21288	27544	95873.4	92103	78702.6	50302.2	90462.2	101967	156822	129997	143729	71044.6	127458	98535.7
38472	Feature 38472					107		10.6142	1404.93	2.21486	1404.93	2.21486	1404.93	2.21486	1404.93	2.21486	6.52034e-14	4.03905e-14	70	11356.1	6562.65	6522.02	9904.72	13241	4938.6	8491.93	8060.11	7172.33	7907.67	8048.83	9112.61	8204.59	12446.7	9976.79	4639.27	8858.12	11624.8	26095.7	25435.1	38313.1	24134.1	19179.9	29471.3	26975.9	44831.2	35661.4	30453.7	22990.2	33855.2
38601	Feature 38601					95		11.42	524.986	2.27485	524.986	2.27485	524.986	2.27485	524.986	2.27485	1.09058e-13	1.96626e-14	70	9091.17	10003.9	12879.3	15998.1	10495	16858.6	15050.7	14735.8	12003.1	5932.02	16136.8	11789.7	11585.3	18973.1	13730.7	12331.3	13058.4	17732.1	40127.8	33384.7	33307.2	23109.9	33156.7	53657.4	60935.2	46656.7	46181.7	21274.7	44912.3	35205.9
17961	Feature 17961					69		54.1929	1667.41	1.72489	1667.41	1.72489	1667.41	1.72489	1667.41	1.72489	1.78552e-13	9.07615e-14	70	65797.5	93981.2	75621.5	75989.1	52631	53665.8	82933.6	98574.6	53961.1	62948.3	80209.3	74239.4	68672	143447	76368.5	43193.8	59410	67387.1	151749	148557	142640	147562	225840	223346	242937	198110	209865	147312	185472	159121
38986	1H-Inden-1-one, 2,3-dihydro-3-methyl- (CAS)	708	716	3549	6072-57-7	131		12.2915	1587.42	2.23486	1587.42	2.23486	1587.42	2.23486	1587.42	2.23486	1.00988e-13	6.00435e-14	70	742.8	1204.14	1600.39	4462.6	18968.5	3550.15	15331.5	26142.5	21657.8	22197.2	32860.9	33119.3	26068.8	40194.4	54459.7	13390.8	14720	24700.3	25255.6	27190.5	46902.8	23993.1	17014.4	29724.6	43391.6	83778.4	16109.3	31410.8	25478.9	68371.7
36648	Isothiazole, 3,5-dimethyl- (CAS)	879	939	7113	24260-24-0	71		14.7551	904.962	1.97987	904.962	1.97987	904.962	1.97987	904.962	1.97987	1.01227e-13	1.24257e-13	70	10190.6	15196.4	6598.9	34963.3	51440.7	43274.1	43556.1	35946.7	27066.3	34877.6	24586	40579.4	34500.2	34555.7	29508.5	26282.7	28548.4	35034.5	69049.9	59971.2	195288	57808.8	50152	78192	103697	169070	95373.6	29469.5	61285.9	45362.5
22407	2-Carene	783	783	2534	554-61-0	43	1001	39.3801	1159.95	1.65989	1159.95	1.65989	1159.95	1.65989	1159.95	1.65989	7.89745e-14	1.07789e-13	70	100266	87128.2	117585	194817	169690	133450	232963	118933	112345	128153	156679	104833	146305	129895	153386	166426	149637	118976	380748	338322	544170	302994	472782	506266	531781	515061	494472	600941	583332	590447
16588	9-Tetradecen-1-ol, (E)-	728	749	2824	52957-16-1	55	1668	50.7216	1252.44	1.86988	1252.44	1.86988	1252.44	1.86988	1252.44	1.86988	7.31422e-14	1.79408e-13	70	145558	131044	82947.8	119567	76968.7	54904.7	162295	122657	85220.3	156493	177997	112596	98212.8	85524.4	105186	148310	160282	106224	273893	221042	220535	314867	321270	415251	509868	316913	193854	471328	367247	226991
29802	Phenol, 2,3,5,6-tetramethyl-	812	812	6761	527-35-5	55	1340	29.9652	1462.43	1.77989	1462.43	1.77989	1462.43	1.77989	1462.43	1.77989	1.7226e-13	1.00522e-13	70	77002.6	57881.8	78995.1	51524.7	48971	58609.8	233414	75855.6	66754.8	45396.2	44052.8	72920.9	73459.2	98411.5	97984.1	55080	70932.5	197742	306618	267637	304416	116002	119307	149589	203398	326445	200708	88304.9	143821	166531
20910	Feature 20910					137		42.3657	1224.94	2.42984	1224.94	2.42984	1224.94	2.42984	1224.94	2.42984	5.60881e-14	1.47267e-13	70	28754	27525.9	34029.2	21493.9	36186	35718.5	23286.3	32006.1	39831.7	22585.7	21689.3	33954.5	25712.4	25809.2	29315.9	34922.9	35212.3	46856.6	66745	72645.9	114808	59765.3	62266.8	98989.2	114849	112747	99977.4	54608.9	77428.6	70920.5
31674	Feature 31674					55		21.6642	1192.44	1.71489	1192.44	1.71489	1192.44	1.71489	1192.44	1.71489	1.92056e-13	9.12907e-14	70	120135	153574	126956	139438	164892	124824	150311	153858	114637	135493	197927	109341	83408.5	121212	126976	138563	186454	178501	433794	315311	704586	253734	358657	375779	542025	699180	466311	158583	357067	287526
28526	di-t-Butylacetylene	719	719	7081	17530-24-4	43		27.9553	1454.93	1.5899	1454.93	1.5899	1454.93	1.5899	1454.93	1.5899	4.7222e-14	1.40668e-13	70	36531.6	58109.1	59287.9	111931	157017	104460	126428	49912.3	70899.9	88911.1	87358.8	95031	97895.7	92347.8	66573.3	79182.2	108288	109520	173972	165559	258072	253395	224393	232858	470552	529446	190652	426614	284487	290746
34437	2-Pentanone (CAS)	860	952	6483	107-87-9	68		21.366	457.491	1.4849	457.491	1.4849	457.491	1.4849	457.491	1.4849	1.12633e-13	1.0543e-13	70	11495.9	8058.36	7600.33	25727.1	19793	4009.79	28283	21612.2	35553.3	28886.7	13368.5	26992.8	15532.9	30467	41768.3	24158	18444.5	42006.1	80694.1	59907.2	61361.8	45367.5	48441.9	62194	120475	98686.9	106782	70447.9	57963.8	51446.6
35236	Feature 35236					108		17.6508	1189.94	1.68989	1189.94	1.68989	1189.94	1.68989	1189.94	1.68989	9.62295e-14	7.94067e-14	70	29610	28960.7	20980.7	22984	31575.7	20322.3	31572.9	23163.3	16205.9	25770.7	33258.5	20152.6	20552.5	28527.4	22771.7	24678.4	32635.1	23861.9	88087.8	54367.7	114769	50545.6	64861.9	85272.2	109838	127818	75729.6	38923.4	59350.1	60364.2
25791	Feature 25791					98		35.5028	1317.44	2.32485	1317.44	2.32485	1317.44	2.32485	1317.44	2.32485	8.69171e-14	5.77193e-14	70	54509.8	63923	34449	41208.9	46701.4	25871.9	35803.3	48695.6	46065.4	34161.2	36670.4	42503.9	37247.2	41562.8	41924	56697.5	67305.8	51298.8	88854.9	76215.3	137339	77853.7	97131.8	84904.7	105816	115506	110855	58708.2	96578.7	83949.5
22507	2-Pentanone (CAS)	890	964	7003	107-87-9	67		43.6594	467.49	1.4849	467.49	1.4849	467.49	1.4849	467.49	1.4849	1.10224e-13	1.0543e-13	70	20441.3	13117.9	22379.7	116719	89132.1	53662.9	99818.9	81148.5	94789.7	69179.5	37469.3	79134.6	65004.5	106393	101342	79013.8	101043	122057	184727	142225	146301	112444	180838	174893	271462	241011	269119	189108	159852	167044
31368	2-Pentanone (CAS)	855	951	5358	107-87-9	65		22.8343	447.491	1.4999	447.491	1.4999	447.491	1.4999	447.491	1.4999	6.3972e-14	4.47324e-14	70	2713.89	16751.5	11083.5	58712.6	53270.8	19703.1	65557	47806.8	50208	64584.6	23632.4	75196.3	33719.6	82208.8	94768.4	56113.6	53314.7	66520.8	162383	105582	122854	102916	139947	140222	249735	222587	258817	202002	162962	156060
13231	BENZALDEHYD, 2-AMINO-	839	899	7605	529-23-7	94		57.0732	1549.92	1.68489	1549.92	1.68489	1549.92	1.68489	1549.92	1.68489	1.77311e-13	6.63686e-14	70	15217.8	10995.9	19533.1	14339.8	16565.6	11298.5	24295.1	11965.8	16158.9	8237.85	7671.15	9938.6	22103.8	18344.5	24817.8	34644.3	54161.2	50660.7	28038.7	26168.5	38871.6	29979.5	39572	33028.9	34502.7	28158.7	25663.6	30643	32224.1	30492
24382	Benzenamine, 3-methyl-	725	743	4230	108-44-1	106	1075	38.3037	892.463	1.89488	892.463	1.89488	892.463	1.89488	892.463	1.89488	7.69832e-14	1.18028e-13	70	21615.3	26064.6	20011	25659.1	28898	20941.9	23566.1	35064.2	20469.2	14845.2	26259.6	32489.4	32023.7	30847.6	26354.4	17097.3	29074	25230.5	47952.5	39389.5	87185.8	33974.7	62925.4	58025.9	58598.8	90618.5	60935.6	25748.9	43984.2	46471.1
19247	Feature 19247					43		56.5146	1389.93	1.80488	1389.93	1.80488	1389.93	1.80488	1389.93	1.80488	4.94302e-14	7.43475e-14	70	78329.5	85126.9	93001	108470	109561	98707.4	141967	85784.2	100363	99113.1	89421.1	92110.4	113527	135876	96259.1	108810	121926	180813	191036	165689	268156	162730	206806	398230	357322	346132	241827	216942	259981	237341
33895	Feature 33895					84		19.2083	474.989	1.5599	474.989	1.5599	474.989	1.5599	474.989	1.5599	7.23223e-14	7.16866e-14	70	11621.1	10811.1	14828.6	13713.9	14477.2	12619.3	12773.7	12522.6	13954.5	16952.5	6519.44	16240	11066.1	21211.5	20909.4	13979.8	13040.3	22205.6	55597.9	39599.8	37990.1	28982	42961.2	54857.4	84359.4	62757.1	68486.9	28430.9	54355.9	58313.1
14751	Feature 14751					97		58.5841	1477.43	1.84488	1477.43	1.84488	1477.43	1.84488	1477.43	1.84488	1.24008e-13	1.45471e-13	70	77145.2	100900	83457.8	87141.5	105738	78997.4	80396.1	94217.3	103714	72488.6	76882.4	93931.4	75038.4	79310.2	89931.1	95621.6	107905	108704	148152	157250	256913	150209	165180	199534	210204	258104	236265	160245	181761	191829
32023	Phenol, 2,3,5,6-tetramethyl-	794	794	6034	527-35-5	79	1340	24.0397	1389.93	1.73489	1389.93	1.73489	1389.93	1.73489	1389.93	1.73489	4.94302e-14	1.67585e-13	70	27331.4	34449.9	27911.2	46715.2	43770.6	47113.5	53696.2	43784.8	50782.8	35736	51219.5	62864.1	49476.8	40004.6	47034.7	37346	41646.9	47687.2	124770	72262	192223	42969.9	59862	131140	106620	139340	138288	56576.3	82621	95300.3
9075	2-Buten-1-ol, 3-methyl- (CAS)	868	885	6363	556-82-1	69		75.3831	597.482	2.49484	597.482	2.49484	597.482	2.49484	597.482	2.49484	1.91651e-14	3.58577e-14	70	38272.7	34247.7	39599.3	91564	121151	80428.7	95485.2	45871	63474.2	95050	98087.6	83887.3	82349.8	80290.7	94052.8	103231	118495	132004	146367	100549	159628	98909.9	123848	106990	148255	140462	141659	105894	118557	115517
37959	1,2-dimethoxy-4-chlorobenzene	810	940	6898	16766-27-1	139		12.2926	1662.41	2.35485	1662.41	2.35485	1662.41	2.35485	1662.41	2.35485	0	1.13968e-13	70	14729.7	32221.7	15178.3	4416.32	6428.78	2915.9	3667.85	14384.4	7259.24	2034.87	3236	6188.17	1807.37	16616.7	2627.66	17908.4	15355.7	17347.4	7195.84	10179	20110.9	6983.39	11992.7	9727.8	8885.41	18039.6	16502.8	3181.41	8916.33	7042.54
40480	Feature 40480					148		7.52403	1567.42	0.114993	1567.42	0.114993	1567.42	0.114993	1567.42	0.114993	1.31499e-13	1.21556e-13	70	5201.03	6440.15	4234.01	14116.4	39956.6	11057.1	58657.6	67214	59550.1	106134	204629	153833	99631.3	159423	271383	55884.8	42328.2	82463.3	116993	83328.8	165653	70026.6	59187.4	90148.8	141941	267135	60322.3	85863.4	89875.6	216256
39504	Feature 39504					54		10.2722	522.486	2.11486	522.486	2.11486	522.486	2.11486	522.486	2.11486	6.57478e-14	8.46003e-14	70	17326.6	15457.7	25056	82999.3	103249	112415	74484.1	67455.9	58040.8	75067.1	60333.5	89350.2	42153.1	83875.1	60345.8	32089.5	31837.6	49851.8	174556	117872	119923	82090.4	143046	150386	252296	189721	177563	94453.1	169920	156692
25405	Feature 25405					56		34.4275	1014.95	1.66989	1014.95	1.66989	1014.95	1.66989	1014.95	1.66989	2.25641e-14	8.03577e-14	70	34180.7	47447.9	55329.9	114731	89314.6	99142.7	106479	60321.2	73691.1	71271.2	90906.1	74893.7	106488	111443	116637	82385.2	75201.7	76658.6	216897	150263	304284	124730	162791	237249	321519	374027	246770	102138	146816	142193
7938	2-Buten-1-ol, 3-methyl- (CAS)	876	892	6187	556-82-1	43		87.8114	597.482	0.00499968	597.482	0.00499968	597.482	0.00499968	597.482	0.00499968	1.91651e-14	1.04842e-13	70	138902	180932	178330	318435	433232	312741	312890	177722	240863	380618	395315	344387	334351	288924	336129	400535	493697	492264	564477	400245	662728	384920	484488	435333	567073	576918	543492	422995	542881	460943
20281	Feature 20281					69		47.7892	1582.42	1.66489	1582.42	1.66489	1582.42	1.66489	1582.42	1.66489	5.789e-14	0	70	30198.2	22302.1	26994.5	53249.2	59803.9	44826.4	71160.2	35458.2	36445.3	43559.8	46943	28945.9	45720.1	42743.1	42706.7	44322.9	35545.3	50920.9	96695.3	98230.9	153960	55255.7	60920.8	144428	87235.9	130519	117540	62810.1	70703.9	76173.5
39453	Feature 39453					298		9.87962	1987.39	1.46991	1987.39	1.46991	1987.39	1.46991	1987.39	1.46991	4.60936e-14	9.12907e-14	70	3904.78	3095.76	2860.56	2926.25	2591.83	3837.27	2436.61	1419.39	3820.57	1555.75	1642.39	2294.2	912.234	515.927	1702.03	1529.02	5962.61	4758.45	1300.01	2718.64	10006.8	1709.52	2872.61	3774.3	1318.24	1974.38	5324.25	1746.47	2796.59	4898.25
36902	Feature 36902					108		23.4689	1187.44	2.47984	1187.44	2.47984	1187.44	2.47984	1187.44	2.47984	1.35005e-13	7.21491e-14	70	9167.47	13489.1	18530.7	13637.8	17471.9	24023.7	15041.8	19816.3	16050	16892.7	13391	15760.7	12642.4	13445.1	15686.7	15593.5	19717.2	25012.5	50000.7	44465.3	43089.2	32553.6	50812	50749.6	47676	58235.8	61430.6	37823.4	49267	44361.6
26864	2,4-Hexadiene	701	831	2795	592-46-1	122	663	30.0128	957.459	1.88988	957.459	1.88988	957.459	1.88988	957.459	1.88988	5.97977e-14	1.06506e-13	70	6809.93	8794.11	12726	9084.14	9782.16	10607.3	9332.57	11638.4	15904.5	6838.89	8990.25	7159.83	10932.2	7998.82	12519.7	11161.5	14206.5	18294.1	15880.3	20259.7	28769.3	11175.8	12489.8	16973.3	22480.4	25548	21316.9	12750	19856.7	20284.6
24489	2-Butanone, 3-hydroxy- (CAS)	935	935	8186	513-86-0	45		33.9494	504.988	0.284982	504.988	0.284982	504.988	0.284982	504.988	0.284982	1.13377e-13	1.96195e-13	70	610241	578418	562154	1.40122e+06	2.40147e+06	1.45595e+06	1.25474e+06	827942	934587	1.29472e+06	1.48331e+06	1.20248e+06	496247	334370	723049	705570	1.1414e+06	1.15477e+06	1.13706e+06	948659	2.10801e+06	1.29988e+06	1.49922e+06	1.44725e+06	1.47906e+06	1.59059e+06	1.4782e+06	1.15186e+06	1.29908e+06	1.05299e+06
23639	Feature 23639					68		39.5098	1159.95	0.284982	1159.95	0.284982	1159.95	0.284982	1159.95	0.284982	7.89745e-14	1.96195e-13	70	114563	115872	125131	78201.9	143491	110719	75713.9	131084	157427	69570	81383.9	125831	89275.2	89540	122000	105266	131246	147435	136868	223292	295258	150600	182361	231085	246605	238214	282614	228817	260643	260951
31581	Feature 31581					79		21.9773	839.966	1.66489	839.966	1.66489	839.966	1.66489	839.966	1.66489	9.54269e-14	0	70	75057.8	38742.5	36069.9	37679.1	48049	35491.9	52046.5	69684.7	55977.1	77055.4	86974	53242.5	44117.2	28183.3	55957	52003.4	58606.8	68569.1	143144	105050	205497	70908.1	95874.8	159318	158982	177448	161410	63154.3	103528	113745
28430	Hexane, 3-ethyl-	726	746	2987	619-99-8	99	772	31.3819	1147.45	1.5399	1147.45	1.5399	1147.45	1.5399	1147.45	1.5399	1.99587e-13	1.30712e-13	70	8778.6	17973.6	11278.5	10688.4	30192.2	8490.23	8784.02	17459.8	10683.5	13949.2	22494.5	14931.1	18778.3	15343.3	17369.8	12385	26913	38810.2	38697.4	24720.8	28130.9	25987.7	13445.3	20298	51079.4	43930.4	29553.2	10328.7	15851.7	25387.2
20851	Feature 20851					91		48.0976	1249.94	1.6299	1249.94	1.6299	1249.94	1.6299	1249.94	1.6299	7.32884e-14	6.8608e-14	70	178828	129753	77320.5	119173	84907.7	59819.2	174260	137279	114225	173555	217688	117209	100805	74920.4	107054	163784	158846	104351	233206	210442	132607	160404	322975	287399	331087	210016	258020	233540	258412	280843
31364	Feature 31364					108		23.7335	1404.93	1.85988	1404.93	1.85988	1404.93	1.85988	1404.93	1.85988	6.52034e-14	7.21491e-14	70	22600.1	23817.8	27626.2	17388.7	28007.2	25790.8	21111.1	24108	22844.7	14663.5	20622.3	20524.4	17380.1	24631.2	27399.5	25385.5	14700.4	30923.8	53235.5	44324.4	76759.3	39246.8	44877	67365.3	51897.6	78818.5	66430.9	52202.6	65795.9	56747.1
29923	Feature 29923					69		26.9585	1017.45	1.6199	1017.45	1.6199	1017.45	1.6199	1017.45	1.6199	6.7526e-14	8.28378e-14	70	89022.6	104177	115678	209256	186439	208726	226429	133582	140013	121546	119851	151721	227027	252930	278677	138989	126679	189372	423502	290905	518844	248091	271194	451410	648306	629495	473464	175219	216480	344879
28642	2-methylene-7-oxabicyclo[4.1.0]heptane	738	819	1912	98126-49-9	122		29.6318	957.459	1.92488	957.459	1.92488	957.459	1.92488	957.459	1.92488	5.97977e-14	1.85901e-13	70	7155.31	9754.22	14157.4	9063.53	10488.6	12820.2	10623.4	11082.8	16938.6	9227.47	8783.3	9390.43	11390	7669.19	11941.8	12956.9	15054.3	17851.2	16646.2	18076.4	33694.6	9255.43	13433	17457.5	21937.2	24433.2	24582.3	12098.1	22607.2	20139.4
19256	Cyclotetrasiloxane, octamethyl- (CAS)	793	841	7119	556-67-2	107		45.8419	1532.42	1.85488	1532.42	1.85488	1532.42	1.85488	1532.42	1.85488	1.64391e-13	2.41145e-14	70	67284.6	91517.4	45040.3	42772.6	53334	22727.9	40197.2	51894.4	37710.6	31474	30386.3	39492.2	40413.7	28596.4	37786.3	69363.8	79252.6	46484	67790.4	47621.4	87948.8	76635.7	86284.8	54762.6	72733.4	76092	67429.5	49497.9	69047.5	56164.7
8953	6-Methyl-5-hepten-2-one	811	831	2243	110-93-0	41		72.4096	1019.95	1.65989	1019.95	1.65989	1019.95	1.65989	1019.95	1.65989	3.36802e-14	1.07789e-13	70	306189	353900	424169	771824	640030	732819	853926	478260	566992	464968	502936	531568	529208	516637	601624	501980	510398	636233	1.30908e+06	968655	1.71381e+06	867126	1.07267e+06	1.50587e+06	1.95758e+06	1.97164e+06	1.57785e+06	618942	837972	882052
38412	Feature 38412					138		10.859	1617.42	0.0799949	1617.42	0.0799949	1617.42	0.0799949	1617.42	0.0799949	0	1.04842e-13	70	818.747	2607.72	550.05	11015.6	16909.8	6008.08	6472.9	8174.45	6372.17	7443.35	8612.37	12349.9	7031.02	14658.7	4479.66	16947.1	11512.3	4295.18	5131.67	16133.4	4533.77	17112.2	11703.4	7305.9	9816.24	27177.2	4755.74	5185.3	6359.14	2097.34
26220	Feature 26220					107		30.5344	974.957	2.10487	974.957	2.10487	974.957	2.10487	974.957	2.10487	8.22142e-14	4.25011e-14	70	146764	158127	107248	117845	153226	74136.5	115817	140442	107081	103118	117000	105925	108648	121958	120941	140274	144406	92334.4	232762	207386	241833	192301	220259	193788	286542	291032	252343	142503	201298	184463
23909	Feature 23909					139		37.0581	1404.93	1.87488	1404.93	1.87488	1404.93	1.87488	1404.93	1.87488	6.52034e-14	7.15719e-14	70	7529.73	11056.2	8632.2	8448.47	11088.5	9525.42	10087.1	9672.54	8596.28	8788.12	8865.69	6294.8	7369.07	9876.15	10406.8	8383.94	10223.8	11728.7	20380	17503.6	26970.3	11407.1	15856.3	19927	17917.2	19644.5	23225.6	16791.1	19784	20025.6
23573	Feature 23573					67		46.0998	484.989	1.47491	484.989	1.47491	484.989	1.47491	484.989	1.47491	1.41662e-13	0	70	18599.9	12722.5	18472.8	73069.1	68888.7	21510.7	63160.6	55988.3	80066.8	44636.2	27303.2	40848.4	53399.2	86791.7	72225	48840.9	77948.8	93170.3	114385	108172	83668.5	71293.2	121412	107978	162914	149272	170359	117326	101795	106346
36125	Feature 36125					153		16.6878	1832.4	1.96487	1832.4	1.96487	1832.4	1.96487	1832.4	1.96487	6.24905e-14	0	70	2226.21	6344.69	6626.47	4898.11	6969.31	5813.26	5578.1	8044.18	4509.59	6714.24	6332.43	7740.97	3586.86	3531.2	3112.21	9282.71	20768.4	11403.1	5560.86	5175	5031.26	6612.11	9797.31	7041.28	5941.07	9596	7930.55	6871.38	8356.1	9914.06
20386	Cyclotrisiloxane, hexamethyl- (CAS)	778	812	3032	541-05-9	114		41.1122	1287.44	2.39985	1287.44	2.39985	1287.44	2.39985	1287.44	2.39985	5.33654e-14	3.7277e-14	70	32340	36019.3	19145.9	25370.2	31749	12668.3	21972.3	26937.1	23458	17223.6	21719.1	22050.7	19597.2	16254.4	21081.5	30381.2	34259.6	16217	35561.4	24894.3	42689.8	36791.7	31953.4	25238.4	38396.7	37430.9	21660.4	14446.6	34501.7	27271.5
17523	Feature 17523					136		53.6222	1409.93	2.01487	1409.93	2.01487	1409.93	2.01487	1409.93	2.01487	4.87291e-14	8.87989e-14	70	23242.4	30792.5	25319.4	29454.9	28619.7	24515.6	19114.9	27556.5	18743.1	15030.2	21984.2	20999.3	18686.5	17420.2	26402.8	27063.9	30560.1	29349.2	27774.4	24345.1	46468.3	26403.4	31822	34010	43164.8	46769	50625.1	30619.5	31455.9	40423.5
35141	epoxy-BHT	735	855	5216		153		25.693	1959.89	2.02987	1959.89	2.02987	1959.89	2.02987	1959.89	2.02987	2.33702e-14	1.10178e-13	70	34675.2	30758.4	23207.7	23300.7	24137	12362.6	31942.6	31328.6	33966.1	19184.5	16778	18358.2	18409.9	28161.3	18331.4	21467.8	42831.4	18577.1	26639.9	39467.1	23278.9	41777.3	60001.1	46667.4	19176.3	31352.9	51907.5	30846.4	44138.3	29114.4
10769	Arsenous acid, tris(trimethylsilyl) ester (CAS)	735	918	2409	55429-29-3	98		84.412	1404.93	1.99987	1404.93	1.99987	1404.93	1.99987	1404.93	1.99987	6.52034e-14	7.82818e-14	70	27884.6	35170.3	34722.3	25971.2	36843.9	27368.2	26481.9	31783.9	27708.9	20003.3	18824.4	29421.3	25920.1	21189.9	28748	38607.7	36376.1	40151.1	41226	36612.2	51044	33126.1	34856.3	54236.3	42549.6	48822.4	48000.5	35534.7	41906.2	45801.1
30149	Feature 30149					41		24.8294	412.493	2.01487	412.493	2.01487	412.493	2.01487	412.493	2.01487	9.71596e-14	8.87989e-14	70	403746	328159	411264	352664	537395	189643	394837	293907	295375	363009	354257	295916	406309	378583	415382	559441	583569	681990	652156	424358	567879	419045	492465	592091	1.11644e+06	856219	1.0369e+06	425722	464146	651797
30206	Benzene, methoxy- (CAS)	950	950	8586	100-66-3	81		25.015	862.465	1.99487	862.465	1.99487	862.465	1.99487	862.465	1.99487	9.29376e-14	1.12111e-14	70	27462	40348	29141.4	52944	77796.6	83131.8	107177	87133.9	86163.6	106957	148328	179994	62739.7	79635.3	143076	65165.1	130293	133837	101422	84352.4	83248	74458	90597.6	81131.5	122327	197801	121607	107558	127950	177828
32497	Feature 32497					72		24.8981	377.496	1.40991	377.496	1.40991	377.496	1.40991	377.496	1.40991	1.21334e-13	1.11038e-13	70	45482.8	56038.7	51853.9	96667.6	122693	14308.8	93577	91582	73530.9	71795.8	59669	94964	87031.8	134794	142711	65441.3	73108.5	116463	126122	134721	184004	112472	122253	148778	167623	202651	136556	121917	125917	132132
39566	Butanedinitrile, 2,3-dimethyl- (CAS)	918	918	4847	16411-13-5	41		10.9563	512.487	1.72989	512.487	1.72989	512.487	1.72989	512.487	1.72989	2.23435e-14	1.16356e-13	70	536156	878150	615520	86208.5	89989.1	113311	82102.4	135068	104537	71679.3	61150.1	101050	153830	507574	207241	111821	45135.5	97936.9	752772	287120	177203	127832	183610	380492	147693	116145	280636	188571	281133	588133
35980	Feature 35980					415		20.4211	1737.41	1.45491	1737.41	1.45491	1737.41	1.45491	1737.41	1.45491	9.227e-14	3.07439e-14	70	12394.1	12495.8	6806.49	9912.12	9995.04	3632.7	7079.83	8091.13	8159.63	6422.33	6191.91	6815.02	5488.12	6013.47	6125.68	14077.1	9921.38	7317.66	9434.03	6057.65	11855.8	7637.2	5166.11	7164.28	8787.17	8436.93	6604.04	3501.36	7444.95	7497.06
18138	Retinal	742	810	5249	116-31-4	121		45.4622	2152.38	1.85488	2152.38	1.85488	2152.38	1.85488	2152.38	1.85488	1.48961e-13	2.41145e-14	70	92289.4	86433	65276.5	92162.1	102433	78151.3	91140.4	79162.9	65169.6	68396.7	70919.6	74078.6	62559.9	79566.6	57118.6	75397.2	142341	81899	37749.9	86052.5	66981.6	83897.9	109976	104705	58915.8	60554.2	83614.7	100039	96250.9	69860.2
24673	p-Cresol	948	948	6028	106-44-5	92	1077	32.8121	1324.94	0.31998	1324.94	0.31998	1324.94	0.31998	1324.94	0.31998	1.3828e-13	1.04842e-13	70	30307.6	46009.2	58380.7	29099.8	48364.5	22880.9	35728.8	29162.5	23510.9	22203.9	29791	42355.7	40047.2	68643.7	72219	17344.8	32604.2	33260.4	35819.4	43565.7	72031.4	42721.4	61635.3	52229.8	48411.8	64956.1	66408.8	39689	59747.1	51653.1
27841	Feature 27841					342		35.507	1517.42	1.65489	1517.42	1.65489	1517.42	1.65489	1517.42	1.65489	9.05544e-14	1.21629e-13	70	10898.1	12665.4	9131.86	8355.42	14875.4	4924.25	8738.68	11126.9	8104.64	5706.98	6080.05	11158.5	9993.79	6396.98	7486.85	13619.4	8870.76	9035.87	11134.5	9059.38	10334.7	10562.1	8937.87	7587.89	10729.1	10433.4	9626.94	4445.73	7597.87	12065.1
22402	Feature 22402					325		38.5502	1517.42	1.5899	1517.42	1.5899	1517.42	1.5899	1517.42	1.5899	9.05544e-14	1.40668e-13	70	15474.8	14572.3	11253.1	13967.1	12205	6109.91	10431.3	14291.3	11805.1	8224.96	7109.95	13926.7	12253	7268.33	8097.11	17202.5	10562.9	10924.5	12223.8	9707.03	15607.5	12595.2	12017.4	10513.9	12658.9	11970.4	10739.1	6340.8	8998.29	12023.6
8044	4-Isopropylcyclohexanone	721	723	3013	5432-85-9	77	1182	83.0293	1184.94	1.5449	1184.94	1.5449	1184.94	1.5449	1184.94	1.5449	5.79813e-14	1.30289e-13	70	88883	93551.8	106740	222323	246977	203015	240515	148863	149915	153846	151571	178000	168492	220528	189379	174362	165008	214551	265132	192760	273001	158150	181296	340030	283803	297584	259930	160814	162891	239850
20085	Feature 20085					341		45.2051	1517.42	1.5499	1517.42	1.5499	1517.42	1.5499	1517.42	1.5499	9.05544e-14	1.44298e-13	70	61625.8	73795.3	49736.4	50778.2	65837	31512.3	50545	61872.7	50063.7	38015.5	39919.6	68237.3	49000.7	33560.5	42668.8	77936.2	53174.5	53652.7	57863	56605.7	65493.5	53306.7	53115.2	45627.1	65941.8	55646.9	49897.6	34394.9	39860.5	56429.1
32629	Ethane, 1,1-diethoxy- (CAS)	930	930	8500	105-57-7	43		29.0583	439.992	1.35991	439.992	1.35991	439.992	1.35991	439.992	1.35991	1.5615e-13	1.1512e-13	70	145403	154933	179172	770133	797245	441051	530462	726170	552566	600018	179667	548514	294935	688474	331235	245512	431688	302613	452793	381834	698426	287839	492147	387405	368494	550979	263601	388550	365312	279395
5190	3-Pentanol, 3-methyl-, carbamate (CAS)	803	803	4037	78-28-4	73		249.552	537.485	1.67989	537.485	1.67989	537.485	1.67989	537.485	1.67989	4.26087e-14	1.73072e-13	70	31966	28858.8	26339	59864.6	67269.9	62929	79416.8	53432.1	53583.5	56392.9	33594.9	67264.7	37244.2	46297.5	64036.1	44230.4	35546	69068.7	27081	54529.2	38492	36560.7	33508.4	34252.5	36396.5	62011.5	57995.9	45973.1	31572.3	36509.3
21751	Feature 21751					341		41.3609	1517.42	1.6399	1517.42	1.6399	1517.42	1.6399	1517.42	1.6399	9.05544e-14	4.09138e-14	70	34804.8	40282.7	31223.6	28306.5	41764.1	15312.7	28834.7	37162.1	27191.5	22527.6	20623	39923.9	34663.4	20999.3	27312.3	46255.5	29879.3	28841.8	33242.7	28844.4	38020.6	32632.6	27936.1	27560.6	36572.5	32579.8	32218.4	17254.6	26747.5	36892.5
2085	Feature 02085					57		375.302	1504.92	1.5349	1504.92	1.5349	1504.92	1.5349	1504.92	1.5349	1.82613e-13	1.31137e-13	70	33618	52372.7	43592.4	56716.8	56622	49240.1	61907.1	48603.6	49877.1	47724	66133.7	61983.2	58511.4	45009.2	44496.7	51913	52269.3	64208.9	114429	96162.1	284051	155407	97675.4	79047.7	283987	444295	87323.7	102044	129310	119092
37923	Pyrrole	942	942	8777	109-97-7	68	755	11.5798	614.98	2.33985	614.98	2.33985	614.98	2.33985	614.98	2.33985	1.11718e-13	9.55821e-14	70	46766.3	74981.5	34961.1	41285.2	59910.9	25567.6	35210.3	91262.4	42833.4	61446.7	108683	73810.8	28724.4	31636.5	115049	54796.8	62986.5	89444.6	41045.3	42291.5	101537	41607	38010.5	35664.6	66839.3	176399	51545.7	30885.3	39825.6	61151
25951	Feature 25951					341		39.1954	1517.42	1.69989	1517.42	1.69989	1517.42	1.69989	1517.42	1.69989	9.05544e-14	5.26264e-14	70	26589.2	31044.6	21675.9	23246.2	33668.6	13971	23750.3	29635.9	20864.5	17880.9	14012.4	26789.2	22630.7	16423.2	23438.8	34643.2	24134.1	24412.9	26571.9	26658.1	27903	25237.4	21478.9	23954.4	25044.3	25350.9	25877.9	15629.3	22174.1	28102.8
29179	Feature 29179					91		28.1637	1377.43	1.6349	1377.43	1.6349	1377.43	1.6349	1377.43	1.6349	6.6505e-14	8.20779e-14	70	48418.8	56583.6	58366.1	62952.4	39798.4	29476.4	78411.5	60396.6	99390.1	56126.9	66838.5	65181.1	60007	65518.7	55105.6	39493.3	36180.9	67907	77604.9	50482.1	63983.8	57898.9	43592.2	70351.2	68055.4	59892.6	47341.4	64841.2	58495.4	47927.8
10330	Feature 10330					327		72.6257	1862.4	1.17992	1862.4	1.17992	1862.4	1.17992	1862.4	1.17992	1.10671e-13	1.51635e-13	70	57388.4	76089.5	63143.8	53771.6	87581.4	51687.2	48932.8	71169.3	63082	44341.5	42360.8	74155	57129	44683.7	52961.5	70522.6	67913.7	80056.7	62344.7	67899.3	83980.8	56520.5	59164.4	63783.2	70159.2	74131.3	72253.7	38792.3	57492.8	62063.2
35512	Feature 35512					401		29.9319	1907.4	2.13986	1907.4	2.13986	1907.4	2.13986	1907.4	2.13986	9.60535e-14	1.25418e-13	70	10587.6	10179.3	6658.26	9135.13	10300.2	4043.12	7060.9	9249.85	6738.99	5367.55	8143.34	6544.85	8431.75	5604.63	7028.83	11775.2	10023.2	8899.49	10058.6	4932.11	12066.7	9346.62	9207.27	8388.99	8394.59	6688.58	6450.7	5526.24	8462.27	8141.63
1942	2,2-Di(hydroxymethyl)butyl allyl ether	855	855	4594		85		387.12	1492.42	1.43491	1492.42	1.43491	1492.42	1.43491	1492.42	1.43491	6.13808e-14	1.2469e-13	70	22365.1	27687.9	19300.1	29758.8	36807.3	24544.9	33990.3	29463.2	25643.3	28503.5	35701.2	29905.6	34620.7	24201.1	27823.2	38273.9	31294.2	34813.6	27133.3	34438.7	18860.3	23837.8	31409.7	26803.6	20489.5	21360.3	19313.3	18797.3	21888.5	20175.3
2923	Dodecanal	735	767	3206	112-54-9	69	1409	237.263	1552.42	1.4949	1552.42	1.4949	1552.42	1.4949	1552.42	1.4949	1.62274e-13	1.64567e-13	70	55299.9	75082.7	48662.1	84952.2	60712.4	75341.6	91581.2	79967.9	83536.5	80496.4	78322.8	72641.9	78143.6	82867.7	59444.5	79088.4	68643.3	82794.1	85944.9	78362.4	54483.3	66206.2	68578.8	67376.2	72068.9	72896.2	62889.3	70327.2	85100.7	76123.9
27315	Feature 27315					383		40.4643	1502.42	1.25992	1502.42	1.25992	1502.42	1.25992	1502.42	1.25992	1.21945e-13	7.10039e-14	70	8553.79	11618.8	11203.7	7373.71	12736.1	4404.19	7964.87	10242.6	11337	5698.44	4812.85	12289.8	5763.87	7377.93	10213.5	10992.4	11976	13428	10661.4	9420.41	13195	10169.9	8450.43	8925.81	11622.3	12342	11240	7703.41	8543.68	11172.4
35483	Feature 35483					99		24.4182	619.98	1.41491	619.98	1.41491	619.98	1.41491	619.98	1.41491	0	9.48391e-14	70	3558.34	1973.05	5970.57	32948.9	32891.4	41208.3	34567.3	32611.3	24633.1	34144.6	12848.2	22778.5	29386.8	33955.4	28211.8	22164.6	22714.4	25332.7	21749.8	19766.5	28594.2	20905	12752.2	29086.1	30445.2	24854	26454.6	21386.6	17221.1	13507.9
7919	Feature 07919					69		97.6886	1367.43	1.5549	1367.43	1.5549	1367.43	1.5549	1367.43	1.5549	1.33983e-13	2.87668e-14	70	40078	70670.9	46550.5	75534	67012.2	61625.3	94051.8	63908.9	60904.2	54027.3	77465.9	59632	57819.5	65079	59349.6	63247.6	67409	75513.2	139105	119269	171104	94935	128735	148599	154031	172878	113977	77173.4	121918	113752
10034	Feature 10034					72		65.4909	1999.89	1.44991	1999.89	1.44991	1999.89	1.44991	1999.89	1.44991	1.48868e-13	7.71249e-14	70	87094.9	185496	86478	105125	67597.5	72101.2	78750.9	112567	69978.8	86184.6	96861.1	80421.7	91217.8	65877.9	56079.5	135773	173568	121028	127805	75022.2	115405	133123	140372	102275	142166	125336	88420.5	51025.1	116392	67045.4
11613	Dodecanal	715	744	2306	112-54-9	69	1409	72.9976	1604.92	1.66989	1604.92	1.66989	1604.92	1.66989	1604.92	1.66989	1.28426e-13	8.03577e-14	70	37888	47387.1	32602.5	44969.3	36550.2	37066.9	50852.2	46456.3	33439.5	37986.9	44534.5	48133.4	42306.6	34185.3	38974	35218.9	37124.8	55638.8	62911.3	58240	81433.4	69290	68886.7	90167.7	104773	101095	86061.6	57927.4	73909.8	75598.6
36720	Feature 36720					137		16.011	1344.93	1.5199	1344.93	1.5199	1344.93	1.5199	1344.93	1.5199	3.4056e-14	7.35731e-14	70	37937.5	32456.9	22594.9	25784.9	26401.5	13391.6	33574.9	27000.5	17624.6	37758.6	20568.3	18978.9	30792.7	21491	24345.4	44893.5	31538.9	12765.2	44719.2	27308.6	25777.2	37477.2	29992.4	19976.4	27395.6	22298.8	21528.7	23477.6	26598.1	19207.1
38423	Feature 38423					193		10.3054	1354.93	1.24492	1354.93	1.24492	1354.93	1.24492	1354.93	1.24492	1.18316e-13	7.18593e-14	70	315796	232192	129245	190406	178697	98931.3	170064	168072	129991	273528	140712	121340	165599	126249	129480	342528	232127	107764	307000	151746	185394	253693	193107	109916	187617	154218	123168	149406	161072	119118
15530	Feature 15530					401		50.997	1887.4	1.41991	1887.4	1.41991	1887.4	1.41991	1887.4	1.41991	1.21339e-14	0	70	27680.3	22898.4	21995.8	19190.7	23213.9	14870.7	18515.8	28048.7	20749.1	20107	12996.4	19819.9	23530.1	12425.5	16928.7	37250	19641.9	20514.7	21687.1	23307	27779.2	25774.8	19346	20546.4	26391.7	21842.5	19093.9	17346.4	18572.3	21888.3
28684	Feature 28684					401		37.6801	1879.9	1.30492	1879.9	1.30492	1879.9	1.30492	1879.9	1.30492	6.09116e-14	1.37111e-13	70	17243	19612	23400.6	17642.6	17278.5	12313.2	13839.9	16784.8	15112.8	12196.8	11991.6	17792.1	11201.2	12580.1	14111.1	20296.2	17629	19173	15919.8	15563.5	17495	14867.1	17092	14145.3	18504.9	14773.4	16373	8400.08	11072.4	20665.3
23346	Feature 23346					77		43.7012	1382.43	2.00987	1382.43	2.00987	1382.43	2.00987	1382.43	2.00987	9.93968e-14	1.11275e-13	70	53126.8	45851.4	41391	60916.8	73234.8	88860.9	79648	66791.6	144979	34659.1	56559.1	64053.8	65743.9	65228.2	74433.2	71282	206748	85983.9	80532.3	139125	77052.5	110905	120932	115976	88085.2	99444.6	96442.7	104836	107581	148219
18750	Feature 18750					227		52.2849	1984.89	1.27492	1984.89	1.27492	1984.89	1.27492	1984.89	1.27492	9.23034e-14	3.50843e-14	70	15900.7	18966.5	18343.9	14418.1	11904.4	15761.8	18518.5	21584.5	11990.5	13732.8	9521.97	17218.9	15031.9	15654.6	14733.5	18862.8	11656.5	19794.5	12040.3	11206.4	16072.8	16191.9	13690.2	24213.5	17044.7	15508.9	15257.3	9098.59	15638.8	17554.6
32831	Feature 32831					97		19.3993	1007.46	1.97987	1007.46	1.97987	1007.46	1.97987	1007.46	1.97987	1.25026e-13	1.24257e-13	70	105995	82499.6	77183.7	55076	85884.7	54131.2	52472.6	59650.2	68429.4	60364.9	49428	66655.4	47828.5	34238.1	58285.9	61623.6	55377.6	68749.6	63790.7	70622.5	87563.3	53867.8	59241.2	67729.2	63113.2	64003.9	88620.4	54568.4	77237.7	97509.5
15176	Feature 15176					222		51.507	1944.9	1.19492	1944.9	1.19492	1944.9	1.19492	1944.9	1.19492	9.42016e-14	1.68448e-13	70	36815.5	26460.4	30161.8	25320.7	35540.3	18225.9	24194.9	28403.7	25699.9	17702.4	15115.2	26988.4	26076.2	28357.5	25427.6	28422.1	27169.9	30749.3	28936.7	27082.6	31360.8	30177.6	17546.5	27440	27548.1	30644.5	24054.9	15012.4	21571.6	29954.4
35429	Feature 35429					267		19.6474	1549.92	0.264983	1549.92	0.264983	1549.92	0.264983	1549.92	0.264983	1.77311e-13	1.26601e-13	70	73625.2	60607.6	34263.6	38478.9	40525.3	25270.3	44685.1	45712.2	41795.3	53477.2	28338.7	39447.1	38072.5	28952.3	30421.3	70722.9	65099.9	41165.6	65873.2	37097.7	62178.4	53902.9	43912.4	33280	59082.8	50834.9	40760.2	19807.6	44135.2	38074.7
33130	3-(3'-Trimethylsiloxypropyl)-1,1,2-tris(trimethylsilyl)cyclopropane isomer	742	912	2031		401		23.0138	1914.9	1.16493	1914.9	1.16493	1914.9	1.16493	1914.9	1.16493	0	1.91985e-14	70	21156.6	20478.1	15244.3	15981.4	42556	15033.1	18809.2	25690.6	17806.3	11650.5	12710.7	20406.9	17355.5	17108.6	16999.4	21844.9	19767.2	24566.7	20883.9	17132.6	21143.6	18160.9	16082.1	18268.6	21746.6	21693.5	21112.6	13346.2	18095	23597.1
34359	1,1,3,3,5,5,7,7,9,9,11,11-dodecamethylhexasiloxane	783	783	3462	995-82-4	341		23.5238	1589.92	1.28992	1589.92	1.28992	1589.92	1.28992	1589.92	1.28992	5.76169e-14	1.9072e-13	70	17849.8	18294.3	16301.8	13918.4	58093.3	13806	15654.5	20441.2	16813.1	12863.5	13498	19093.3	16485.2	14853	18815.4	21278.1	17169.6	21429.8	20169.6	20816.1	23327.5	16919.1	17607.6	20097.5	15555	18264.7	20916.3	10188.9	14868.2	19447.1
19135	Cyclotetrasiloxane, octamethyl- (CAS)	820	850	7040	556-67-2	74		55.4524	1549.92	1.82488	1549.92	1.82488	1549.92	1.82488	1549.92	1.82488	1.77311e-13	7.35328e-14	70	71802.1	87866.1	55608.7	52157.4	68596.9	37544.4	47794.5	66517.5	54389.8	48425.1	51866.2	53176.9	55083.1	33552.9	50559.5	71919.3	76444.5	68858.8	64418.7	58149.3	85823.1	58676.2	71299.8	51750.5	64103.2	62127.8	59301.8	37185	57103.9	60388.8
29757	[1,1'-Bicyclopropyl]-2-octanoic acid, 2'-hexyl-, methyl ester (CAS)	751	827	3783	56687-68-4	415		43.0162	1939.9	1.5949	1939.9	1.5949	1939.9	1.5949	1939.9	1.5949	8.26389e-14	1.40227e-13	70	17854	19666.9	18372.4	17569.1	17983.4	13618.9	14815.7	19771.2	17534.3	15823.9	9839.27	15306	13800	11860.4	11950.5	23545.8	22285.9	18203.1	18555.5	17476.1	23211.2	18502.7	18310.6	16985.8	15851.5	16045.4	18623.3	12294	16065	20890.8
40733	Feature 40733					194		7.26758	1352.43	1.40991	1352.43	1.40991	1352.43	1.40991	1352.43	1.40991	1.35469e-13	1.11038e-13	70	63992.7	46534.1	29856.4	44691.8	59716.2	26025.1	42052.8	46465.7	33553.6	55239.4	27201.3	22303.2	35948.1	28749.2	31021.4	71249.7	42574.8	23403.2	64086.7	39542.2	45135.6	53250.8	45353.9	26704	43371.8	32109.9	27288.5	32003.9	37068.2	28794.8
21660	Feature 21660					327		46.9335	1944.9	1.5949	1944.9	1.5949	1944.9	1.5949	1944.9	1.5949	9.42016e-14	1.40227e-13	70	46376.2	53913	39386.2	38116.6	49327	30612.4	36489.2	40540.3	36454.2	45398.2	24238	37174	33516.2	26746	33221	54186.2	47676.1	45866.1	41523.8	38009.1	54414.2	41079.5	39580.1	36514.2	42278.7	41511.6	42839.7	23343.3	40471.2	45901.2
36179	Feature 36179					327		19.4302	1784.91	1.25492	1784.91	1.25492	1784.91	1.25492	1784.91	1.25492	1.28307e-13	1.78217e-14	70	19615.5	21566.3	21226.1	16312.2	42571.4	19248.2	15667.3	22412.4	23502.2	13219	13914	26077.6	14266	25522.1	21155.9	26136.5	22099.3	28340.3	21633.9	20063.1	33283.1	18065.1	21112.9	23781.9	18257.3	18965.9	25522.1	13054.4	17380.3	30807
21738	Feature 21738					327		39.2131	1894.9	1.29992	1894.9	1.29992	1894.9	1.29992	1894.9	1.29992	9.66871e-14	6.88191e-14	70	20828	20258.5	16046	15258.7	23869.2	10209.1	10979.6	16672.6	16110.4	14693	11372.7	15597.2	14630.7	16390.7	19690.9	19407.2	17301.9	17476.7	18096.7	15025.4	20593.7	19116.3	14640	14260.2	16270.9	16132.8	21590.6	13031.8	14622.5	21256.2
14779	Feature 14779					325		52.4953	2139.88	1.18992	2139.88	1.18992	2139.88	1.18992	2139.88	1.18992	8.56179e-14	7.51806e-14	70	38858.1	27315	28980.7	32315.1	34752.6	21716.6	26682.9	33952.2	26289.3	26401.1	26289.5	32945.2	25630.2	25856.8	28247.1	37298.6	28196.2	31895.4	28141.4	28280.7	31782.3	35795.9	28854.5	27480.7	30043.6	26695.7	26779.9	18720.7	24767.3	37009.7
19707	Feature 19707					327		44.3341	1727.41	1.84488	1727.41	1.84488	1727.41	1.84488	1727.41	1.84488	1.06062e-13	1.45471e-13	70	21940.5	22993.5	23069.4	21343	18577.4	18210.1	21173.4	25349.4	21691.4	22010.7	13770	19295.8	20753.3	11396.5	18296.9	27031.3	26710.4	20760.3	27221.3	18193.5	29949.4	27888.3	19737.7	22511.5	23542	20119.7	21663	14707.3	18880.2	25288.3
28627	Feature 28627					328		45.8904	2139.88	1.24492	2139.88	1.24492	2139.88	1.24492	2139.88	1.24492	8.56179e-14	7.18593e-14	70	13295.9	16553.2	11922	11285.1	16613.8	10334.7	12327.2	14917.6	11548.4	13371.5	10579.1	12588.2	11322.1	9304.04	12983.2	15669.8	14604.7	15483.3	13560.1	13470.4	14296.1	14565.9	12499.4	13495.5	13260.1	12552.2	14531.1	9478.33	11525.7	16576.3
26415	Feature 26415					222		30.25	1892.4	1.21992	1892.4	1.21992	1892.4	1.21992	1892.4	1.21992	1.69426e-13	3.66659e-14	70	8173.1	6182.84	8165.52	9310.02	16815.3	6632.55	8967.12	8961.17	7898.23	5192.24	8292.16	8936.81	7742.45	6764.23	7651.36	12833.4	9760.7	7651.51	7531.86	7461.01	12513.3	8066.43	7623.4	10565.9	8700.35	6727.36	10125.7	9838.45	6954.63	7678.28
35983	Feature 35983					111		16.4027	687.476	1.40491	687.476	1.40491	687.476	1.40491	687.476	1.40491	3.33125e-14	1.43271e-13	70	7563.77	9727.56	7418.6	15835.3	18445.3	17786	22197.5	23714	19350.6	7953.6	19112	9778.44	18945.7	11343.6	8208.9	12045.1	13374.5	15124.6	15921.8	12986.8	16328.4	14369.1	9690.67	11595.2	9747.44	11052.4	8488.88	8060.8	9664.77	11640.7
39619	2,4-Dimethoxytoluene	777	800	8891	38064-90-3	137	1244	10.2661	1557.42	2.15986	1557.42	2.15986	1557.42	2.15986	1557.42	2.15986	7.3524e-14	4.14189e-14	70	18117.6	32687.7	28483.9	15284.7	22535.3	14070	13231.9	28992.2	19747.5	21174.6	19230.1	20625.4	7031.81	10264.1	12031.4	17555.2	13916.8	19395.3	14234.3	16127.7	28679.2	14234.9	12047.4	12248.2	17996	17979.8	21922.5	6856.82	13793.8	14157.9
26291	1,1,1,3,5,7,9,9,9-Nonamethylpentasiloxane	752	817	4032	84409-41-6	328		37.4377	2059.89	1.28992	2059.89	1.28992	2059.89	1.28992	2059.89	1.28992	6.67071e-14	1.9072e-13	70	12224.5	10846.4	11162.8	8977.33	18572.9	8935.66	8053.45	12617.4	9903.38	9590.81	7654.23	12277.3	9063.18	7755.06	10590.9	11280	10229.7	12126.1	10537.6	9931.73	11418.2	9161.98	10164	9256.39	10701.7	9850.27	12052.2	7971.61	8853.19	10178.3
22857	1,1,1,3,5,7,9,9,9-Nonamethylpentasiloxane	754	816	5556	84409-41-6	327		45.2467	2059.89	1.29992	2059.89	1.29992	2059.89	1.29992	2059.89	1.29992	6.67071e-14	6.88191e-14	70	31282.2	31716.2	35782.5	24371.6	40816.7	25101.3	26346.5	31787.6	29643.3	28652.9	22563.3	36374	27518	22745.9	27258.9	36379.5	30333.9	33924.7	31307.6	29737.8	30308.9	25992.4	29282.5	26789.8	30813.1	31849.8	29054.5	20733.5	28172.7	32073.2
38454	Feature 38454					126		14.6347	724.973	1.28992	724.973	1.28992	724.973	1.28992	724.973	1.28992	7.89737e-14	1.9072e-13	70	6033.26	8509.38	9923.34	8599.27	7469.88	8493.56	5121.03	6350.28	7621.03	7592.64	6467.75	5004.95	11782.3	12469.3	6621.53	8355.34	9655.47	16784.5	8326.27	11001.3	7300.08	7093.57	9518.76	7596.72	6680.46	5877.86	8673.24	6712.17	7875.97	8393.93
[truncated: 25 more columns]

## Sheet: Normalized data
SUPPLEMENTARY 3b Data from the GCxGC_TOF MS analysis. Data were normalized by probabilistic quotient normalization (PQN) and scaled with the z-score method. Three biological replicates (a-c) per each strain were studied.
Feature ID	Name	Trichophyton mentagrophytes															Trichophyton benhamiae var. luteum															Trichohyton erinacei
		CCF 6574			CCF 6579			CCF 6584			CCF 6572			CCF 6573			SK 2597/20			CLIS 6433/20			CLIS 8587/19			CLIS 9106/20			CLIS 9200/20			CCF 6591			CCF 4472			CCF 6399			CCF 6504			CCF 6563			Control	Quality control	Quality control
		a	b	c	a	b	c	a	b	c	a	b	c	a	b	c	a	b	c	a	b	c	a	b	c	a	b	c	a	b	c	a	b	c	a	b	c	a	b	c	a	b	c	a	b	c
40903	Feature 40903	-0.355412	-0.409736	-0.388179	0.246199	0.386081	0.340272	-0.232833	-0.238812	-0.300505	0.480177	0.781325	0.542842	-0.273104	-0.221448	-0.265247	-0.280158	-0.374659	-0.0542195	NA	NA	NA	NA	-0.576856	NA	NA	NA	NA	-0.600204	NA	NA	-0.274918	-0.293859	-0.263072	-0.30468	-0.305745	-0.26224	-0.40148	-0.253035	-0.442444	NA	-0.264367	-0.316339	NA	-0.245775	-0.291741	NA	-0.362868	-0.37404
40153	1,4-Naphthalenedione, 2-ethyl-3-hydroxy- (CAS)	-0.456134	-0.440885	-0.434918	-0.239892	-0.15236	-0.157019	-0.269778	-0.252936	-0.355319	-0.197418	-0.272349	-0.245715	-0.361809	-0.264973	-0.301323	NA	NA	NA	NA	NA	NA	NA	NA	NA	NA	NA	-0.59809	NA	-0.654082	NA	-0.296711	-0.321279	-0.272544	NA	NA	-0.256295	-0.39675	-0.28053	NA	-0.28262	-0.290579	-0.334245	NA	NA	-0.298053	-0.351673	-0.39266	-0.439406
39840	4a,7-Methano-4aH-naphth[1,8a-b]oxirene, octahydro-4,4,8,8-tetramethyl-	-0.240647	-0.358303	-0.283933	0.951194	1.27882	1.8006	-0.224575	-0.191452	-0.114776	1.90863	1.78658	2.01587	-0.143977	-0.0671689	-0.102067	-0.235356	-0.347131	0.0809511	-0.568151	-0.544088	-0.494742	-0.467748	-0.478771	-0.539305	-0.578849	-0.509053	-0.563463	-0.550715	-0.576122	-0.554046	-0.231718	-0.309702	-0.233071	-0.269764	-0.26032	-0.20281	-0.305804	-0.231595	-0.301848	-0.251982	-0.192633	-0.279804	-0.222874	-0.174984	-0.251288	-0.165724	-0.239038	-0.181
38100	Retinal	-0.200846	-0.154573	-0.144973	0.774388	0.703723	0.915379	-0.174412	-0.107799	-0.144943	1.49775	1.88432	1.17199	-0.19052	-0.16904	-0.145895	-0.324195	-0.326957	-0.100454	-0.519011	-0.547509	-0.498627	-0.466627	-0.558347	-0.581749	-0.569218	-0.474315	-0.554497	-0.485337	-0.5275	-0.554425	-0.224949	-0.282654	-0.17177	-0.2995	-0.24823	-0.176985	-0.252672	-0.232141	-0.101943	-0.198013	-0.258633	-0.221577	-0.24936	-0.232326	-0.27973	-0.271342	-0.192401	-0.208201
39569	Retinal	-0.201259	-0.132274	-0.247312	1.14623	1.93269	2.20018	-0.146972	-0.118667	-0.16727	1.75009	1.69691	2.36458	-0.0249351	-0.07061	-0.0660055	-0.164109	-0.176	0.151827	-0.546126	-0.514612	-0.481323	-0.446741	-0.493511	-0.506889	-0.532707	-0.483949	-0.535213	-0.474109	-0.54134	-0.518097	-0.194588	-0.248214	-0.204502	-0.199536	-0.200625	-0.157076	-0.281052	-0.177688	-0.221323	-0.202616	-0.171323	-0.177822	-0.261738	-0.109818	-0.184863	-0.122313	-0.0957838	-0.162141
40539	Feature 40539	-0.418712	-0.313174	-0.320324	0.0829792	0.107395	0.218437	-0.267458	-0.239332	-0.291852	0.056194	0.0992526	0.134085	-0.337919	-0.247649	-0.240192	-0.308834	-0.349274	-0.358866	-0.581191	-0.573861	-0.511273	-0.516896	-0.560357	-0.586252	-0.579114	-0.516347	-0.584944	-0.572494	-0.622337	-0.589384	-0.271096	-0.285559	-0.261945	-0.288741	-0.269236	-0.24149	-0.374485	-0.242808	-0.425238	-0.25528	-0.248027	-0.300951	-0.310281	-0.240607	-0.274528	-0.286258	-0.360039	-0.38704
40451	4,4-Dimethyl-3-(3-methyl-3-buten-1-yliden)-2-methylidenbicyclo[4.1.0]heptane	-0.455451	NA	-0.429016	-0.272794	-0.22182	-0.249035	NA	-0.255005	-0.36672	-0.273144	-0.33317	-0.310095	-0.409247	-0.267895	-0.312491	-0.373974	-0.397272	-0.415221	NA	NA	NA	NA	NA	NA	NA	NA	-0.594704	-0.61984	NA	NA	-0.307608	NA	-0.287182	-0.31223	-0.305245	NA	-0.403874	-0.274787	NA	-0.282394	-0.280102	-0.334106	-0.335934	-0.255576	NA	NA	-0.397838	-0.446577
41035	Gibberellic acid	-0.373999	-0.286202	-0.351316	0.469218	0.35732	0.293177	-0.222497	-0.176057	-0.288349	0.409154	1.08652	0.522726	-0.340112	-0.221798	-0.249951	-0.333477	-0.329128	-0.235146	-0.577086	-0.546954	-0.519656	-0.541932	-0.504266	-0.572072	-0.57618	-0.514849	-0.571074	-0.58221	-0.515693	-0.567246	-0.257559	-0.191745	-0.26661	-0.289509	-0.281179	-0.229795	-0.350818	-0.235109	-0.403192	-0.266116	-0.262021	-0.300707	-0.351474	-0.234173	-0.27293	-0.240087	-0.328457	-0.354856
39205	Retinal	-0.423822	-0.357318	-0.383766	0.00944348	0.0905573	0.13677	-0.270245	-0.246183	-0.310016	0.232782	0.293911	0.199823	-0.304084	-0.216145	-0.247941	-0.353097	-0.383041	-0.296435	-0.601948	-0.562641	-0.520861	-0.537965	-0.55824	-0.572165	-0.584085	-0.513246	-0.579897	-0.591212	-0.630994	-0.584971	-0.288062	-0.325651	-0.254612	-0.296915	-0.292977	-0.245947	-0.385119	-0.273733	-0.382409	-0.273581	-0.263714	-0.316227	-0.312739	-0.22582	-0.302363	-0.278531	-0.343338	-0.385612
40622	Feature 40622	-0.460402	-0.423709	-0.446993	-0.153196	-0.103981	-0.100894	-0.291204	NA	-0.328154	-0.111358	-0.166717	-0.133992	-0.309369	-0.231323	-0.255797	-0.374316	-0.39078	-0.363067	-0.603822	-0.59062	-0.525325	-0.560098	-0.586842	-0.586621	-0.58877	-0.519307	-0.589784	-0.596594	-0.646896	-0.589933	-0.292815	-0.319281	-0.267505	-0.301148	-0.30303	-0.258081	NA	-0.273689	-0.45416	-0.266596	-0.288415	-0.333833	-0.349424	-0.247496	-0.285095	-0.33043	-0.386855	-0.405216
41152	Propylamine	1.70208	1.4359	2.22615	-0.300424	-0.285166	-0.232941	NA	-0.166786	-0.0762375	-0.326958	-0.235019	-0.323084	0.195841	0.223853	0.111858	-0.344185	-0.32531	NA	-0.417121	-0.472242	-0.480085	-0.460655	-0.488639	-0.561283	-0.571108	-0.524837	-0.541435	-0.445505	-0.597191	-0.411514	-0.234508	-0.144601	-0.277014	-0.134604	-0.185146	-0.0819524	-0.243387	-0.172743	-0.322845	-0.136562	-0.168216	-0.218484	-0.329508	-0.175751	-0.268833	NA	-0.348482	-0.264524
39992	Gibberellic acid	0.117376	0.0436853	0.0562213	1.4473	1.54455	1.95855	-0.0911273	-0.0491335	0.0632107	2.37813	3.8196	2.39134	0.0697782	-0.0698725	0.0208686	-0.0925895	0.00848271	0.158636	-0.531621	-0.482964	-0.455762	-0.382872	-0.388842	-0.407701	-0.477494	-0.480004	-0.45158	-0.436121	-0.501597	-0.43605	-0.0693829	-0.0673448	-0.0661515	-0.0766666	-0.106832	-0.0113258	-0.0653449	-0.00347067	-0.0666551	-0.137615	0.00893243	-0.0723486	-0.253685	-0.0397356	-0.104087	0.0488027	0.112468	0.000948269
40774	Retinal	-0.320932	-0.364395	-0.370513	0.203173	0.245424	0.132708	-0.239923	-0.220024	-0.296052	0.248871	0.413781	0.0899065	-0.255911	-0.199613	-0.24858	-0.320362	-0.332105	-0.350332	-0.558309	-0.560789	-0.51065	-0.512963	-0.507558	-0.559505	-0.580096	-0.506852	-0.574168	-0.537868	-0.602383	-0.570593	-0.2542	-0.285774	-0.254383	-0.259857	-0.267573	-0.226644	-0.317182	-0.266406	-0.368439	-0.259978	-0.265478	-0.319426	NA	-0.212087	-0.24729	-0.209047	-0.317705	-0.360945
38953	Retinal	-0.0957003	0.0302015	-0.166685	0.672558	0.801824	0.42559	-0.136112	-0.114912	0.0386452	0.918304	1.17119	0.627075	-0.151428	-0.142571	-0.159993	-0.208876	-0.197498	-0.0324113	-0.467248	-0.475746	-0.476471	-0.378611	-0.444372	-0.487604	-0.560326	-0.48822	-0.561768	-0.420217	-0.513397	-0.541129	-0.128539	-0.164645	-0.136003	-0.206188	-0.190783	-0.142187	-0.0875081	-0.246192	-0.126559	-0.106927	-0.182118	-0.121041	-0.183265	-0.0857533	-0.225611	-0.204488	-0.16772	-0.251588
34773	Linalool	0.0678694	0.110782	0.000158754	0.573228	0.969406	1.31417	-0.00559597	-0.0215949	0.062169	1.78077	2.68586	1.8913	-0.0141108	-0.0924336	-0.0660365	-0.0832108	-0.140812	0.0361565	-0.51179	-0.41441	-0.44897	-0.432798	-0.41255	-0.40483	-0.493756	-0.444576	-0.420885	-0.477361	-0.625796	-0.338625	-0.0201974	-0.114839	-0.0840097	-0.109565	-0.111339	-0.111243	-0.0908712	-0.0466568	0.106968	0.017956	0.0030375	0.057636	-0.0236241	-0.0194034	-0.0773301	-0.00671046	-0.0496862	0.0232925
38298	2-Heptanol, 3-methyl-	-0.230634	-0.25839	-0.326189	-0.059961	0.105637	0.0544015	-0.0982359	-0.142184	-0.0908209	0.141267	0.532105	-0.0271038	-0.352759	-0.276527	-0.283575	-0.130818	-0.157797	-0.275811	-0.488309	-0.517907	-0.475348	-0.45659	-0.441278	-0.48709	-0.543746	-0.470149	-0.484535	-0.486154	-0.552842	-0.491518	-0.261387	-0.259158	-0.276114	-0.224298	-0.227183	-0.192328	-0.371732	-0.255653	-0.390744	-0.240549	-0.248881	-0.333951	-0.345737	-0.230564	-0.295445	-0.322633	-0.271387	-0.28557
36088	Feature 36088	-0.262476	-0.318648	-0.300851	-0.0837045	-0.0359125	-0.120156	-0.222085	-0.200986	-0.309322	-0.0796394	-0.0217743	-0.15501	-0.319573	-0.229385	-0.258754	-0.309572	-0.247394	-0.328302	-0.605471	-0.530447	-0.516007	-0.50495	-0.531525	-0.534008	-0.573288	-0.513247	-0.567986	-0.550846	-0.610298	-0.573104	-0.275348	-0.284778	-0.278491	-0.254002	-0.250294	-0.230776	-0.3156	-0.243285	-0.371464	-0.27085	-0.235846	-0.325275	-0.329825	-0.182448	-0.257227	-0.313823	-0.308125	-0.388325
31314	Benzene, 1-chloro-4-methoxy- (CAS)	-0.21452	-0.131827	-0.134197	-0.143015	-0.0688133	-0.207964	-0.0995867	-0.0457883	-0.0345455	-0.19921	-0.152768	0.00993635	-0.00348583	-0.0379937	-0.0893323	-0.321745	-0.326434	-0.311906	-0.525746	-0.52565	-0.491712	-0.430007	-0.499551	-0.497246	-0.512696	-0.472252	-0.578603	-0.416042	-0.515907	-0.33791	-0.255117	-0.22096	-0.149114	NA	-0.2924	-0.236054	-0.0977957	-0.228753	-0.19806	-0.250616	-0.27415	-0.302573	-0.238767	-0.186884	-0.25407	-0.344696	-0.312226	-0.323617
37840	Retinal	-0.205766	-0.277994	-0.171715	0.233212	0.22869	0.237627	-0.21198	-0.16289	-0.181381	0.398346	0.478181	0.316618	-0.213201	-0.209121	-0.182645	-0.226606	-0.245018	-0.116778	-0.549687	-0.492873	-0.468386	-0.456633	-0.486377	-0.507654	-0.556241	-0.489256	-0.534016	-0.475508	-0.5797	-0.52988	-0.192234	-0.213245	-0.192992	-0.226445	-0.172983	-0.18375	-0.209253	-0.198557	-0.231529	-0.227759	-0.16734	-0.189672	-0.277238	-0.135499	-0.190443	-0.140688	-0.254141	-0.354545
39966	Retinal	-0.0873057	-0.15837	-0.225676	0.242803	0.285599	0.396855	-0.192133	-0.178862	-0.173578	0.554348	0.83908	0.422828	-0.0497843	-0.128065	-0.159532	-0.213997	-0.18627	-0.20948	-0.517532	-0.505449	-0.473645	-0.445518	-0.528039	-0.506332	-0.55769	-0.469591	-0.515427	-0.492873	-0.531805	-0.509565	-0.23417	-0.248605	-0.186922	-0.175017	-0.148834	-0.126974	-0.200436	-0.174783	-0.286179	-0.217767	-0.225212	-0.241564	-0.30244	-0.166214	-0.203065	-0.123948	-0.20301	-0.264048
37293	Retinal	0.221675	-0.0618702	-0.192146	1.37462	2.10252	1.80519	0.17322	0.128838	0.391954	2.02114	3.01491	1.93009	0.555651	0.36764	0.144718	0.22876	0.39213	0.581353	-0.449187	0.0384599	-0.341549	-0.21183	-0.0419616	-0.173578	-0.436505	-0.418898	-0.413237	0.343515	-0.24717	-0.410617	-0.130942	-0.146462	-0.00919158	0.19571	0.176434	0.0773951	0.173096	-0.0921486	0.189838	-0.254844	0.0719418	-0.0170188	-0.241751	0.422267	0.0436686	0.495473	0.37983	0.0214304
38616	Feature 38616	-0.201625	-0.236974	0.0195691	0.310913	0.470082	0.557715	-0.18673	-0.105671	-0.045411	0.554116	0.990847	0.794115	0.216628	-0.0231025	0.0357748	-0.219422	-0.310303	0.246984	-0.500087	-0.430381	-0.423237	-0.454941	-0.512666	-0.429937	-0.481876	-0.459786	-0.423549	-0.480504	-0.611632	-0.413931	-0.165884	-0.233078	-0.111177	-0.215505	-0.145913	-0.0748777	-0.221685	-0.123999	-0.0769725	-0.190084	-0.0891861	-0.0670765	-0.200882	-0.181881	-0.108534	0.059569	-0.273925	-0.304071
39458	4a,7-Methano-4aH-naphth[1,8a-b]oxirene, octahydro-4,4,8,8-tetramethyl-	-0.298529	-0.294411	-0.301719	-0.00724123	0.00994553	0.0958252	-0.204584	-0.172845	-0.249188	0.124788	0.250949	0.00163705	-0.18996	-0.178649	-0.183027	-0.262319	-0.277708	-0.268781	-0.553343	-0.535476	-0.504138	-0.477644	-0.520615	-0.537509	-0.554968	-0.489521	-0.557103	-0.545639	-0.606308	-0.54626	-0.244926	-0.242656	-0.2207	-0.241865	-0.207233	-0.205152	-0.301954	-0.203284	-0.308079	-0.204895	-0.169606	-0.23077	-0.289349	-0.17167	-0.230239	-0.244064	-0.279784	-0.351422
40973	Feature 40973	-0.266568	-0.243731	-0.234938	-0.00605482	0.118733	0.423885	-0.232179	-0.205801	-0.282869	0.00538085	-0.00150966	-0.0502325	-0.23841	-0.186741	-0.201036	-0.311972	-0.28903	-0.182078	-0.571474	-0.506934	-0.494909	-0.517724	-0.524448	-0.54523	-0.561305	-0.495647	-0.543969	-0.52582	-0.587609	-0.52703	-0.243527	-0.262893	-0.208261	-0.256133	-0.244006	-0.203858	-0.3248	-0.201492	-0.313193	-0.210896	-0.210534	-0.293569	-0.295786	-0.198111	-0.240908	-0.223632	-0.281663	-0.344925
31217	Feature 31217	-0.126742	-0.142964	-0.0345061	-0.0432539	-0.169644	-0.167334	-0.114569	-0.0721652	-0.0162596	-0.0313727	-0.0637264	-0.0497496	-0.152949	-0.146269	-0.175746	-0.302477	-0.336229	-0.195124	-0.506556	-0.501917	-0.491128	-0.38519	-0.577589	-0.548704	-0.562819	-0.447833	-0.574764	-0.453118	-0.506623	-0.569655	-0.168814	-0.277759	-0.121707	-0.260039	-0.244748	-0.162903	-0.215194	-0.234466	0.0192315	-0.174881	-0.244913	-0.141553	-0.203159	-0.216965	-0.276776	-0.321583	-0.312662	-0.296183
34582	4a,7-Methano-4aH-naphth[1,8a-b]oxirene, octahydro-4,4,8,8-tetramethyl-	-0.131934	-0.139876	-0.166059	0.146532	0.178263	0.292248	-0.179595	-0.147543	-0.158931	0.221051	0.475313	0.283935	-0.0918919	-0.161694	-0.139629	-0.262905	-0.268748	-0.202215	-0.517584	-0.503281	-0.477885	-0.462678	-0.452858	-0.502822	-0.537759	-0.481691	-0.553659	-0.48683	-0.557013	-0.515411	-0.200915	-0.220132	-0.208225	-0.219722	-0.203072	-0.153359	-0.201723	-0.168651	-0.276578	-0.226442	-0.13819	-0.213834	-0.289354	-0.149918	-0.216955	0.0034272	-0.243362	-0.31906
31025	Benzene, 1-methoxy-3-methyl- (CAS)	1.53621	2.32844	4.27587	0.968959	1.15678	0.603359	1.13871	1.46799	2.18902	0.970038	2.62602	3.18626	3.10216	2.73261	2.53694	0.542443	1.35792	1.13182	-0.0391054	0.218633	-0.0412846	0.545156	0.385738	-0.0337158	-0.0913378	0.323803	-0.0200957	0.525881	0.400764	1.05807	0.883493	2.94747	1.14441	0.552627	0.303003	1.29823	3.25972	0.662181	2.90406	0.536197	0.54984	0.361679	1.65346	0.691687	1.36522	0.582907	0.437103	0.579419
34223	Feature 34223	-0.23532	-0.145748	-0.0781888	-0.193777	-0.143326	-0.180321	-0.146094	-0.0844143	-0.149426	-0.203062	-0.0316818	-0.0639098	-0.118764	0.00154978	-0.0486721	-0.259239	-0.154583	-0.281538	-0.520009	-0.502869	-0.476704	-0.420265	-0.469411	-0.526914	-0.514199	-0.44083	-0.559433	-0.461043	-0.513758	-0.448676	-0.162742	0.064994	-0.138028	-0.197003	-0.229178	-0.137486	-0.0506964	-0.194537	-0.138074	-0.179788	-0.193658	-0.258806	-0.155166	-0.134922	-0.159837	-0.226257	-0.340803	-0.34917
39773	2-Isononenal (CAS)	0.663077	-0.354558	-0.270213	-0.165638	-0.236923	-0.152703	-0.155179	0.639265	-0.327504	0.652787	0.929395	-0.314815	-0.223997	-0.23092	-0.148985	0.0246628	-0.236308	-0.331308	-0.396696	-0.43687	-0.33314	-0.367889	-0.405541	-0.269167	-0.472396	-0.399533	-0.355289	-0.496192	-0.509661	-0.418358	-0.182945	-0.23596	-0.203125	-0.170029	-0.214409	-0.189929	-0.201919	-0.171559	-0.250381	-0.167721	-0.115746	-0.248477	-0.224964	-0.18291	-0.245422	-0.13097	-0.166954	-0.171933
32115	Feature 32115	3.0211	3.66006	4.07321	0.0373753	-0.0778003	-0.0404405	0.179488	-0.00700047	0.383671	-0.0184485	0.199754	0.0935025	0.942992	1.12438	0.676107	-0.0545887	0.0856071	0.14056	0.26542	-0.105486	-0.394733	-0.349626	-0.300985	-0.331005	-0.41708	-0.371687	-0.282607	0.104296	-0.133426	0.233961	0.0296106	0.34148	-0.0637105	0.133496	0.0458662	0.170905	0.139932	0.0568826	0.0791898	0.0802106	0.165948	0.259663	0.168515	0.122051	0.132327	0.508812	0.282761	0.33453
31565	Pyrazine, 2,5-dimethyl-	0.00404875	0.185864	-0.0888996	0.0447078	0.191928	-0.0416973	-0.0275929	0.190888	-0.0221686	0.101812	0.208728	0.294392	0.273677	0.0369665	0.247113	-0.00645791	0.196253	0.148218	-0.526082	-0.485837	-0.433604	-0.400817	-0.449958	-0.524243	-0.40984	-0.333771	-0.443007	-0.459381	-0.525531	-0.482502	-0.111197	-0.162808	-0.0622513	0.0536989	-0.0378605	0.0813757	-0.0796876	0.126147	-0.00760491	0.101961	0.0155609	-0.0677494	0.221901	-0.0730006	0.0918146	-0.133162	-0.147901	-0.11716
33622	1-Butanol, 3-methyl-	8.68752	8.87239	8.81247	1.24453	1.19551	1.71462	1.31214	1.79318	2.75901	1.29903	1.78242	1.37871	3.57312	2.81535	3.01386	1.98055	1.4695	1.45588	0.652783	0.5297	0.275003	0.629547	0.501579	0.482297	0.398959	0.167941	0.146998	0.9012	0.757835	0.459342	2.03128	2.11413	1.66829	2.32057	1.39928	1.67085	2.74566	2.37234	2.03968	1.57243	1.67857	1.49293	3.56788	1.70242	2.25686	0.705741	1.91983	2.12829
40395	Feature 40395	0.121888	0.170133	0.222587	0.0348226	0.072574	-0.0812117	-0.0284885	0.0663059	0.263095	-0.083818	0.0209323	0.16036	0.126315	0.784365	0.0189692	-0.156365	-0.191851	-0.132917	-0.504887	-0.21322	-0.440552	-0.304991	-0.387395	-0.404956	-0.469024	-0.300826	-0.468245	-0.401178	-0.418633	-0.447107	-0.160478	-0.173431	-0.116973	-0.0768333	0.150727	0.0453248	-0.00446008	-0.0282564	-0.076492	-0.168234	-0.0643514	-0.103983	-0.162358	-0.0341895	0.0564725	0.0580131	-0.244809	-0.273635
35457	Propanoic acid, 2-methyl-, 2-ethyl-3-hydroxyhexyl ester (CAS)	0.276793	0.918909	1.53348	0.0682698	0.630205	0.175075	0.313293	0.246604	0.491765	0.103028	0.785773	0.145415	0.679711	0.650886	0.341771	-0.0757666	0.77962	0.0750505	-0.455768	-0.00388943	-0.322398	-0.213517	0.346682	-0.233991	-0.470739	-0.364957	-0.443282	-0.116027	-0.133835	-0.407913	0.0630578	0.129973	-0.00503532	0.0408234	0.108275	0.00065725	0.158797	0.14759	-0.0022757	-0.0844857	0.157865	0.117565	-0.0886738	0.432387	-0.00428305	0.180107	-0.0772501	-0.188676
23557	Feature 23557	-0.118141	-0.0221771	-0.145198	-0.165173	-0.0939505	-0.210864	-0.154638	-0.0791236	-0.178227	-0.22067	-0.219869	-0.2537	-0.0993923	-0.169493	-0.180573	-0.163091	-0.192439	-0.30773	-0.470753	-0.503534	-0.469833	-0.390703	-0.4464	-0.514813	-0.515038	-0.455503	-0.545309	-0.491936	-0.528913	-0.520434	-0.15156	-0.205919	-0.159841	-0.159428	-0.206649	-0.200453	-0.092209	-0.165979	-0.260018	-0.123364	-0.112573	-0.216339	-0.187394	-0.147445	-0.11826	-0.248278	-0.363583	-0.42337
23011	Feature 23011	-0.239267	-0.0985736	-0.250493	-0.19597	-0.170815	-0.239078	-0.191351	-0.135877	-0.218992	-0.259325	-0.293601	-0.310793	-0.183399	-0.211562	-0.215153	-0.252637	-0.262302	-0.368859	-0.490224	-0.534414	-0.483496	-0.441043	-0.474429	-0.535931	-0.531385	-0.480259	-0.561875	-0.527629	-0.544716	-0.536563	-0.198676	-0.224339	-0.225164	-0.216849	-0.233205	-0.219583	-0.180291	-0.208494	-0.292476	-0.165831	-0.160874	-0.246191	-0.226221	-0.18532	-0.188251	-0.291132	-0.391115	-0.430341
23245	Phenol, p-tert-butyl-	0.0497846	-0.253961	-0.236316	-0.0925301	-0.0861973	-0.104934	-0.119291	-0.150012	-0.159542	-0.0957179	-0.145086	-0.158032	-0.139696	-0.0787068	-0.209655	-0.252809	-0.298552	-0.265918	-0.548777	-0.500591	-0.490437	-0.375636	-0.528175	-0.537184	-0.545159	-0.489298	-0.557373	-0.499749	-0.580455	-0.536156	-0.202161	-0.223597	-0.197512	-0.175113	-0.213843	-0.187701	-0.159836	-0.214012	-0.308834	-0.192754	-0.193506	-0.241839	-0.260152	-0.172911	-0.239235	-0.183518	-0.28732	-0.324569
28585	Feature 28585	-0.43895	-0.445784	-0.455687	-0.306354	-0.292792	-0.305645	-0.286816	-0.256196	-0.361223	-0.347803	-0.437462	-0.383049	NA	-0.271614	-0.305771	-0.360598	-0.384585	-0.427226	-0.396553	-0.348106	-0.241067	-0.382867	-0.306711	-0.399019	-0.416889	-0.311523	-0.352428	-0.373278	-0.43122	-0.42612	-0.307752	-0.331145	-0.282346	-0.310401	-0.305589	-0.266392	-0.400031	-0.275471	-0.450946	-0.27627	-0.284664	NA	NA	-0.249485	-0.305134	-0.323575	-0.376013	-0.396576
31966	Feature 31966	-0.433686	-0.417099	-0.428145	-0.317725	-0.272799	NA	-0.283082	-0.261357	-0.355398	-0.319333	-0.406869	-0.368427	-0.399967	NA	-0.307236	-0.308181	-0.350009	-0.389405	-0.196232	-0.201298	-0.00759379	-0.367295	-0.203095	-0.17155	-0.27877	-0.182282	-0.0180388	-0.388045	-0.31134	-0.315769	-0.282892	-0.28449	-0.270032	-0.276979	-0.26144	-0.246796	NA	-0.244753	-0.423285	NA	-0.265333	-0.302449	NA	-0.25198	NA	NA	-0.313015	-0.297574
30669	Ethanone, 1-(2-methyl-1-cyclopenten-1-yl)-	-0.45044	-0.415705	-0.418119	-0.30787	-0.289795	-0.307898	-0.288238	-0.26036	-0.370823	-0.346652	-0.438441	-0.383113	-0.408391	-0.274646	-0.307407	-0.359127	-0.39505	-0.439095	-0.400155	-0.457152	-0.391133	-0.45349	-0.481771	-0.434259	-0.427069	-0.370317	-0.390953	-0.482174	-0.452145	-0.373834	-0.300449	-0.324249	-0.282831	-0.303922	-0.294019	-0.262342	-0.412395	-0.2688	-0.471211	-0.278799	-0.286414	-0.336096	-0.347315	-0.250417	-0.299379	-0.344452	-0.33876	-0.394205
25753	Benzene, 1-(1,1-dimethylethyl)-3,5-dimethyl-	NA	NA	-0.445424	-0.315789	-0.281232	-0.299018	-0.257504	-0.264932	-0.356849	-0.345053	-0.448169	NA	-0.39384	-0.259846	-0.299802	-0.341647	-0.33275	-0.431755	-0.281278	-0.231716	-0.368228	-0.244993	-0.156548	-0.337528	-0.307278	-0.315161	-0.256707	-0.403653	-0.184123	-0.33433	-0.296448	-0.30884	-0.272815	NA	-0.298686	NA	NA	-0.271975	-0.436451	-0.269686	-0.278948	-0.311813	-0.349142	-0.248734	-0.279928	-0.339108	-0.305406	-0.35795
24754	6-Methyl-3,5-heptadiene-2-one	-0.397124	NA	-0.431615	-0.304773	-0.288645	-0.310472	-0.285468	-0.260674	-0.351137	-0.343228	-0.443304	-0.362703	-0.384428	-0.276776	-0.301852	-0.338891	-0.355181	-0.362607	-0.147206	-0.111741	0.0168257	-0.0960324	-0.0866037	-0.0649212	-0.174889	-0.094132	-0.0533939	-0.153899	-0.108209	-0.163532	-0.285394	-0.326037	-0.257938	-0.287363	-0.286698	-0.25533	-0.400822	-0.257564	-0.397056	-0.26393	-0.259652	-0.303654	-0.326636	-0.24519	-0.289139	-0.331239	-0.309565	-0.273723
35695	4-PHOSPHATRICYCLO[6.1.1.0(3,7)]DEC-3(7)-ENE, 4,9,9-TRIMETHYL-	NA	-0.42003	NA	NA	NA	-0.223913	NA	NA	NA	NA	-0.389667	NA	NA	NA	NA	-0.246572	-0.141768	NA	-0.244718	0.133426	1.05218	1.81977	0.821093	-0.174989	0.946094	1.479	0.172464	0.890724	0.859923	0.176402	NA	NA	NA	NA	NA	NA	NA	-0.209083	-0.334767	0.0906798	NA	NA	0.0288825	-0.145789	-0.255097	NA	0.00731695	0.00399355
28088	10-Heptadecen-8-ynoic acid, methyl ester, (E)- (CAS)	-0.454264	-0.446747	-0.419409	-0.311951	-0.279974	-0.297141	-0.274195	-0.25645	-0.347463	-0.337311	-0.435801	-0.367695	-0.365668	-0.271723	-0.305728	-0.351007	-0.364654	-0.414164	-0.365622	-0.351771	-0.207898	-0.312835	-0.299311	-0.274855	-0.304515	-0.267024	-0.298266	-0.29812	-0.251788	-0.339272	-0.295858	-0.322783	-0.280962	-0.298886	-0.29796	-0.254196	-0.406008	-0.262473	-0.436688	-0.277219	-0.291845	-0.333278	-0.337969	-0.249923	-0.298079	-0.325141	-0.333652	-0.370032
26046	Feature 26046	-0.459076	NA	-0.447824	-0.309328	-0.282874	-0.306877	-0.284173	NA	-0.35574	-0.326626	-0.446131	-0.379566	-0.414775	-0.272486	-0.310471	-0.349379	-0.388904	-0.419675	-0.34736	-0.344311	-0.398239	-0.376409	-0.364048	-0.337088	-0.264672	-0.310331	-0.251379	-0.0866299	-0.334367	-0.268702	-0.297838	-0.333939	-0.279482	-0.308341	-0.30165	-0.246543	NA	-0.273741	-0.470264	-0.275765	-0.294255	NA	-0.323454	-0.23479	-0.304673	NA	-0.330351	-0.354789
34577	4-Acetoxy-3-methoxyacetophenone	-0.46127	-0.447975	NA	-0.313352	-0.29321	-0.311179	NA	-0.262259	NA	-0.341266	-0.442269	-0.373955	-0.415802	NA	-0.310864	NA	-0.402103	NA	-0.578207	-0.556228	-0.47718	-0.548549	-0.569909	-0.543476	-0.565028	-0.4836	-0.546446	-0.582646	-0.612122	-0.575457	-0.309248	-0.329826	NA	-0.310694	-0.30734	-0.263598	-0.413254	-0.278424	NA	-0.283036	-0.296597	NA	NA	-0.252928	-0.303547	NA	-0.408895	-0.440089
30163	Feature 30163	-0.407449	-0.423257	-0.435929	-0.308631	-0.2747	-0.265791	-0.261989	-0.261928	-0.325194	-0.342532	-0.37444	NA	-0.352707	-0.255906	-0.289377	-0.308563	-0.313126	-0.372353	0.214741	0.282933	0.579003	0.212561	0.435467	0.423357	0.250694	0.298686	0.499115	0.199919	0.38406	0.184469	-0.311275	-0.304274	-0.245015	-0.29682	-0.28363	-0.232398	-0.407489	-0.238692	-0.418881	-0.255351	-0.247544	-0.332421	-0.321617	-0.249753	-0.259759	-0.268499	-0.165839	-0.178287
28483	Feature 28483	-0.460931	-0.430818	-0.4435	-0.299098	-0.296307	-0.289346	-0.285553	-0.258974	-0.359417	-0.339892	-0.443556	-0.385044	-0.396949	-0.272531	-0.311666	-0.353999	-0.344891	-0.42273	-0.140882	-0.200279	-0.178085	0.0282827	-0.182839	-0.141925	0.0256787	-0.119423	-0.198156	-0.203193	-0.118713	-0.326708	-0.294276	-0.333068	-0.287394	NA	-0.304653	-0.256546	-0.401077	-0.271723	-0.438177	-0.279719	-0.276749	-0.341408	-0.33117	-0.230242	-0.280353	-0.33193	-0.287579	-0.251192
28344	Feature 28344	-0.467564	NA	-0.449019	-0.312741	-0.294336	-0.305879	NA	-0.265356	NA	-0.343484	NA	-0.368497	-0.404189	-0.273654	-0.304406	-0.361551	-0.335493	-0.391756	-0.293191	-0.296692	-0.215169	-0.090262	-0.220387	-0.252504	-0.125139	-0.229543	-0.326439	-0.342671	-0.256066	-0.392451	NA	-0.328206	NA	-0.303744	-0.307355	NA	-0.415222	-0.279168	NA	-0.282028	-0.283008	NA	-0.320783	-0.226229	-0.298633	-0.341419	-0.290032	-0.321394
30456	Gibberellic acid	-0.446843	-0.443618	-0.443426	-0.311515	-0.282732	-0.314442	NA	NA	-0.362298	-0.345373	-0.430597	-0.377343	-0.409388	-0.269135	-0.307	-0.329068	-0.321841	-0.358668	-0.441119	-0.446056	-0.422744	-0.353447	-0.367459	-0.403589	-0.305792	-0.325717	-0.343613	-0.254649	-0.296662	-0.352697	-0.290846	-0.324812	NA	-0.310834	-0.305126	-0.265247	-0.390488	-0.280924	-0.438718	-0.274204	-0.267421	-0.327958	-0.299176	-0.233071	-0.292724	-0.346847	-0.343361	-0.369502
36341	Feature 36341	-0.440181	-0.427755	-0.444574	-0.302212	-0.291718	-0.303888	-0.275252	-0.255478	-0.351992	-0.327312	-0.431942	-0.367926	-0.413256	NA	-0.303305	-0.37773	-0.401773	-0.432538	-0.547244	-0.497672	-0.515146	-0.49025	-0.460585	-0.472991	-0.443278	-0.446861	-0.456711	-0.472147	-0.458269	-0.390342	-0.298013	-0.320984	-0.283942	-0.307622	-0.302287	-0.257818	-0.402211	-0.164986	-0.447582	NA	-0.29553	-0.342717	-0.348564	-0.247449	NA	NA	-0.388913	-0.42923
37909	2-Acetyl-5-methylthiophene	-0.462626	-0.426096	-0.431629	-0.309903	NA	-0.308402	-0.27581	-0.264033	-0.3666	-0.344229	-0.419254	-0.376234	NA	-0.264884	-0.307053	-0.35171	-0.357607	-0.43514	-0.524904	-0.468385	-0.17021	-0.363885	-0.388106	-0.461425	-0.435608	-0.204128	-0.445145	-0.492932	-0.499974	-0.456735	-0.304451	-0.325626	-0.281966	-0.306428	-0.304138	-0.258742	-0.403835	-0.268593	-0.45145	-0.273883	-0.293337	-0.335335	-0.344743	-0.24877	-0.305241	-0.333628	-0.363849	-0.381646
31499	Feature 31499	-0.455482	NA	-0.424688	-0.313954	-0.28612	-0.306862	-0.291454	-0.254161	-0.359026	-0.335011	-0.45039	-0.358778	-0.405642	-0.262738	-0.303746	-0.363034	-0.368771	-0.425553	-0.330567	-0.396177	-0.313227	-0.385551	-0.399244	-0.396617	-0.387332	-0.272189	-0.427363	-0.425126	-0.431681	-0.43122	-0.300144	-0.323915	-0.280385	-0.299837	-0.28687	-0.240736	NA	-0.269797	NA	-0.267044	-0.295022	-0.338014	-0.337725	-0.23734	NA	-0.338441	-0.351387	-0.397612
31629	Aniline, N-methyl-	-0.443469	-0.413779	-0.408775	-0.315897	-0.292863	-0.310779	NA	-0.242613	-0.354498	NA	NA	-0.378452	-0.411071	-0.263424	-0.300542	-0.342775	-0.336747	-0.386162	-0.189125	-0.109653	0.165021	-0.214406	-0.168111	-0.18439	-0.117482	0.00566008	0.0975711	-0.404631	-0.105582	-0.198037	-0.288822	-0.29681	-0.277	-0.265956	-0.277278	-0.238066	-0.40658	-0.261059	-0.448335	-0.265172	-0.268874	-0.337706	-0.340732	-0.217896	-0.284568	-0.303693	-0.269235	-0.281855
28816	Feature 28816	-0.455757	-0.447001	-0.449401	NA	-0.297185	-0.314164	-0.290713	-0.26284	NA	-0.343585	-0.446426	-0.38023	-0.409627	-0.272272	-0.312628	-0.361515	-0.35466	-0.389053	-0.312062	-0.353904	-0.254891	-0.161739	-0.2775	-0.264058	-0.199212	-0.256563	-0.371342	-0.35822	-0.3086	-0.406339	NA	-0.320745	-0.284899	-0.311146	-0.304453	NA	-0.40732	-0.278277	-0.464029	NA	-0.290734	-0.343241	-0.325355	-0.224264	-0.298543	-0.337717	-0.305528	-0.289296
27517	Feature 27517	NA	NA	-0.401091	-0.293125	NA	-0.266453	-0.278897	NA	-0.34878	-0.327237	-0.363841	-0.259682	-0.350589	NA	-0.205564	-0.22431	-0.0460277	-0.0998836	1.12023	0.750636	0.923028	1.58484	0.913279	1.08218	1.61367	1.02617	0.882635	0.863405	1.2023	0.633604	-0.21619	-0.293269	-0.147554	-0.235202	NA	-0.211772	-0.343432	NA	-0.337552	NA	-0.13411	NA	-0.207598	-0.177767	-0.215653	NA	0.267751	0.131852
30390	2-Furanone, 2,5-dihydro-3,5-dimethyl	-0.436222	-0.407293	-0.431541	-0.309742	-0.270924	-0.300341	-0.290841	-0.249547	-0.360405	-0.338001	-0.422831	-0.359	-0.396163	-0.271959	-0.276446	-0.37838	-0.360553	-0.409599	-0.257935	-0.27132	-0.0808996	-0.346403	-0.210091	-0.235073	-0.269122	-0.246118	-0.0971704	-0.40839	-0.277188	-0.258859	-0.286739	-0.328248	-0.285518	-0.299239	-0.287998	-0.244748	-0.400203	-0.275767	-0.427587	-0.236	-0.285907	-0.332796	-0.328352	-0.24653	-0.287026	-0.323366	-0.33047	-0.336438
31427	Feature 31427	NA	NA	-0.435023	-0.298232	-0.285598	NA	-0.257831	NA	NA	-0.346845	-0.392042	-0.359499	-0.36764	-0.250269	-0.271008	-0.369315	-0.384416	-0.334448	-0.0262612	-0.0761707	-0.427201	-0.327752	-0.183552	-0.133584	0.0528569	-0.164529	0.10809	0.573314	-0.00063005	0.0851905	-0.274006	NA	-0.271384	-0.29077	-0.257815	-0.250892	-0.331876	-0.235105	NA	-0.281396	NA	NA	-0.339887	-0.19701	-0.278406	-0.345262	-0.243037	-0.274014
27850	Feature 27850	-0.460634	-0.433543	-0.452389	-0.314939	-0.294462	-0.310933	-0.284574	-0.261731	-0.367093	-0.345336	-0.437221	-0.385436	-0.410334	-0.274245	-0.309728	-0.345552	-0.365656	-0.424095	-0.375662	-0.375186	-0.301839	-0.254515	-0.339646	-0.325606	-0.266509	-0.302	-0.359488	-0.389636	-0.360814	-0.449073	-0.29674	-0.330162	NA	-0.311994	-0.306922	-0.261824	-0.415399	-0.280809	-0.458461	-0.279712	-0.289935	-0.334666	-0.32662	-0.23654	-0.29797	-0.348178	-0.323333	-0.328313
30755	Benzenamine, 2,4,5-trimethyl-	-0.460382	-0.431048	-0.449935	-0.31677	-0.28745	-0.308185	-0.287825	-0.255723	-0.364317	-0.343254	-0.448163	-0.382181	-0.408712	-0.271787	-0.308693	-0.369038	-0.402665	-0.433191	-0.502346	-0.46175	-0.493315	-0.471187	-0.459629	-0.392269	-0.485612	-0.445091	-0.46477	-0.541236	-0.50595	-0.492667	-0.306384	-0.331253	-0.28582	-0.307324	-0.304465	-0.261227	-0.411985	-0.276383	-0.466931	-0.281137	-0.292668	-0.338056	-0.347744	-0.253308	-0.293065	-0.342388	-0.38583	-0.415105
40845	Feature 40845	NA	-0.434469	-0.436955	-0.316275	NA	NA	NA	-0.254049	NA	-0.311682	NA	NA	NA	NA	NA	NA	-0.358521	NA	-0.38111	0.60368	-0.304136	-0.355987	-0.198467	-0.337307	-0.440427	0.229381	-0.452028	-0.541769	-0.473007	-0.542319	NA	NA	NA	-0.311754	NA	NA	-0.378979	NA	NA	NA	NA	-0.321018	NA	-0.236894	NA	NA	-0.277777	-0.396017
25668	Feature 25668	-0.452005	-0.44455	-0.447649	-0.311886	-0.292974	-0.31027	-0.29152	-0.260306	-0.371503	-0.344347	-0.445303	-0.38176	-0.411888	-0.27122	-0.309591	-0.339833	-0.309568	-0.339043	0.0130935	-0.0392104	-0.0244561	0.264526	0.0015613	0.0303533	0.157859	-0.0216062	-0.0701843	-0.0455261	0.0898394	-0.139068	-0.303555	-0.329034	-0.281699	-0.309171	-0.304806	-0.265244	-0.410671	-0.27191	-0.449283	-0.278969	-0.29224	-0.343107	-0.308691	-0.183398	-0.293377	-0.34236	-0.204845	-0.130445
23826	Feature 23826	-0.463207	-0.432353	-0.43987	-0.312359	-0.292997	-0.309263	-0.292824	-0.258519	-0.366309	-0.334171	-0.443812	-0.382982	-0.41751	-0.273827	-0.304571	-0.310993	-0.290528	-0.395277	-0.410247	-0.376293	-0.270817	-0.194703	-0.277198	-0.413712	-0.440983	-0.375514	-0.459565	-0.382568	-0.407996	-0.421151	-0.291843	-0.32361	-0.281386	-0.310216	-0.301038	-0.265271	-0.402037	-0.278303	-0.456314	-0.279045	-0.290821	-0.337435	-0.346805	-0.223059	-0.298484	-0.34563	-0.336771	-0.353867
35100	Feature 35100	-0.422932	-0.333519	-0.417782	-0.270356	-0.288854	NA	NA	-0.214382	NA	-0.316698	-0.316049	-0.327163	-0.338098	-0.24278	-0.279576	-0.321683	-0.32214	-0.285495	-0.136352	-0.110842	0.474294	-0.290346	-0.255102	-0.0972872	-0.161697	0.312267	-0.181169	-0.0601165	-0.211776	0.157987	-0.260537	-0.265533	-0.229231	-0.289027	NA	NA	-0.356285	-0.278741	-0.418322	-0.252235	-0.267447	-0.25905	-0.293427	-0.198848	-0.305285	-0.320522	-0.218637	-0.21429
28218	Feature 28218	-0.454463	-0.435432	NA	-0.31662	-0.295563	-0.311748	-0.29157	-0.264133	-0.368747	-0.344438	-0.44389	NA	-0.412815	-0.273767	-0.306072	-0.361513	-0.371234	-0.425986	-0.455929	-0.463842	-0.427221	-0.383021	-0.470189	-0.447653	-0.41186	-0.414027	-0.476261	-0.492008	-0.520101	-0.527927	-0.309817	-0.32744	NA	-0.311554	-0.305602	-0.264205	-0.40658	-0.278397	NA	-0.278133	-0.291845	NA	-0.348076	-0.243398	-0.30235	-0.344207	-0.370007	-0.402157
34418	Gibberellic acid	-0.462665	-0.434018	NA	NA	-0.294722	NA	NA	NA	-0.361405	-0.345854	-0.449613	-0.380344	-0.414992	-0.267867	-0.308447	-0.364288	-0.398559	-0.405327	-0.461629	-0.448366	-0.470212	-0.472263	-0.446969	-0.460239	-0.378577	-0.390867	-0.403909	-0.274789	-0.455058	-0.380039	-0.30399	NA	NA	-0.302841	-0.303838	-0.260473	-0.402327	-0.278982	NA	-0.277233	-0.290602	-0.327285	-0.326815	-0.24279	-0.30149	NA	-0.350773	-0.362491
28131	Feature 28131	NA	-0.401278	-0.405917	-0.304364	-0.295442	-0.275516	-0.275744	-0.236802	-0.368009	-0.323354	NA	-0.36149	-0.386479	-0.268029	-0.299454	-0.314563	-0.324147	-0.335212	-0.0987604	-0.150833	-0.107401	0.0667701	-0.109461	-0.112768	0.0924744	-0.0918237	-0.153918	-0.0821332	-0.0544571	-0.257049	-0.30308	-0.327427	-0.273759	-0.290071	-0.295467	-0.25345	NA	-0.260641	-0.433434	-0.276311	-0.287879	-0.343364	-0.277493	-0.193503	-0.283612	NA	-0.231912	-0.207665
28479	12,15-Octadecadiynoic acid, methyl ester (CAS)	-0.438021	-0.43337	-0.442679	-0.305807	-0.291976	-0.304622	-0.290908	-0.255374	-0.367917	-0.329025	-0.43082	-0.380332	-0.400827	-0.270598	-0.300137	-0.358943	-0.385997	-0.414014	-0.486231	-0.468895	-0.388992	-0.462126	-0.428301	-0.480121	-0.470243	-0.420272	-0.461389	-0.503222	-0.480925	-0.500334	-0.307249	-0.318476	-0.276331	-0.300842	-0.303989	-0.25478	-0.400889	-0.272654	-0.452566	-0.27106	-0.288857	-0.332847	-0.338449	-0.242121	-0.292103	-0.349672	-0.388563	-0.401474
36621	Feature 36621	-0.430651	-0.361211	-0.446863	-0.264991	-0.271602	-0.296731	-0.25756	-0.209741	-0.298953	-0.267999	-0.366699	-0.347086	-0.385279	-0.245669	-0.268463	-0.238071	-0.324374	-0.35068	0.330626	0.203529	0.598057	0.138215	0.0765308	0.227229	0.323117	0.402598	0.444628	0.0609187	0.19194	0.135999	-0.261766	-0.311077	-0.222369	-0.251944	-0.217581	-0.196432	-0.391375	-0.242328	-0.324211	NA	-0.251333	-0.296991	-0.339309	-0.151468	-0.250657	-0.271888	-0.0860779	-0.0655759
29206	Benzenamine, 2,4,5-trimethyl-	-0.457452	-0.432321	-0.447205	-0.316527	-0.288914	-0.308899	-0.286887	-0.254859	-0.365366	-0.34299	-0.44541	-0.381129	-0.407955	-0.271082	-0.307221	-0.368654	-0.400048	-0.431371	-0.507825	-0.467627	-0.499494	-0.484651	-0.456052	-0.445364	-0.493973	-0.464205	-0.478028	-0.551285	-0.536133	-0.499642	-0.308413	-0.330423	-0.28561	-0.306938	-0.303007	-0.26077	-0.40665	-0.276968	-0.461218	-0.281394	-0.293899	-0.337732	-0.347494	-0.251671	-0.294043	-0.343263	-0.384949	-0.409272
32251	2,5-Dimethyl-para-anisaldehyde	NA	NA	-0.446294	-0.302625	-0.298048	-0.307173	-0.288092	-0.256811	NA	-0.336514	-0.400128	-0.377207	NA	-0.272325	-0.303648	-0.373902	-0.386664	-0.411407	-0.502388	-0.441211	-0.339184	-0.408023	-0.407869	-0.347554	-0.34101	-0.289324	-0.325306	-0.469612	-0.41238	-0.326559	-0.299058	-0.327081	NA	NA	NA	-0.26706	NA	-0.277385	NA	-0.268256	NA	-0.324962	NA	-0.240262	-0.291155	-0.324708	-0.34343	-0.375971
31471	4-Chloro-2-butanone	-0.258159	-0.427329	NA	-0.296745	-0.274305	-0.260019	-0.239844	-0.254036	-0.365381	-0.186301	-0.178743	-0.308919	-0.384498	-0.24526	-0.271899	-0.241238	-0.277671	-0.370543	0.277353	0.194333	0.394275	-0.12793	0.183278	0.280639	0.120428	0.117476	0.402406	-0.243723	0.0860684	-0.0169684	-0.300758	-0.305617	-0.208337	-0.193773	-0.25651	-0.220628	NA	-0.271317	-0.406093	-0.225653	-0.242862	NA	-0.22638	-0.23629	-0.282025	-0.290258	-0.17703	-0.0963908
37401	Feature 37401	-0.412209	-0.442895	-0.400568	-0.282161	-0.27789	-0.289567	-0.288446	-0.238676	-0.32669	-0.324499	-0.396391	-0.313574	-0.363731	-0.252458	-0.271399	-0.310898	-0.363399	-0.380716	-0.378627	-0.400272	-0.051209	-0.378273	-0.350849	-0.208117	-0.253517	-0.0453682	-0.188573	-0.407167	-0.391719	-0.404601	-0.273538	-0.302052	-0.256761	-0.293385	-0.267958	-0.242074	-0.394543	-0.230844	-0.465123	-0.266301	-0.264024	-0.301605	-0.320314	-0.219723	-0.276693	-0.3122	-0.327344	-0.325653
30640	Feature 30640	-0.427865	-0.403277	-0.406078	-0.31111	-0.263361	-0.286384	-0.286143	-0.247114	-0.363873	-0.339933	-0.437672	-0.375224	-0.404484	-0.253804	-0.286058	-0.352039	-0.307332	-0.410819	-0.150868	-0.166874	-0.144245	0.0733995	-0.148684	-0.115228	0.0886583	-0.10702	-0.177513	-0.241089	-0.0773024	-0.347379	-0.303322	-0.309876	-0.272261	-0.286967	-0.300515	-0.249905	-0.385448	-0.270823	-0.4686	-0.255976	-0.265366	-0.342962	-0.335495	-0.20923	-0.281624	-0.302992	-0.275961	-0.24092
39202	2,3,4-Trimethylpyrrole	-0.437524	-0.427701	-0.447788	-0.310639	-0.280815	NA	-0.277465	-0.259322	-0.347407	NA	-0.410849	-0.364061	-0.369063	-0.27459	-0.30848	-0.342105	NA	-0.424002	-0.477004	-0.50819	-0.161144	-0.466257	-0.470079	-0.461943	-0.493315	-0.337757	-0.470134	-0.569009	-0.490379	-0.544892	-0.280097	-0.331975	-0.247556	-0.305482	NA	-0.25915	-0.394265	-0.261674	-0.432683	NA	-0.282919	-0.324362	-0.344417	-0.227491	NA	NA	-0.357106	-0.426399
33314	Feature 33314	NA	-0.217308	-0.271119	-0.227593	-0.233155	-0.268149	-0.220973	-0.222958	NA	-0.335376	NA	NA	NA	-0.23566	-0.303368	-0.246582	-0.362755	-0.375392	0.846377	1.08194	1.17606	0.728972	0.980637	-0.000412313	1.76067	1.62447	0.947085	1.4572	1.1356	0.50541	NA	NA	-0.17907	-0.28263	-0.274804	-0.243704	-0.401594	NA	-0.418474	-0.257277	-0.243872	NA	-0.322028	-0.239664	-0.269542	-0.0579006	0.384392	0.39574
35250	Benzenamine, 2,4,6-trimethyl- (CAS)	-0.458488	-0.4378	-0.4048	NA	-0.285995	-0.297366	NA	-0.251841	-0.366378	-0.343131	NA	NA	-0.403065	-0.271869	-0.30863	-0.361945	-0.391947	-0.400596	-0.423078	-0.468964	-0.255569	-0.506323	-0.468436	-0.403943	-0.454035	-0.386017	-0.287771	-0.549602	-0.53276	-0.463172	NA	-0.308642	-0.282862	-0.276803	-0.301576	-0.23971	-0.403433	-0.269485	-0.427448	-0.267187	-0.291512	-0.340719	-0.348509	-0.238781	NA	-0.336445	-0.37077	-0.395308
29283	3-Penten-2-one, 3-methyl-	NA	NA	NA	-0.286152	-0.0432138	-0.276871	-0.214103	-0.207229	-0.349958	-0.247746	-0.356713	NA	NA	-0.222377	NA	-0.161753	-0.233201	-0.278453	1.04802	0.918177	1.41082	0.596075	0.705127	1.08558	0.697696	1.12652	0.809807	0.555613	0.790825	0.806745	-0.133609	-0.216193	-0.270302	-0.212242	-0.279426	-0.259078	-0.0124045	-0.209628	NA	-0.268542	-0.190857	NA	NA	-0.216883	-0.164404	-0.0533322	0.19625	-0.0544815
27666	Feature 27666	-0.442105	-0.438596	-0.431552	-0.307818	-0.293369	-0.292562	-0.28212	-0.256256	-0.36407	-0.341024	-0.42996	-0.379634	-0.389063	-0.272183	-0.303112	-0.362633	-0.341808	-0.375965	-0.367222	-0.422055	-0.36255	-0.262983	-0.390162	-0.405274	-0.324802	-0.344293	-0.409314	-0.450632	-0.425571	-0.458317	-0.302154	-0.319178	-0.280087	-0.305262	-0.304054	-0.260154	-0.409062	-0.262924	-0.46287	-0.272524	-0.281146	-0.33387	-0.320055	-0.231224	-0.296882	-0.350864	-0.324403	-0.368277
36626	Feature 36626	-0.458851	-0.421995	-0.423248	-0.300726	-0.284337	-0.304964	-0.276918	-0.252973	-0.365206	-0.33493	-0.448501	NA	-0.392723	-0.270458	-0.30212	-0.356888	-0.403205	-0.40084	-0.385506	-0.381075	-0.475541	-0.462778	-0.448145	-0.392205	-0.34495	-0.398106	-0.312313	-0.168045	-0.424337	-0.32286	-0.308332	-0.325831	-0.273221	-0.294345	-0.306573	-0.250163	-0.387488	-0.273481	-0.444108	-0.266117	-0.28282	-0.314637	-0.331974	-0.241491	-0.293756	-0.33634	-0.32494	-0.388084
27586	Feature 27586	-0.444487	-0.441449	-0.44312	-0.306399	-0.296675	-0.293293	-0.283444	-0.255403	-0.367694	-0.342077	-0.426204	-0.381484	-0.390609	-0.275858	-0.299235	-0.356719	-0.330488	-0.382083	-0.350039	-0.400735	-0.361667	-0.260731	-0.36542	-0.393374	-0.303829	-0.343115	-0.386785	-0.466895	-0.409488	-0.452595	-0.300555	-0.32138	-0.284993	-0.308315	-0.307479	-0.258193	-0.400878	-0.263596	-0.456488	-0.273014	-0.283037	-0.332893	-0.310378	-0.22649	-0.299337	-0.350421	-0.322922	-0.36336
30167	Butane, 2-bromo-2-methyl-	-0.4051	-0.399499	-0.396651	-0.28066	-0.263811	-0.247911	-0.268762	NA	-0.325461	-0.317043	NA	-0.348772	-0.384199	-0.22481	NA	-0.25817	-0.222575	-0.393297	-0.00334935	-0.0773687	0.0733347	-0.078128	-0.12097	-0.121557	0.0350088	0.105036	-0.0237204	-0.120057	-0.0851006	-0.178708	-0.200883	-0.312682	-0.245327	-0.197985	-0.255798	-0.202868	-0.394759	-0.244826	NA	-0.239215	NA	-0.273958	-0.307236	-0.227914	-0.23895	-0.331463	-0.173405	-0.173182
29751	Feature 29751	-0.423719	-0.344612	-0.411348	-0.287933	-0.278049	-0.275564	-0.235873	-0.253424	-0.339497	-0.327909	-0.43317	-0.318968	-0.381114	-0.239008	-0.255118	-0.304792	-0.348337	-0.37257	0.227043	0.15134	0.286579	-0.174053	-0.0408449	0.363331	-0.0188395	-0.0129106	0.381009	-0.0424378	-0.02306	0.31216	-0.237913	-0.307303	-0.25367	-0.125593	-0.198443	-0.159504	-0.343478	-0.236352	-0.400867	-0.261001	-0.261919	-0.248392	-0.301916	-0.173675	-0.266234	-0.288323	-0.201315	-0.195255
32998	Feature 32998	-0.428802	-0.398793	-0.348796	-0.282105	-0.276413	-0.285028	-0.276836	-0.24039	-0.350653	-0.302134	-0.386013	-0.353223	-0.365818	-0.250485	-0.287571	-0.33176	-0.382302	-0.404613	-0.338142	-0.352312	-0.13706	-0.363969	-0.300538	-0.321014	-0.334018	-0.238862	-0.282898	-0.463456	-0.378808	-0.388743	-0.286883	-0.311273	-0.268152	-0.283413	-0.284865	-0.250615	-0.37738	-0.257087	-0.4389	-0.263547	-0.270108	-0.29907	-0.324655	-0.23855	-0.280742	-0.292327	-0.394629	-0.40222
27734	Feature 27734	-0.443015	-0.434705	-0.447257	-0.305491	-0.29585	-0.295434	-0.280661	-0.256279	-0.361554	-0.343379	-0.431176	-0.385193	-0.401186	NA	-0.305459	-0.336314	-0.332172	-0.397326	-0.372485	-0.388813	-0.351964	-0.237761	-0.359964	-0.350143	-0.261015	-0.326621	-0.372945	-0.422572	-0.404509	-0.449834	-0.301042	-0.322256	NA	-0.308798	-0.30662	-0.261461	-0.401729	-0.274377	-0.4359	-0.271845	-0.28256	-0.332234	-0.30899	-0.212946	-0.296844	-0.343032	-0.316622	-0.348591
23584	3-(1-Acetoxy-ethyl)-2,4,4-trimethyl-2-cyclohexen-1-one	-0.418676	-0.432775	-0.424821	-0.293837	-0.279801	NA	-0.272186	-0.244594	NA	-0.347054	-0.415898	-0.361948	-0.378867	-0.268227	-0.308072	-0.285482	-0.300915	-0.33638	-0.246714	-0.208902	-0.186854	-0.187229	-0.10823	-0.30628	-0.183673	-0.17818	-0.170786	0.0485117	-0.0487002	-0.208132	-0.265495	-0.305681	-0.275153	-0.301772	-0.294393	-0.257176	-0.372505	-0.251013	-0.415747	-0.269539	NA	-0.304605	-0.305346	-0.246728	-0.246662	-0.334368	-0.260301	-0.304379
28624	Feature 28624	-0.376951	-0.357651	-0.333342	-0.267884	-0.203689	-0.214491	-0.228783	-0.210341	-0.296719	-0.312591	-0.333808	-0.323474	-0.266898	-0.234609	-0.269598	-0.243571	-0.0663846	-0.189392	0.706424	0.460391	0.448977	1.10991	0.605667	0.637452	1.14864	0.572321	0.507117	0.607839	0.928742	0.155734	-0.246081	-0.253903	-0.223504	-0.253269	-0.218106	-0.243607	-0.299231	-0.170786	-0.197211	-0.247869	-0.196929	-0.234355	-0.18134	-0.0932959	-0.217077	-0.19736	-0.0439799	0.137127
30633	Benzenamine, 2,4,5-trimethyl-	-0.459203	-0.437974	-0.44326	-0.313719	-0.295666	-0.310947	-0.283089	-0.261567	-0.366539	-0.346686	-0.442116	-0.380761	-0.402358	-0.273246	-0.306896	-0.374669	-0.398317	-0.43522	-0.553389	-0.509432	-0.509033	-0.501125	-0.500788	-0.488088	-0.526706	-0.486312	-0.519572	-0.565393	-0.559216	-0.544367	-0.308887	-0.331233	-0.285131	-0.308304	-0.302227	-0.258895	-0.407279	-0.275064	-0.46311	-0.279012	-0.290624	-0.341897	-0.346545	-0.249098	-0.301294	-0.344917	-0.396504	-0.423739
30297	Benzenamine, 2,4,5-trimethyl-	-0.449665	-0.439404	-0.439144	-0.313337	-0.293329	-0.310031	-0.280412	-0.258539	-0.364302	-0.344647	-0.439742	-0.37727	-0.403449	-0.269653	-0.305472	-0.367377	-0.397345	-0.430038	-0.548388	-0.480651	-0.506389	-0.49259	-0.476165	-0.470064	-0.512302	-0.4786	-0.502037	-0.543564	-0.532852	-0.527167	-0.309335	-0.327766	-0.284604	-0.307595	-0.29775	-0.259584	-0.400855	-0.274414	-0.459186	-0.275433	-0.289872	-0.337385	-0.346436	-0.249566	-0.298131	-0.34018	-0.402694	-0.423024
31214	Feature 31214	-0.451749	-0.4241	-0.440579	-0.281211	-0.266079	-0.273957	-0.258149	-0.240218	-0.317443	-0.322122	-0.417171	-0.364591	-0.355379	-0.245126	-0.271073	-0.338027	-0.368607	-0.427631	-0.189	-0.301034	-0.266992	-0.422054	-0.325994	-0.247382	-0.315386	-0.313221	-0.126174	-0.335773	-0.283608	-0.247749	-0.27117	-0.286067	-0.251696	-0.262049	-0.270644	-0.237383	-0.356521	-0.256683	-0.426298	-0.258953	-0.251009	-0.304625	-0.338785	-0.210148	-0.283082	-0.300518	-0.326298	-0.333615
30630	Benzenamine, 2,4,6-trimethyl-	-0.437213	-0.363098	-0.396655	-0.278129	-0.261108	-0.266299	-0.250643	-0.235522	-0.315708	-0.324705	-0.395806	-0.349889	-0.372172	-0.249143	-0.276596	-0.351205	-0.318298	-0.371869	-0.227606	-0.145224	-0.385608	-0.246438	-0.0918298	0.104501	-0.243484	-0.280551	-0.0825989	-0.370036	-0.0778695	-0.127181	-0.291761	-0.322224	-0.264779	-0.257236	-0.281732	-0.213528	-0.370706	-0.245781	-0.382763	-0.247054	-0.237218	-0.299899	-0.315175	-0.228157	-0.285022	-0.313555	-0.271359	-0.272788
22532	Feature 22532	-0.427289	-0.415644	-0.400805	-0.286294	-0.274591	-0.285947	-0.268769	-0.246504	-0.354742	-0.32825	-0.366732	-0.346677	-0.343138	-0.24947	-0.290642	-0.334588	-0.318142	-0.393905	-0.450208	-0.447441	-0.412732	-0.38936	-0.421677	-0.399703	-0.438489	-0.367614	-0.45181	-0.448369	-0.41973	-0.421379	-0.262877	-0.279461	-0.263309	-0.297141	NA	-0.236486	-0.348266	-0.257993	-0.40211	-0.254577	-0.271056	-0.310504	-0.308819	-0.206225	-0.256279	-0.296255	NA	NA
32054	Phenol, 2,4,5-trimethyl-	-0.387466	-0.310792	-0.339005	-0.268756	-0.178055	-0.286226	-0.26335	-0.233328	-0.287589	-0.253882	-0.393108	-0.334538	-0.356002	-0.22976	-0.285305	-0.329757	-0.309	-0.308859	0.102258	0.311767	0.643703	0.372629	0.544616	0.53251	0.413352	0.536132	0.780275	-0.0392685	0.616613	0.165269	-0.293758	-0.261776	-0.264443	-0.231285	-0.243331	-0.209246	-0.37678	-0.249258	-0.334432	-0.240225	-0.245118	-0.324191	-0.323704	-0.202479	-0.294137	-0.181161	-0.128318	-0.124344
28407	3-Furanmethanol	-0.456606	-0.363324	-0.350107	-0.30982	NA	-0.278888	-0.258636	-0.256518	NA	-0.287704	-0.419112	-0.346362	-0.391985	-0.268751	-0.285243	-0.300563	-0.191963	-0.325674	-0.140849	0.0119906	0.201278	0.369879	0.210496	-0.192468	0.190912	0.0879184	-0.00615348	0.154623	0.306434	-0.138614	-0.301782	-0.28987	-0.26572	-0.304456	-0.273942	-0.231752	-0.365033	-0.22725	-0.432399	-0.251633	-0.28405	-0.31902	NA	-0.203691	-0.298378	NA	-0.155373	-0.172886
24524	(1R,3R)-2,2-Dimethyl-3-(3-oxobutyl)cyclopropanecarboxylic acid	-0.44829	-0.446263	-0.426005	-0.30574	-0.290875	-0.309484	-0.286362	-0.261162	-0.348736	-0.342131	-0.449123	-0.381251	-0.401419	-0.267309	-0.302987	-0.346015	-0.371659	-0.428456	-0.437683	-0.409108	-0.387584	-0.404279	-0.352849	-0.405702	-0.448102	-0.397435	-0.426708	-0.460118	-0.435236	-0.479167	-0.306827	-0.331724	-0.281468	-0.297508	-0.295958	-0.26341	-0.39589	-0.264799	-0.456066	-0.277151	-0.28923	-0.333352	-0.333342	-0.243268	-0.281696	-0.317251	-0.365922	-0.369279
24078	trans,trans-3,5-Heptadien-2-one	-0.0932352	-0.19407	-0.145817	-0.0842452	-0.168821	-0.148103	-0.190466	-0.115534	-0.181048	-0.218111	-0.193303	-0.189067	-0.222289	-0.142705	-0.156449	0.0432983	0.181518	0.0385397	0.936199	1.09216	1.42294	1.40935	1.34068	1.34399	0.677935	0.946172	0.870169	0.732279	1.19815	0.80485	-0.0743567	-0.14251	-0.138273	-0.0908296	-0.076186	-0.0386923	-0.161305	-0.0956553	-0.123583	-0.0411069	-0.0248359	-0.0887754	-0.113732	-0.0211792	-0.0748761	-0.18605	0.167954	0.290459
28977	Feature 28977	-0.29479	-0.0855713	-0.205248	-0.158791	-0.177282	-0.181244	-0.195664	-0.182476	-0.266093	-0.287249	-0.333553	-0.305668	-0.24225	-0.149532	-0.22918	-0.180511	-0.0521231	-0.305162	0.390496	0.549163	0.892448	0.585132	0.790214	0.385476	0.563598	0.650443	0.754904	0.7068	1.25857	0.522886	-0.0955727	-0.150528	-0.260048	-0.212994	-0.203556	-0.208606	-0.309434	-0.20546	-0.372326	-0.18103	-0.149546	-0.134021	-0.289945	0.0221359	-0.172424	NA	0.0986115	0.126269
26306	2,5-Octadecadiynoic acid, methyl ester (CAS)	-0.443408	-0.438346	-0.428108	-0.309178	-0.285089	-0.306432	-0.290273	-0.252669	-0.351276	-0.340218	-0.434644	-0.374333	-0.404876	-0.268666	-0.301743	-0.359502	-0.386874	-0.412169	-0.510193	-0.472403	-0.429814	-0.418287	-0.449001	-0.462423	-0.427333	-0.433484	-0.497534	-0.500295	-0.497163	-0.519023	-0.300688	-0.327165	-0.276832	-0.307241	-0.303828	-0.257399	-0.403558	-0.272854	-0.447257	-0.274515	-0.281639	-0.326401	-0.347534	-0.241222	-0.295539	-0.333051	-0.385035	-0.381897
33940	Naphthalene, 1,2,3,4-tetrahydro-5,7-dimethyl- (CAS)	-0.439792	-0.418766	-0.436173	-0.309037	-0.283727	-0.302631	-0.278421	-0.25226	-0.341658	-0.334821	-0.437658	-0.373923	-0.388876	-0.226153	-0.305503	-0.355762	-0.394261	-0.413885	-0.489256	-0.412973	-0.384387	-0.456737	-0.424439	-0.478758	-0.367718	-0.354046	-0.343903	-0.546232	-0.486764	-0.434099	-0.290809	NA	-0.278854	-0.296482	-0.295034	-0.255355	-0.399735	-0.279231	-0.443269	-0.262796	-0.294107	-0.3217	-0.338834	-0.222716	-0.283406	-0.343321	-0.356842	-0.370919
32494	Feature 32494	-0.440999	-0.403811	-0.408566	-0.305071	-0.280271	-0.29035	-0.29278	-0.251696	-0.350016	-0.338245	-0.424387	-0.349263	-0.390288	-0.257166	-0.30143	-0.349144	-0.379496	-0.388955	-0.478131	-0.428275	-0.49326	-0.290639	-0.203503	-0.272215	-0.345097	-0.402893	-0.394808	-0.492711	-0.234245	-0.267986	-0.290667	-0.319012	-0.265694	-0.29384	-0.289307	-0.250528	-0.391264	-0.272806	-0.418108	-0.266868	-0.280054	-0.32116	-0.334126	-0.22824	-0.287329	-0.308957	-0.327414	-0.347571
26284	Feature 26284	-0.448173	-0.351875	-0.402414	-0.264679	-0.263318	-0.301328	-0.242539	-0.233406	-0.343741	-0.321736	-0.336338	-0.320792	-0.378093	-0.265415	-0.254628	-0.233412	-0.204695	-0.32979	-0.00569438	-0.0694897	0.110927	-0.040403	-0.0470847	-0.00381588	0.0937336	0.0428234	0.0238678	0.0841039	0.158878	0.00205522	-0.262623	-0.265811	-0.249287	-0.272849	-0.273594	-0.231298	-0.369502	-0.253191	-0.389138	-0.273064	-0.256854	-0.282304	-0.271321	-0.210583	-0.264267	-0.222959	-0.217406	-0.126773
27097	Benzenamine, 3-methyl-	-0.340656	-0.265631	-0.304817	-0.214335	-0.210744	-0.239244	-0.2092	-0.173456	-0.277012	-0.26196	-0.273945	-0.293386	-0.190099	-0.216634	-0.185006	-0.175795	-0.147063	-0.174826	0.10951	0.0733593	0.494617	0.00314213	-0.0338586	0.316884	0.235278	0.409798	0.482392	-0.0963014	0.184773	0.257227	-0.209031	-0.237834	-0.158599	-0.195694	-0.238421	-0.148809	-0.296869	-0.212789	-0.237861	-0.227727	-0.183705	-0.232669	-0.241296	-0.182539	-0.217565	-0.250222	-0.138204	-0.102169
31311	Dimethylformylthiophene	-0.431539	-0.414888	-0.426463	-0.312958	-0.29354	-0.312935	-0.285896	-0.252654	-0.360822	-0.338051	-0.417028	-0.38034	-0.403461	-0.264126	-0.280734	-0.345919	-0.395372	-0.401953	-0.495218	-0.481689	-0.402383	-0.45702	-0.462253	-0.410665	-0.478377	-0.396666	-0.402443	-0.529599	-0.553763	-0.494413	-0.300163	-0.322203	-0.287731	-0.30872	-0.303291	-0.266537	-0.404042	-0.272381	-0.4659	-0.264734	-0.283422	NA	-0.350943	-0.250494	-0.296057	-0.346906	-0.386402	-0.380429
17383	Isothiazole, 4,5-dimethyl- (CAS)	-0.301981	-0.373792	-0.361706	-0.287165	-0.278479	-0.303028	-0.240851	-0.252095	-0.356806	-0.327867	-0.423792	-0.366832	-0.389624	-0.260023	-0.299894	-0.277162	-0.233905	-0.357293	-0.232193	-0.262822	-0.215875	-0.0820782	-0.19713	-0.234814	-0.362008	-0.27202	-0.377938	-0.195069	-0.264047	-0.28614	-0.278839	-0.298195	-0.274179	-0.305056	-0.289976	-0.224792	NA	0.123628	-0.464699	-0.279401	-0.276509	-0.313969	-0.331479	-0.17428	-0.277976	NA	-0.280293	-0.31015
25351	6-Methyl-3,5-heptadiene-2-one	-0.447558	-0.409189	-0.433855	-0.304275	-0.283192	-0.301705	-0.274326	-0.249397	-0.361202	-0.338941	-0.427049	-0.366713	-0.397474	-0.260596	-0.312017	-0.342383	-0.333344	-0.32509	-0.413582	-0.348856	-0.254291	-0.324303	-0.280211	-0.33392	-0.376697	-0.299434	-0.331736	-0.386566	-0.360783	-0.389666	-0.25584	-0.300215	-0.168855	-0.307349	-0.307368	-0.252484	-0.329303	-0.239774	-0.310952	-0.243981	-0.237739	-0.270594	-0.322371	-0.233813	-0.256807	-0.335321	-0.3375	-0.317073
32633	Feature 32633	-0.381007	-0.340201	-0.28393	-0.279491	-0.253456	-0.253689	-0.245239	-0.204624	-0.302727	-0.260219	-0.314252	-0.299651	-0.329551	-0.231164	-0.259501	-0.282332	-0.31875	-0.39477	-0.335334	-0.321359	-0.0657031	-0.295691	-0.268022	-0.27794	-0.301105	-0.186019	-0.253207	-0.444525	-0.308224	-0.349013	-0.264127	-0.276492	-0.263212	-0.265823	-0.263867	-0.216907	-0.359764	-0.23714	-0.362628	-0.235789	-0.24528	-0.272778	-0.313441	-0.209232	-0.253501	-0.289546	-0.383377	-0.37346
28782	Feature 28782	-0.322154	-0.320666	-0.26193	-0.229985	-0.240751	-0.18923	-0.200561	-0.21954	-0.217477	-0.305444	-0.268566	-0.250303	-0.238743	-0.219154	-0.22756	-0.252514	-0.251618	-0.29156	0.378636	0.295038	-0.0548699	0.0401277	0.358396	0.207053	0.360179	0.176566	0.309789	0.0998007	0.556871	0.397689	-0.225252	-0.216035	-0.19416	-0.108758	0.132394	-0.0969505	-0.27725	-0.132686	-0.294514	-0.201559	-0.199735	-0.243324	-0.26793	-0.170091	-0.190679	-0.268975	-0.0484931	-0.109069
38067	2-acetyl-4-methylthiophene	-0.43724	-0.429497	-0.413058	-0.30603	-0.289237	-0.308201	NA	-0.254527	-0.337584	-0.338423	-0.419529	-0.369164	-0.37778	-0.27662	-0.298303	-0.36714	-0.379659	-0.414798	-0.544299	-0.497088	-0.275397	-0.426387	-0.434757	-0.510112	-0.487294	-0.30093	-0.497555	-0.493549	-0.512095	-0.495409	-0.302876	-0.316351	-0.267058	-0.29533	-0.294788	-0.253869	-0.389837	-0.275085	-0.466038	-0.279052	-0.286018	-0.329631	-0.344399	-0.240248	-0.30418	-0.336458	-0.367139	-0.399845
28536	2,5-Octadecadiynoic acid, methyl ester (CAS)	-0.423226	-0.426495	-0.433505	-0.30399	-0.286522	-0.292487	-0.282008	-0.245932	-0.343817	-0.339109	-0.431387	-0.378623	-0.39326	-0.260457	-0.2921	-0.349727	-0.327497	-0.38779	-0.35552	-0.364458	-0.342157	-0.223011	-0.314301	-0.362521	-0.260867	-0.309654	-0.400903	-0.382027	-0.397409	-0.421889	-0.288752	-0.331312	-0.275683	-0.294487	-0.304425	-0.254721	-0.386778	-0.262983	-0.423147	-0.261848	-0.258223	-0.324256	-0.331677	-0.228498	-0.276184	-0.307714	-0.313291	-0.34423
22558	Feature 22558	-0.260639	-0.244131	-0.237723	-0.246484	-0.211177	-0.194743	-0.250115	-0.19563	-0.285912	-0.287244	-0.317555	-0.27687	-0.2614	-0.192688	-0.228111	-0.154591	0.099295	-0.0158037	0.94612	0.729175	0.659911	1.49784	0.920596	0.917113	1.19464	0.662798	0.735026	0.963923	1.12842	0.442466	-0.247074	-0.175039	-0.218532	-0.235654	-0.185431	-0.226831	-0.325717	-0.199612	-0.158769	-0.222967	-0.161425	-0.233524	-0.116093	0.00972775	-0.171953	-0.190261	0.318272	0.360389
36714	Feature 36714	-0.442457	-0.434541	-0.423053	-0.302062	-0.28778	-0.291349	-0.259155	-0.245445	-0.333072	-0.308184	-0.408639	-0.373737	-0.404428	-0.263698	-0.29031	-0.359309	-0.372695	-0.410363	-0.465515	-0.431003	-0.319892	-0.44941	-0.456129	-0.424175	-0.497139	-0.394501	-0.433939	-0.51595	-0.548411	-0.511444	-0.293273	-0.314673	-0.262029	-0.302696	-0.298388	-0.248189	-0.395685	-0.255884	-0.424644	-0.266223	-0.276489	-0.310107	-0.332645	-0.2502	-0.281915	-0.327657	-0.379458	-0.391089
35999	Feature 35999	-0.422294	-0.423588	-0.42198	-0.309845	-0.288025	-0.30817	-0.270212	-0.25643	-0.353267	-0.327491	-0.438331	-0.385528	-0.396038	-0.263518	-0.303932	-0.351588	-0.360998	-0.420448	-0.543243	-0.515891	-0.391158	-0.350394	-0.452033	-0.439426	-0.460841	-0.316907	-0.516021	-0.589865	-0.497852	-0.553316	-0.298171	-0.318507	-0.276395	-0.311439	-0.3057	-0.252734	-0.382353	-0.273443	-0.448728	-0.270019	-0.276522	-0.325359	-0.333202	-0.245908	-0.294941	-0.342736	-0.356852	-0.380855
39737	Phenol, 2,3,5,6-tetramethyl-	-0.456959	-0.438563	-0.445593	-0.316707	-0.295242	-0.304829	-0.274579	-0.263552	-0.368366	-0.345303	-0.445676	-0.381176	-0.414804	-0.273474	-0.306158	-0.372111	-0.399839	-0.41084	-0.584749	-0.561249	-0.487661	-0.54869	-0.583885	-0.589798	-0.573664	-0.49087	-0.573714	-0.613603	-0.634485	-0.594693	-0.309867	-0.329946	-0.285822	-0.310583	-0.305827	-0.261113	-0.411351	-0.276229	-0.463868	-0.28	-0.293364	-0.32397	-0.349892	-0.25479	-0.298982	-0.347535	-0.413545	-0.443058
24706	Bicyclo[3.1.1]hept-3-en-2-one, 4,6,6-trimethyl-, (1R)- (CAS)	-0.269886	-0.384534	-0.163323	-0.265767	-0.266871	-0.24823	-0.266297	-0.214408	-0.293675	-0.295568	-0.425474	-0.286923	-0.336473	-0.172138	-0.241957	-0.311019	-0.283262	-0.307699	-0.171667	-0.0849562	0.0513809	0.117509	0.113548	-0.131455	0.0151386	-0.0410493	-0.078435	0.0873194	0.0473584	-0.175518	-0.232515	-0.30541	-0.256356	-0.275424	-0.265018	-0.212337	-0.256239	-0.250055	-0.400129	-0.239728	-0.240265	-0.31128	-0.2934	-0.159236	-0.261906	-0.277933	-0.169486	-0.180101
32247	Feature 32247	-0.197212	-0.242948	-0.10442	-0.191146	-0.205134	-0.235086	-0.253135	-0.223369	-0.167653	-0.23389	-0.216959	-0.226151	-0.228247	-0.110754	-0.235327	-0.216065	-0.142749	-0.183796	0.481065	0.624038	0.0588652	0.219312	0.646549	0.447157	0.631813	0.310803	0.637837	0.252676	0.921662	0.703091	-0.176107	-0.157708	-0.18768	0.0236975	0.38156	-0.0244267	-0.249003	-0.138294	-0.138885	-0.115996	-0.220991	-0.151685	-0.244212	-0.189151	-0.215205	-0.282411	-0.0311645	0.0187306
33444	3-Penten-2-one, 3,4-dimethyl- (CAS)	-0.453844	-0.433268	-0.449335	-0.312871	-0.292746	-0.303263	-0.285991	-0.262106	-0.362364	-0.343796	-0.442703	-0.377793	-0.385802	-0.272896	-0.30386	-0.3706	-0.386983	-0.434381	-0.557464	-0.538171	-0.466039	-0.485899	-0.511226	-0.525081	-0.518446	-0.421804	-0.541738	-0.500795	-0.588347	-0.507873	-0.29916	-0.329889	-0.276613	-0.302983	-0.301308	-0.255256	-0.403454	-0.279797	-0.456375	-0.279356	-0.285108	-0.338832	-0.342055	-0.254155	-0.298045	-0.337443	-0.403661	-0.408082
24690	1,3-Cyclohexadiene, 1-methyl-4-(1-methylethyl)-	-0.442352	-0.371718	-0.443421	-0.299908	-0.286982	-0.282279	-0.269439	-0.230632	-0.320927	-0.341656	-0.403529	-0.320951	NA	-0.267561	-0.282858	-0.32197	-0.335614	-0.335085	-0.309145	-0.305199	-0.33269	-0.26703	-0.341694	-0.279147	-0.275947	-0.287629	-0.30478	-0.176342	-0.278601	-0.206551	-0.290905	-0.313877	-0.249335	-0.295617	-0.300813	-0.244333	-0.371264	-0.260066	-0.381363	-0.2652	-0.26016	-0.294969	-0.279602	-0.20115	-0.240444	-0.315824	-0.284806	-0.279564
26811	Feature 26811	-0.234	-0.285713	-0.380804	-0.229647	-0.230717	-0.270345	-0.255193	-0.225139	-0.345881	-0.276672	-0.391594	-0.32859	-0.251871	-0.195967	-0.257809	-0.342302	-0.319546	-0.354884	-0.179152	-0.155436	-0.318258	-0.0934885	-0.0923087	-0.198618	-0.0602354	-0.13008	-0.0152854	0.342748	-0.0746127	-0.024659	-0.230569	-0.279514	-0.270893	-0.257503	-0.236914	-0.192123	-0.323726	-0.267694	NA	-0.24643	-0.28648	-0.336419	-0.321502	-0.156172	-0.288223	-0.33119	-0.223157	-0.213642
22173	Phenol, 2-methoxy-4-(1-propenyl)-	-0.435283	-0.3498	-0.391335	-0.302752	-0.270473	-0.294554	-0.276859	-0.228705	-0.355926	-0.341856	-0.405632	-0.352614	-0.375556	-0.255599	-0.265271	-0.233395	-0.266016	-0.29458	-0.431457	-0.330304	-0.300279	-0.286489	-0.286888	-0.353565	-0.239343	-0.273741	-0.229777	-0.176839	-0.351683	-0.343472	-0.305752	-0.301185	-0.266494	-0.256663	-0.28659	-0.23223	-0.39798	-0.26416	-0.411871	NA	-0.275468	-0.290011	-0.33439	-0.208907	-0.274783	-0.247956	-0.323901	-0.33779
31741	Feature 31741	-0.433792	-0.425438	-0.411913	-0.290532	-0.27801	-0.282077	-0.259596	-0.24154	-0.350762	-0.32717	-0.399885	-0.366564	-0.370032	-0.245959	-0.290687	-0.361325	-0.373923	-0.402146	-0.383268	-0.473889	-0.427233	-0.484128	-0.4971	-0.433337	-0.442661	-0.372479	-0.386427	-0.430403	-0.502238	-0.40719	-0.285583	-0.29246	-0.269835	-0.298769	-0.296219	-0.240169	-0.378335	-0.250844	-0.431856	-0.267941	-0.279796	-0.312908	-0.329026	-0.239445	-0.278469	-0.333085	-0.359026	-0.361818
32123	Pyridine, 3-ethyl-2,6-dimethyl- (CAS)	-0.00909151	0.0322286	-0.0720269	-0.121816	-0.0554424	-0.292036	-0.271994	-0.138333	-0.0881163	-0.196349	-0.123325	-0.0938589	-0.0756737	-0.130414	NA	-0.119754	0.231782	0.0582014	0.589769	0.599692	1.12091	1.01437	0.578318	0.544082	1.22057	1.40584	0.441183	0.616451	1.15192	0.556247	-0.212923	-0.267952	-0.157531	-0.228988	-0.285362	-0.220847	-0.284815	-0.191082	-0.0431866	-0.158914	-0.0360369	-0.115037	-0.0712849	-0.0774579	-0.123096	0.0251966	0.125438	0.31405
29783	Feature 29783	NA	-0.449029	-0.402214	-0.239112	-0.25474	-0.292517	-0.254439	-0.227104	-0.258502	-0.330797	-0.432099	-0.345002	-0.339776	-0.2501	-0.233352	-0.323506	-0.246346	-0.374602	-0.288285	-0.303401	-0.307131	-0.398703	-0.316605	-0.307483	-0.252162	-0.25795	-0.17808	-0.421092	-0.274507	-0.192578	-0.24487	-0.260451	-0.247508	-0.241165	-0.226015	-0.227476	-0.361482	-0.226293	-0.402588	-0.231938	-0.291737	-0.290024	-0.293756	-0.216756	-0.26592	-0.243685	-0.311059	-0.353923
34006	Feature 34006	-0.414569	-0.357281	-0.345558	-0.274756	-0.260629	-0.231846	-0.256848	-0.240169	-0.269826	-0.328379	-0.39791	-0.286563	-0.23055	-0.229472	-0.220419	-0.27708	-0.366381	-0.332836	0.230654	0.124721	-0.339189	-0.253253	-0.147794	0.0467541	0.23907	-0.0835274	0.402424	1.03788	0.203459	0.357028	-0.256232	-0.278604	-0.255619	-0.251074	-0.249208	-0.189764	-0.330824	-0.240228	-0.353833	-0.215362	-0.224107	-0.297464	-0.320611	-0.251954	-0.247986	-0.241137	-0.111046	-0.197028
39487	5-(hydroxymethyl)spiro[2.4]heptane-5-ol	-0.464918	-0.409609	-0.402176	-0.306109	-0.28759	-0.282759	-0.282481	-0.241761	-0.327227	-0.331119	-0.408003	-0.374029	-0.403341	-0.257851	-0.287278	-0.347926	-0.374881	-0.380099	-0.576859	-0.522573	-0.245627	-0.439786	-0.492555	-0.4658	-0.493304	-0.333041	-0.489643	-0.60755	-0.534085	-0.534901	-0.287383	-0.292773	-0.267088	-0.295663	-0.292173	-0.249701	-0.372272	-0.251302	-0.407548	-0.269575	-0.267623	-0.291227	-0.327095	-0.24599	-0.29093	-0.333428	-0.381098	-0.412609
34567	TRANS-2-PHENYL-1,3-DIOXOLANE-4-METHYL OCTADEC-9,12,15-TRIENOATE	-0.383215	-0.428205	-0.430392	-0.314855	-0.281024	-0.298715	-0.290258	-0.26227	-0.355296	-0.340786	-0.440169	-0.374515	-0.401958	-0.254732	-0.30314	-0.339779	-0.331721	-0.270793	-0.314868	-0.298882	-0.277428	-0.200104	-0.320493	-0.325617	-0.103338	-0.259506	-0.287832	-0.346353	-0.241303	-0.424725	-0.307294	-0.326463	-0.276022	NA	-0.296886	-0.257548	-0.374074	-0.264865	-0.461425	-0.259318	NA	-0.328489	-0.339125	-0.243153	-0.287807	-0.308586	-0.246026	-0.239337
35399	(4S,4aS,8aS)-1,2,3,4,4a,5,8,8a-Octahydro-3,3,4-trideuterio-4-[(trideuterio)methyl]-4,8a-dimethylnaphthalen-4a-ol	-0.404744	-0.412501	-0.411734	NA	-0.29562	-0.309892	-0.284925	-0.242571	-0.344675	-0.339597	NA	-0.368547	-0.398302	-0.252267	-0.278764	-0.330168	-0.332529	-0.269957	-0.216377	-0.348141	-0.302971	-0.213138	-0.28822	-0.23061	-0.0475873	-0.239402	-0.352304	-0.266982	-0.255603	-0.39054	-0.284324	-0.334444	-0.270815	-0.280223	-0.279686	NA	-0.362989	-0.253507	-0.44619	-0.235625	-0.254453	-0.327682	-0.32457	-0.20013	-0.257267	-0.326444	-0.30512	-0.21747
33979	Feature 33979	-0.359385	-0.383577	-0.401356	-0.284146	-0.251314	-0.245387	-0.250838	-0.227734	-0.27114	-0.301259	-0.377523	-0.278777	-0.261596	-0.226356	-0.242893	-0.330294	-0.362636	-0.314273	0.112295	0.0765472	-0.327183	-0.251126	-0.110906	-0.0146048	0.235661	-0.0637748	0.436567	0.993111	0.146389	0.356743	-0.280207	-0.29787	-0.237592	-0.219352	-0.231554	-0.216018	-0.332175	-0.227987	-0.419714	-0.217291	-0.237475	-0.279492	-0.315703	-0.211669	-0.253249	-0.266919	-0.160778	-0.150452
29423	Feature 29423	-0.433183	-0.354347	-0.388684	-0.271426	-0.254008	-0.25728	-0.153919	-0.218168	-0.267074	-0.314022	-0.369124	-0.297424	-0.379837	-0.233001	-0.270926	-0.218322	-0.203641	-0.245285	-0.0368092	-0.0251826	0.23316	-0.0799121	-0.0156564	-0.132686	-0.0686571	0.0257948	-0.0177812	-0.231525	-0.0608372	-0.163066	-0.214576	-0.249104	-0.237741	-0.252311	-0.279091	-0.214805	-0.318026	-0.235933	-0.331665	-0.20501	-0.233795	-0.263667	-0.227322	-0.191058	-0.212746	-0.220871	-0.237621	-0.190724
32279	2,5-Octadecadiynoic acid, methyl ester (CAS)	-0.435721	-0.432145	-0.434085	-0.309024	-0.290343	-0.299086	NA	-0.264652	-0.366621	-0.341397	-0.431953	-0.377757	-0.414248	-0.259214	-0.3032	-0.364855	-0.376041	-0.325669	-0.470856	-0.434049	-0.387219	-0.325188	-0.423651	-0.381577	-0.272594	-0.330261	-0.447921	-0.42329	-0.404053	-0.480886	-0.304561	-0.332384	-0.278299	-0.301819	-0.305694	-0.261751	-0.411967	-0.275843	-0.449713	-0.270291	-0.291129	-0.341168	-0.346308	-0.240817	-0.305755	-0.331002	-0.305551	-0.328844
37868	1,6-OCTADIEN-4-OL, 4,7-DIMETHYL-	-0.382323	-0.36524	-0.340041	-0.315639	-0.287684	NA	-0.267897	-0.198457	NA	-0.316477	-0.429438	-0.339383	NA	-0.265436	-0.306615	-0.0317165	-0.221954	-0.376834	-0.0400269	2.2895	-0.0106508	1.64847	0.163325	-0.296719	-0.044488	0.519808	-0.183489	-0.00669139	0.0105689	-0.407489	-0.288066	-0.271792	NA	-0.262595	-0.262326	-0.23281	-0.387183	-0.247948	-0.441194	-0.163655	-0.263664	NA	-0.199264	-0.214355	-0.284903	NA	0.104481	-0.201686
27176	Ethanone, 1-cyclopropyl-	-0.278822	-0.210234	-0.15082	-0.202189	-0.211211	-0.217966	-0.237111	-0.158637	-0.168102	-0.221401	-0.23105	-0.250762	-0.228465	-0.20565	-0.200713	-0.208866	-0.18496	-0.270562	0.511866	0.433386	0.020127	0.214124	0.436274	0.367762	0.440193	0.224062	0.450572	0.201504	0.635204	0.589976	-0.154063	-0.181064	-0.1183	-0.0366817	0.281904	-0.0598009	-0.277662	-0.138956	-0.132356	-0.188708	-0.213835	-0.192331	-0.19703	-0.170138	-0.206594	-0.191236	-0.0978151	0.0149895
33626	Feature 33626	-0.419922	-0.350378	-0.318308	-0.262127	-0.230223	-0.235257	-0.266304	-0.213657	-0.25867	-0.26903	-0.33743	-0.299708	-0.255241	-0.204896	-0.259872	-0.30957	-0.358214	-0.34492	0.148905	0.138027	-0.327868	-0.203417	-0.00493249	0.0356051	0.317396	-0.0485582	0.448123	0.978084	0.199358	0.4551	-0.262902	-0.294166	-0.239186	-0.241665	-0.212667	-0.209224	-0.390552	-0.232411	-0.336865	-0.258008	-0.235517	-0.266539	-0.311757	-0.215385	-0.255672	-0.214653	-0.11609	-0.165934
30817	Ethanone, 1-cyclopropyl-	1.18895	0.630823	0.877637	-0.145552	0.155477	-0.231555	0.0901798	0.14794	0.0574003	-0.0680309	-0.0505389	-0.174832	0.20829	0.338128	0.38913	0.171096	-0.0125055	0.889534	4.15478	4.08302	1.69422	2.34288	3.63212	3.4623	4.08615	2.58881	4.61182	2.71867	4.68654	4.27057	0.137788	0.653135	0.0108057	0.417104	0.176358	0.126617	0.526316	0.161264	0.53044	0.390437	0.232749	0.103377	0.22143	0.23613	0.177125	0.165073	1.06896	1.52341
33832	Feature 33832	-0.352462	-0.379164	-0.333666	-0.307973	-0.252697	-0.240201	-0.242395	-0.22433	-0.28436	-0.315654	-0.368328	-0.311299	-0.267246	-0.215527	-0.221848	-0.312296	-0.352885	-0.326839	0.0892274	0.0581229	-0.332513	-0.241012	-0.162905	-0.00642791	0.185634	-0.0691263	0.385098	0.918177	0.127449	0.32256	-0.27561	-0.283012	-0.242577	-0.20075	-0.243204	-0.201643	-0.360355	-0.246044	-0.359294	-0.20059	-0.23849	-0.266358	-0.301916	-0.212813	-0.228147	-0.272587	-0.165313	-0.168765
31138	Feature 31138	-0.0978922	-0.119823	0.0488213	-0.200718	-0.197841	-0.217035	-0.235587	-0.200968	-0.164393	-0.224928	-0.178849	-0.179981	-0.218091	-0.045092	-0.250246	-0.183941	-0.145772	-0.165741	0.685646	0.811255	0.173247	0.409305	0.822429	0.570899	0.822783	0.428829	0.780895	0.369006	1.16136	0.887571	-0.15761	-0.12843	-0.133124	0.0748165	0.498623	0.0461334	-0.257043	-0.137164	-0.087616	-0.127021	-0.227469	-0.145901	-0.17229	-0.15716	-0.200276	-0.255683	0.092469	0.169735
32106	Feature 32106	-0.4582	-0.441657	-0.441692	-0.311102	-0.2939	-0.308671	-0.288193	-0.256697	-0.363662	-0.34203	-0.438703	-0.37374	-0.409353	-0.268527	-0.300149	-0.371506	-0.391574	-0.431319	-0.566163	-0.505158	-0.51575	-0.493792	-0.519289	-0.492187	-0.534256	-0.483105	-0.49959	-0.581171	-0.56005	-0.536241	-0.304851	-0.331574	-0.281171	-0.304331	-0.299354	-0.26324	-0.413548	-0.272958	-0.456444	-0.272063	-0.285509	-0.336064	-0.341834	-0.254401	-0.297625	-0.341007	-0.371775	-0.423411
24409	Feature 24409	-0.451219	-0.420715	-0.423139	-0.300032	-0.281299	-0.286179	-0.263091	-0.240288	-0.362436	-0.334591	-0.43145	-0.36707	-0.407728	-0.258761	-0.300791	-0.329086	-0.289382	-0.269807	-0.41457	-0.375991	-0.253078	-0.342777	-0.310436	-0.315566	-0.38503	-0.304949	-0.336984	-0.378987	-0.33269	-0.374687	-0.214594	-0.259573	-0.0957939	-0.306544	NA	-0.259306	-0.300031	-0.218232	-0.217588	-0.231775	-0.188566	-0.251483	-0.318678	-0.229647	-0.255397	-0.322165	-0.317465	-0.339098
32702	Feature 32702	-0.352693	-0.284528	-0.223232	-0.24994	-0.236029	-0.247186	-0.211508	-0.168957	-0.264808	-0.243294	-0.293869	-0.259207	-0.289718	-0.208705	-0.22808	-0.252323	-0.264484	-0.39154	-0.289496	-0.266557	-0.0171844	-0.232312	-0.219746	-0.259534	-0.250164	-0.144212	-0.211225	-0.376659	-0.265762	-0.29564	-0.212667	-0.224516	-0.238818	-0.257243	-0.214864	-0.18405	-0.320167	-0.224577	-0.317355	-0.215413	-0.213921	-0.256994	-0.273029	-0.189613	-0.229276	-0.239735	-0.377427	-0.386755
32119	Feature 32119	-0.347916	-0.379545	-0.330895	-0.272616	-0.274153	-0.197914	-0.237089	-0.189887	-0.260169	-0.301394	-0.402414	-0.302049	-0.384584	-0.215768	-0.23487	-0.227508	-0.253521	-0.288385	-0.0870346	-0.0532697	0.101673	-0.0365823	-0.138565	-0.00989627	0.153192	0.0738924	-0.160387	-0.258014	-0.240384	-0.196214	-0.252934	-0.272661	-0.260625	-0.294512	-0.2733	-0.20433	-0.322278	-0.260698	-0.388104	-0.232799	-0.252335	-0.303041	-0.302365	-0.188421	-0.246959	-0.27596	-0.091122	-0.0618421
21931	1H-Pyrazole, 1,3,5-trimethyl-	-0.367556	-0.399196	-0.349216	-0.226008	-0.231707	-0.249643	-0.220078	-0.231295	-0.241425	-0.229545	-0.428563	-0.308846	-0.277601	-0.244197	-0.210526	-0.203116	-0.282272	-0.30369	0.0292697	-0.0382109	-0.0346754	-0.187862	0.00564461	-0.111146	-0.122785	-0.161186	-0.00340401	0.250639	-0.0764153	0.0525209	-0.187077	-0.268214	-0.215865	-0.170217	-0.221924	-0.175027	-0.302595	-0.192206	-0.402832	-0.170321	-0.234937	-0.264983	-0.25183	-0.166832	-0.213458	-0.257908	-0.199189	-0.216287
36920	(1S,2R,4R,8S)-1,2:8,9-Diepoxy-p-menthane	-0.359992	-0.439576	-0.368456	-0.290342	-0.288478	-0.307211	-0.279152	-0.237465	-0.355564	-0.335591	-0.408437	-0.376652	-0.408854	-0.263082	-0.278634	-0.350387	-0.354373	-0.433875	-0.539211	-0.370328	-0.413228	-0.398382	-0.484848	-0.462482	-0.469029	-0.244037	-0.470897	-0.45926	-0.50039	-0.501724	-0.307225	-0.298575	-0.270549	-0.300119	-0.299277	NA	-0.382758	-0.263375	-0.455511	-0.261102	-0.277217	-0.331796	-0.352012	-0.245623	-0.287556	-0.324762	-0.376088	-0.405181
29358	3-Penten-2-one, 3-methyl-	-0.283603	-0.32164	-0.295715	-0.141546	-0.168207	-0.143581	-0.106235	-0.122343	-0.192555	-0.141132	-0.187941	-0.119681	-0.146028	-0.139779	-0.0224119	-0.114478	-0.08392	-0.143554	1.23993	0.904029	1.18818	0.620098	0.640525	0.809296	0.738492	0.859666	0.83571	0.504967	0.809662	0.535893	-0.144004	-0.12467	-0.0608381	-0.104078	-0.121513	-0.102432	-0.170327	-0.133831	-0.156646	-0.0884041	-0.170448	-0.194737	-0.110509	-0.07534	-0.0816305	0.195546	0.121531	0.223061
31992	Pyridine, 2,3,5-trimethyl- (CAS)	-0.412754	-0.389117	-0.343361	-0.241113	-0.263516	-0.259666	-0.237841	-0.23837	-0.328008	-0.305501	-0.371964	-0.32538	-0.327443	-0.207549	-0.272569	-0.319643	-0.327941	-0.388551	-0.188708	-0.235074	-0.131804	-0.418174	-0.343876	-0.167413	-0.376053	-0.291514	-0.112952	-0.451091	-0.361043	-0.304375	-0.267331	-0.292284	-0.242446	-0.258115	-0.268765	-0.204418	-0.325293	-0.238336	-0.360329	-0.232169	-0.226488	-0.298484	-0.288993	-0.212161	-0.249929	-0.279397	-0.319714	-0.298826
27636	Feature 27636	-0.383893	-0.373216	-0.390995	-0.30477	-0.268004	-0.275435	-0.269923	-0.23765	-0.341568	-0.327586	-0.414586	-0.359255	-0.383681	-0.255753	-0.286715	-0.338337	-0.357939	-0.374815	-0.405512	-0.402909	-0.364302	-0.295415	-0.386763	-0.357534	-0.324339	-0.346515	-0.430868	-0.418105	-0.39465	-0.464034	-0.291091	-0.298385	-0.261962	-0.288719	-0.275691	-0.246377	-0.403378	-0.24839	-0.405883	-0.268472	-0.252968	-0.314708	-0.336866	-0.231013	-0.288127	-0.283377	-0.336776	-0.336523
34327	Hydroperoxide, 1-methyl-1-phenylethyl	-0.441336	NA	-0.233296	-0.260907	-0.225795	-0.117217	-0.26776	-0.184034	-0.280605	-0.28417	-0.398596	-0.230867	-0.28357	-0.243528	-0.222277	-0.273219	NA	-0.357176	0.0333478	0.0302183	-0.341157	-0.312982	-0.164543	-0.100199	0.0955411	-0.131234	0.270067	0.677944	0.0388212	0.249372	-0.245859	-0.300452	-0.220665	-0.260374	-0.246549	-0.150906	-0.295295	-0.212809	-0.373155	-0.233498	-0.254006	-0.276536	-0.295338	-0.209884	-0.211156	-0.257833	-0.189813	-0.212902
27803	Feature 27803	-0.43501	-0.436597	-0.451997	-0.243279	-0.28722	-0.273314	-0.267032	-0.260354	-0.369829	-0.338807	-0.390839	-0.325066	-0.416073	-0.269774	-0.307907	-0.300443	-0.329538	-0.359208	-0.349032	-0.370492	-0.300778	-0.269686	-0.359719	-0.299559	-0.23636	-0.275187	-0.365089	-0.355431	-0.33535	-0.444822	-0.300706	NA	-0.242429	-0.297108	-0.301106	-0.26006	-0.388353	-0.26698	-0.435226	-0.245672	-0.263505	-0.333475	-0.336499	-0.208146	-0.287092	-0.189124	-0.343082	-0.34905
32526	Feature 32526	-0.391074	-0.417631	-0.407785	-0.284493	-0.280326	-0.307398	-0.276005	-0.234256	-0.330524	-0.321199	-0.395087	-0.355248	-0.349582	-0.252181	-0.292197	-0.336397	-0.366178	-0.408615	-0.441316	-0.40186	-0.254613	-0.335628	-0.310272	-0.337263	-0.350023	-0.282449	-0.329582	-0.409861	-0.351713	-0.428679	-0.272767	-0.312016	-0.271981	-0.297013	-0.290135	-0.250212	-0.375346	-0.26043	-0.439223	-0.25548	-0.28478	-0.319708	-0.325859	-0.220912	-0.273504	-0.301109	-0.307761	-0.339644
30410	Benzaldehyde, 2,3,4,5-tetramethyl-	-0.374688	-0.356534	-0.363394	-0.288893	-0.274997	-0.302067	-0.260377	-0.254814	-0.313731	-0.318144	-0.432909	-0.343173	-0.390985	-0.246621	-0.284555	-0.300825	-0.364192	-0.362292	-0.470733	-0.399457	-0.329327	-0.36936	-0.342345	-0.273392	-0.363724	-0.300409	-0.357128	-0.403729	-0.412245	-0.362454	-0.269853	-0.292062	-0.25142	-0.283396	-0.276131	-0.241866	-0.323855	-0.246371	-0.429767	-0.280458	-0.258107	-0.292244	-0.323436	-0.209305	-0.261236	-0.281585	-0.333629	-0.365629
28728	Feature 28728	-0.412794	-0.441369	-0.398299	-0.3051	-0.259601	-0.293379	-0.257167	-0.245975	-0.358668	NA	-0.424363	-0.36403	-0.370215	-0.252311	-0.280288	-0.359208	-0.390453	-0.375037	-0.343815	-0.326025	-0.420758	-0.402051	-0.349383	-0.287681	-0.317222	-0.35196	-0.335562	-0.135526	-0.41046	-0.307191	-0.274289	-0.31746	-0.277784	-0.270339	-0.2948	-0.236402	-0.384116	-0.251638	-0.431136	-0.258406	-0.275387	-0.327478	-0.314647	-0.224867	-0.270062	-0.260266	-0.308716	-0.3353
29376	Feature 29376	-0.385889	NA	-0.378615	-0.283743	-0.282247	-0.298368	-0.247659	-0.253428	-0.354454	-0.335838	-0.371003	-0.359351	-0.390541	-0.24278	-0.277784	-0.315058	-0.362678	-0.389548	-0.328055	-0.283128	-0.414214	-0.402389	-0.357934	-0.342528	-0.293591	-0.333891	-0.222389	-0.0658172	-0.3078	-0.273501	-0.306131	-0.322577	-0.266309	-0.286528	-0.262331	-0.244928	-0.345444	-0.26743	-0.420757	-0.23206	-0.27201	-0.315547	-0.312681	-0.225944	-0.250697	-0.292181	-0.265376	-0.312037
30358	Feature 30358	-0.421685	-0.395331	-0.424631	-0.303414	-0.285503	-0.30953	-0.271546	-0.253163	-0.349599	-0.333271	-0.418346	-0.375106	-0.361785	-0.265047	-0.291142	-0.36865	-0.367256	-0.417467	-0.466244	-0.407761	-0.341007	-0.358718	-0.362401	-0.394059	-0.379098	-0.324639	-0.39427	-0.421756	-0.415864	-0.441635	-0.285757	-0.326041	-0.27755	-0.280355	-0.293206	-0.25593	-0.398087	-0.261491	-0.417886	-0.264241	-0.291612	-0.333336	-0.333129	-0.234572	-0.278873	-0.291618	-0.331324	-0.329768
21402	Feature 21402	-0.408064	-0.413274	-0.413584	-0.293777	-0.277774	-0.30415	-0.257941	-0.235331	-0.321775	-0.346563	-0.42049	-0.367835	-0.376645	-0.253233	-0.2882	-0.292092	-0.27878	-0.38459	-0.405319	-0.380955	-0.323294	-0.283534	-0.25759	-0.278189	-0.428446	-0.390694	-0.407151	-0.30791	-0.296365	-0.392121	-0.291496	-0.31053	-0.26603	-0.28486	-0.282853	-0.25765	-0.398075	-0.254963	-0.463551	-0.248451	-0.267286	-0.323935	-0.303771	-0.160738	-0.276079	-0.304833	-0.313797	-0.34044
31963	Feature 31963	-0.459997	-0.433541	-0.438687	-0.313401	-0.296392	-0.307466	-0.285611	-0.258789	-0.361205	-0.343384	-0.442709	-0.380077	-0.405977	-0.272048	-0.30423	-0.368604	-0.395377	-0.425437	-0.542961	-0.504527	-0.518386	-0.504119	-0.524884	-0.511546	-0.55218	-0.497436	-0.544914	-0.589214	-0.57875	-0.566788	-0.30506	-0.327973	-0.279448	-0.306458	-0.29955	-0.259362	-0.402963	-0.273697	-0.456782	-0.277756	-0.289389	-0.336874	-0.347874	-0.253906	-0.29641	-0.333034	-0.400679	-0.433096
23921	Ethanone, 1-(2-methyl-1-cyclopenten-1-yl)-	-0.379141	-0.356119	-0.353259	-0.112769	-0.124747	-0.0553051	-0.24022	-0.215605	-0.302316	0.101666	0.195054	-0.0146482	-0.370134	-0.229601	-0.212058	-0.277456	-0.186512	-0.308761	0.0352435	-0.0142919	0.229795	-0.0683078	0.0396668	0.0622355	-0.0495386	0.0122392	0.040301	-0.0651393	0.0403706	-0.0646871	-0.136197	-0.243314	-0.238143	-0.270942	-0.254973	-0.199063	-0.273093	-0.226446	-0.376154	-0.22137	-0.215389	-0.299235	-0.19169	-0.193994	-0.157913	-0.265285	-0.168156	-0.141986
34719	Feature 34719	-0.43262	-0.435445	-0.377667	-0.285672	-0.267833	-0.300583	-0.245977	-0.240775	-0.336676	-0.302138	-0.398617	-0.356901	-0.384552	-0.255172	-0.281878	-0.284501	-0.339886	-0.409232	-0.464208	-0.446653	-0.241447	-0.422268	-0.387264	-0.434972	-0.448039	-0.334928	-0.412085	-0.524291	-0.515014	-0.490903	-0.274859	-0.303394	-0.257213	-0.282745	-0.281726	-0.231739	-0.337219	-0.245926	-0.40713	-0.257724	-0.244556	-0.294115	-0.315677	-0.228271	-0.282169	-0.314382	-0.372701	-0.359262
34384	Feature 34384	-0.462977	-0.440845	-0.442367	-0.311111	-0.291106	-0.303257	-0.287629	NA	-0.362234	-0.345231	-0.445718	NA	-0.39341	-0.271485	-0.301879	-0.371493	-0.394582	-0.423758	-0.528119	-0.530324	-0.471848	-0.480019	-0.536093	-0.530168	-0.504131	-0.429392	-0.534587	-0.525019	-0.573329	-0.524132	-0.304174	-0.324116	-0.271648	-0.302239	-0.299485	-0.247693	-0.410966	-0.270797	-0.44363	-0.276722	-0.285292	-0.337522	-0.34554	-0.251648	-0.289581	-0.316182	-0.391246	-0.409811
35740	Feature 35740	-0.402463	-0.444031	-0.434135	NA	-0.290855	-0.310507	-0.284377	-0.248746	-0.36822	-0.331589	-0.443	-0.381223	NA	-0.24735	-0.28497	-0.355126	-0.362356	-0.219034	-0.330841	-0.374094	-0.283642	-0.23189	-0.319044	-0.247286	-0.169497	-0.25183	-0.375521	-0.346515	-0.314075	-0.406736	-0.271946	-0.318569	-0.28142	-0.279203	-0.300555	NA	-0.35923	-0.267669	-0.468514	-0.235693	-0.279055	NA	-0.315712	-0.231523	-0.274143	-0.336975	-0.298178	-0.156903
26033	Hydroperoxide, 1-methyl-1-phenylethyl	-0.399452	NA	-0.342856	-0.286108	-0.284402	-0.285154	-0.208216	-0.214162	-0.328016	-0.285092	-0.403883	-0.343594	-0.346696	-0.225951	-0.292743	-0.311282	-0.331807	-0.339371	-0.0803391	-0.132488	-0.324955	-0.294834	-0.36526	-0.290636	-0.132787	-0.25081	-0.103648	0.129371	-0.273868	-0.0785215	-0.263934	-0.293974	-0.228593	-0.25769	-0.255803	-0.202962	-0.333044	-0.238103	-0.38691	-0.25246	-0.233171	-0.286017	-0.294143	-0.186409	-0.258311	-0.318168	-0.205338	-0.188566
31763	Feature 31763	-0.453479	-0.425934	-0.425717	-0.310174	-0.289253	-0.30929	-0.283735	-0.252504	-0.363384	-0.345215	-0.438337	-0.366639	-0.408349	-0.255879	-0.300375	-0.361763	-0.373875	-0.422113	-0.555774	-0.51277	-0.513013	-0.506847	-0.493714	-0.467015	-0.532103	-0.487488	-0.522439	-0.570106	-0.558864	-0.520903	-0.303654	-0.331792	-0.282234	-0.304376	-0.299193	-0.259374	-0.392064	-0.270307	-0.448483	-0.277811	-0.289021	-0.33499	-0.347418	-0.243504	-0.274707	-0.337596	-0.372077	-0.421324
29904	Feature 29904	-0.455389	-0.416471	-0.396223	-0.290417	-0.298846	-0.303476	-0.237451	-0.248802	-0.316416	-0.23662	-0.375025	-0.350542	-0.334042	-0.262309	-0.274381	-0.321137	-0.354579	-0.366202	-0.278241	-0.284745	-0.298124	-0.380748	-0.334336	-0.393063	-0.199662	-0.228799	-0.147556	-0.271592	-0.43251	-0.164364	-0.266931	-0.282317	-0.260721	-0.273606	-0.275981	-0.252574	-0.350101	-0.262896	-0.464453	-0.258413	-0.283243	-0.256596	-0.324434	-0.232396	-0.266359	-0.348458	-0.296233	-0.293271
30012	Feature 30012	-0.281514	-0.153876	-0.277336	-0.210911	-0.207807	-0.221985	-0.157908	-0.105731	-0.241075	-0.221982	-0.252319	-0.214554	-0.281994	-0.175991	-0.190199	-0.142528	-0.17727	-0.197586	0.0394359	-0.0260013	-0.142064	-0.0950289	-0.113839	0.136822	0.159071	-0.0136956	0.0290647	0.0082904	0.263992	0.194227	-0.147315	-0.171087	-0.222047	-0.210361	-0.241126	-0.179614	-0.235848	-0.190585	-0.261797	-0.187383	-0.174152	-0.213193	-0.197561	-0.0864607	-0.19879	-0.223334	-0.148232	-0.108492
33602	Feature 33602	-0.338595	-0.352187	-0.220221	-0.244611	-0.193437	-0.150773	-0.124984	-0.154671	-0.148896	-0.295491	-0.206367	-0.234685	-0.261766	-0.186148	-0.186746	-0.218683	-0.259946	-0.311094	0.103923	0.062951	-0.183937	-0.0554796	0.109634	0.0312118	0.0624243	-0.0652145	0.130266	-0.0980497	0.241839	0.119704	-0.138938	-0.196208	-0.170469	-0.0832913	0.0873543	-0.107937	-0.31578	-0.166169	-0.32386	-0.17909	-0.20155	-0.226351	-0.23286	-0.162271	-0.151737	-0.230123	-0.125383	-0.128678
14603	4-Amino-1-butanol	1.28708	0.987612	0.536646	0.592198	0.234631	0.208807	0.438143	0.435725	0.501292	0.341569	0.546325	0.480819	2.9158	1.68308	2.13527	3.73597	6.96429	7.44183	7.11378	5.15557	3.95406	6.08041	5.40994	3.91759	5.13204	4.24342	4.54146	5.1314	4.839	4.68371	1.20816	1.26412	1.4696	0.532927	0.427398	0.53122	2.1837	0.608752	1.93282	0.760241	0.712837	0.682392	1.73442	1.20465	1.29786	0.108036	3.05522	3.18996
32986	Feature 32986	-0.343881	-0.382908	-0.414419	-0.310172	-0.269668	-0.253551	-0.267836	-0.21221	-0.20025	-0.255862	-0.27053	-0.265964	-0.352722	-0.2105	-0.268279	-0.28723	-0.28907	-0.299983	-0.188222	-0.183646	-0.296026	-0.25503	-0.148701	-0.144641	-0.0695302	-0.177193	0.00323478	0.30454	-0.113846	-0.0252778	-0.238015	-0.26475	-0.239674	-0.22525	-0.275341	-0.17646	-0.320588	-0.257223	-0.405092	-0.232228	-0.245295	-0.320967	-0.17983	-0.157196	-0.177841	-0.16619	-0.237958	-0.217729
33424	Feature 33424	-0.39862	-0.353622	-0.38547	-0.28969	-0.259989	-0.287718	-0.271662	-0.218064	-0.338576	-0.319504	-0.401139	-0.348952	-0.367784	-0.249919	-0.283707	-0.311593	-0.339766	-0.403975	-0.540742	-0.491087	-0.392716	-0.365436	-0.440807	-0.451762	-0.446784	-0.36675	-0.479855	-0.57672	-0.437709	-0.492406	-0.26969	-0.292888	-0.257646	-0.284447	-0.280558	-0.244644	-0.344537	-0.238273	-0.40704	-0.251473	-0.255716	-0.297842	-0.316423	-0.229032	-0.266276	-0.31914	-0.373258	-0.417925
34162	Pyridine, 2,3,6-trimethyl-	-0.421204	-0.412896	-0.32465	-0.27465	-0.285838	-0.274417	-0.245593	-0.213937	-0.322331	-0.288517	-0.394308	-0.346306	-0.344081	-0.241489	-0.284693	-0.3215	-0.3371	-0.326238	-0.372691	-0.349423	-0.176631	-0.409093	-0.373313	-0.281304	-0.41191	-0.294505	-0.288054	-0.403623	-0.450151	-0.377304	-0.249685	-0.273376	-0.245709	-0.228306	-0.254994	-0.237686	-0.356649	-0.248878	-0.39186	-0.238588	-0.239289	-0.311642	-0.321446	-0.213643	-0.269642	-0.285149	-0.314754	-0.32061
34215	Feature 34215	-0.36254	-0.362376	-0.392618	-0.298049	-0.266492	-0.24743	-0.269204	-0.247225	-0.342962	-0.302045	-0.393608	-0.350509	-0.377621	-0.269512	-0.276483	-0.245701	-0.25193	-0.39356	-0.283567	0.0706934	-0.221794	-0.0652891	0.0570568	-0.222406	-0.318403	-0.00465638	-0.312629	-0.448173	-0.336174	-0.4605	-0.284629	-0.304549	-0.279485	-0.285862	-0.293622	-0.243759	-0.373872	-0.252127	-0.395206	-0.272552	-0.281289	-0.317126	-0.324265	-0.219504	-0.296536	-0.26864	-0.212803	-0.295166
34407	Feature 34407	-0.411256	-0.448038	-0.433893	NA	-0.289167	-0.306045	-0.27754	-0.231908	-0.365024	-0.322914	-0.402142	-0.361159	-0.40888	-0.27272	-0.288672	-0.309553	-0.361827	-0.372545	-0.534534	-0.51613	-0.420173	-0.518779	-0.53785	-0.528351	-0.514101	-0.468059	-0.481381	-0.603863	-0.612901	-0.553449	-0.287538	-0.320756	-0.276281	-0.306016	-0.271657	-0.255374	-0.382322	-0.264225	-0.4509	-0.252966	-0.289561	-0.334863	-0.332143	-0.234074	-0.294605	-0.34279	-0.382427	-0.40517
36129	3-Octen-2-one, (E)- (CAS)	-0.451872	-0.405679	-0.343534	-0.256899	-0.248228	-0.265054	-0.236363	-0.225742	-0.319034	-0.287703	-0.408327	-0.368513	-0.328437	-0.227043	-0.267237	-0.322381	-0.334807	-0.370429	-0.347915	-0.364336	0.0360968	-0.414707	-0.291268	-0.215142	-0.297663	-0.191167	-0.151724	-0.567483	-0.450096	-0.429583	-0.229181	-0.283144	-0.253388	-0.255567	-0.282666	-0.21154	-0.319266	-0.210195	-0.406786	-0.260525	-0.251542	-0.269268	-0.344904	-0.1963	-0.254111	-0.223355	-0.332587	-0.30927
28940	Ethanone, 1-cyclopropyl-	-0.245849	-0.248322	-0.104583	-0.10757	-0.185417	-0.0860815	-0.0935266	-0.025865	0.00273964	-0.156904	-0.237886	-0.14162	-0.086275	-0.0641739	-0.0933355	-0.0899589	-0.0597718	-0.0992119	1.15431	1.26888	0.273669	0.602873	1.02057	0.925375	1.10436	0.582483	1.53401	0.614783	1.45557	1.17238	0.00253335	0.0234585	-0.0140121	0.124822	0.102778	0.141404	-0.0100077	0.00761612	0.193627	0.000229484	-0.013048	-0.0193969	-0.127097	0.0267626	0.00180095	0.542649	0.210395	0.281423
31737	Feature 31737	-0.0786492	0.220651	-0.0753829	0.10806	-0.145196	-0.0124735	0.0969897	0.0297095	0.0157186	-0.098757	0.445563	-0.0406139	0.0168959	-0.0762873	-0.0822052	0.0928255	0.170508	-0.276163	1.83195	1.43392	0.530909	0.429304	1.44554	1.45426	1.11265	0.306841	2.43674	1.52608	1.6753	1.6634	-0.0122686	0.223578	-0.0972094	-0.0978704	0.0297883	0.0229488	0.296668	-0.160665	0.0617797	-0.037453	-0.062502	-0.0740217	-0.178714	0.0529615	-0.0932208	0.292445	0.436839	0.408509
5883	Nona-3,5-dien-2-ol	-0.300248	-0.200804	-0.253043	-0.234821	-0.211409	-0.159936	-0.212739	-0.178452	-0.279946	-0.140421	-0.0520942	-0.117194	-0.151032	-0.191831	-0.126653	0.211391	0.437128	0.64918	0.110846	-0.0709664	-0.152382	0.106977	-0.0629027	-0.151579	-0.169483	-0.123661	-0.168257	0.0904948	-0.0265672	0.0973752	-0.24226	-0.226397	-0.0990876	-0.240939	-0.245618	-0.193776	-0.167351	-0.186994	-0.230189	-0.223359	-0.21003	-0.244897	-0.140545	-0.122872	-0.136943	-0.209404	-0.152776	-0.0807126
27350	Feature 27350	-0.184989	0.0833418	0.0487092	0.159675	0.108195	0.0614219	0.204025	0.0731492	0.053146	0.0435269	0.42712	0.01202	0.269607	0.0463463	0.0830204	0.190054	0.283537	0.156941	2.38918	1.67573	2.11637	1.2766	1.19612	1.92035	2.04112	1.93377	1.73552	0.36412	0.963278	0.90732	0.17558	0.268933	0.117677	0.14176	0.0289386	0.166389	0.0720318	0.148725	0.186367	0.146818	0.12819	0.187564	0.121679	0.187169	0.211999	0.332957	0.667729	0.927766
35275	2,5-Octadecadiynoic acid, methyl ester (CAS)	-0.449285	-0.446892	-0.430589	NA	-0.291471	NA	NA	-0.253489	-0.366105	-0.345869	-0.44569	-0.372497	-0.398437	-0.262244	-0.303841	-0.372623	-0.343478	-0.162398	-0.363983	-0.376086	-0.314967	-0.282654	-0.359927	-0.400363	-0.203871	-0.287107	-0.376968	-0.427412	-0.393624	-0.441064	NA	-0.328998	-0.277846	NA	NA	-0.263579	-0.405114	-0.280288	-0.448298	-0.262483	-0.296546	NA	-0.313344	-0.221007	-0.299131	NA	-0.317223	-0.210779
34441	Feature 34441	-0.391236	-0.374844	-0.388943	-0.296619	-0.273941	-0.289127	-0.263495	-0.237435	-0.316403	-0.312379	-0.408351	-0.348251	-0.387611	-0.255839	-0.284178	-0.31666	-0.355424	-0.395235	-0.539818	-0.482847	-0.414076	-0.386984	-0.411393	-0.440375	-0.447151	-0.348195	-0.477522	-0.56234	-0.458112	-0.515986	-0.288249	-0.307875	-0.269315	-0.276273	-0.277923	-0.239806	-0.384308	-0.250082	-0.40005	-0.249557	-0.272172	-0.296177	-0.325789	-0.21973	-0.266807	-0.330242	-0.359615	-0.398475
27463	10-Heptadecen-8-ynoic acid, methyl ester, (E)- (CAS)	-0.347266	-0.335902	-0.347568	-0.251109	-0.241494	-0.265137	-0.239765	-0.206854	-0.277991	-0.301945	-0.325422	-0.291252	-0.32935	-0.242498	-0.246961	-0.303823	-0.276882	-0.36446	-0.291497	-0.300795	-0.18223	-0.311556	-0.28986	-0.274706	-0.335901	-0.252939	-0.264439	-0.283231	-0.245455	-0.301174	-0.267841	-0.246076	-0.212851	-0.235308	-0.252414	-0.231452	-0.35205	-0.24528	-0.34168	-0.241834	-0.215874	-0.227129	-0.324167	-0.219929	-0.233861	-0.214647	-0.317672	-0.310304
31619	Phenol, 2,6-dimethyl-	-0.431856	NA	NA	-0.199303	-0.200051	-0.147339	-0.147844	-0.243508	-0.317813	-0.266685	-0.390842	NA	-0.230418	NA	NA	-0.148482	-0.210689	-0.212947	-0.046305	-0.178784	-0.30232	-0.249765	-0.0192229	-0.0690567	-0.0802811	-0.169511	-0.0010311	0.877559	0.130897	0.145454	-0.197668	-0.284015	-0.185083	-0.13448	-0.171585	-0.233241	-0.326664	-0.153691	-0.342203	-0.194044	-0.210117	-0.116979	-0.216669	0.0328049	-0.178552	-0.098088	-0.217605	-0.130728
31758	Feature 31758	-0.434179	-0.426017	-0.413923	-0.301228	-0.284139	-0.300098	-0.284643	-0.24916	-0.338105	-0.338074	-0.427399	-0.36306	-0.401956	-0.269028	-0.298046	-0.357253	-0.373976	-0.413611	-0.533633	-0.515488	-0.493219	-0.495076	-0.524546	-0.4717	-0.518413	-0.487466	-0.50454	-0.553863	-0.558462	-0.533672	-0.298518	-0.311485	-0.27302	-0.29623	-0.298871	-0.251495	-0.40469	-0.261727	-0.425768	-0.268413	-0.279778	-0.313472	-0.333386	-0.243891	-0.283075	-0.325365	-0.401815	-0.422742
24451	Feature 24451	-0.201904	-0.28631	-0.162692	-0.259644	-0.215995	-0.246696	-0.226572	-0.187935	-0.261135	-0.31284	-0.370268	-0.272273	-0.256598	-0.202577	-0.229006	-0.22952	-0.27536	-0.27115	-0.267268	-0.245249	-0.127618	-0.229091	-0.225439	-0.208319	-0.311356	-0.20702	-0.256204	-0.284711	-0.279263	-0.270523	-0.21403	-0.273009	-0.194827	-0.238904	-0.260871	-0.183983	-0.186949	-0.189788	-0.299377	-0.19135	-0.212612	-0.222634	-0.216772	-0.199812	-0.210413	-0.249425	-0.294149	-0.338728
20240	Phenol, 5-methyl-2-(1-methylethyl)-, acetate	-0.432288	-0.389262	-0.404353	-0.310876	-0.274533	-0.297457	-0.26418	-0.234951	-0.350577	-0.315721	-0.383482	-0.356608	-0.361286	-0.261359	-0.271749	-0.236398	-0.134674	-0.277474	-0.449287	-0.376449	-0.347781	-0.0554137	-0.322645	-0.361194	-0.439897	-0.374902	-0.47096	-0.236065	-0.240425	-0.331392	-0.236365	-0.266396	-0.245823	-0.289886	-0.282694	-0.235245	-0.361326	-0.262421	-0.291752	-0.237066	-0.237833	-0.293077	-0.267051	0.00299225	-0.202173	-0.287327	-0.291028	-0.30141
34208	Feature 34208	-0.38647	-0.374313	-0.402328	-0.299991	-0.275681	-0.304269	-0.270207	-0.247529	-0.343992	-0.322082	-0.420992	-0.372395	-0.390827	-0.263929	-0.295869	-0.351442	-0.381469	-0.401025	-0.54116	-0.497507	-0.503105	-0.474433	-0.469342	-0.495933	-0.501252	-0.460313	-0.474306	-0.494975	-0.504624	-0.426034	-0.282977	-0.315415	-0.269546	-0.285165	-0.291575	-0.244289	-0.400005	-0.115695	-0.436403	-0.266266	-0.282317	-0.32016	-0.326092	-0.237133	-0.282949	-0.328531	-0.386287	-0.400742
30043	Benzenamine, 2,4,5-trimethyl-	-0.403147	-0.375955	-0.421623	-0.295818	-0.266208	-0.284514	-0.253347	-0.225921	-0.310268	-0.323576	-0.397314	-0.357299	-0.383523	-0.255243	-0.281114	-0.324347	-0.377103	-0.365877	-0.476017	-0.403282	-0.464198	-0.439947	-0.377516	-0.349214	-0.452592	-0.440592	-0.403365	-0.487044	-0.437536	-0.455546	-0.282383	-0.305338	-0.267181	-0.266484	-0.284341	-0.234569	-0.379587	-0.240327	-0.428885	-0.252016	-0.249791	-0.30736	-0.329876	-0.223153	-0.273517	-0.317308	-0.354392	-0.378881
24596	Feature 24596	-0.359071	-0.409064	NA	-0.196315	-0.241762	-0.0857024	-0.134464	-0.23023	-0.258961	-0.239819	-0.306996	-0.147988	-0.305926	-0.231341	-0.195733	-0.244347	-0.189286	-0.152923	0.311637	0.158683	-0.104045	-0.130731	0.00308471	-0.00891607	-0.0912043	-0.0120886	0.0317821	0.0398781	-0.0129858	0.0638031	-0.200909	-0.311838	-0.215589	-0.16371	-0.123842	-0.0977403	-0.266578	-0.233427	-0.299813	-0.169559	-0.111596	-0.256957	-0.262163	-0.180574	-0.142723	-0.0976296	-0.114118	-0.119553
31374	Phenol, 2,4,5-trimethyl-	-0.447064	-0.391228	-0.443383	-0.306509	-0.277898	-0.287115	-0.262627	-0.237206	-0.331114	-0.333386	-0.433955	-0.343572	-0.379341	-0.249957	-0.297036	-0.339988	-0.355391	-0.342713	-0.429312	-0.36816	-0.246418	-0.3121	-0.277203	-0.353033	-0.362746	-0.272286	-0.278247	-0.442503	-0.365833	-0.417213	-0.284463	-0.31545	-0.263867	-0.292044	-0.282133	-0.227122	-0.377474	-0.241245	-0.3994	-0.263297	-0.26446	-0.317443	-0.338904	-0.214871	-0.298761	-0.294154	-0.325517	-0.333102
30597	Feature 30597	-0.404455	-0.367775	-0.27509	-0.271023	-0.257805	-0.256559	-0.241907	-0.211008	-0.218622	-0.300291	-0.398048	-0.318419	-0.366917	-0.230129	-0.266434	-0.278591	-0.345613	-0.378156	-0.274606	-0.28256	-0.426604	-0.415902	-0.407257	-0.347964	-0.259974	-0.345688	-0.210942	-0.00547735	-0.33623	-0.220122	-0.268891	-0.299184	-0.23245	-0.281661	-0.243894	-0.197847	-0.363635	-0.242114	-0.348225	-0.250675	-0.226722	-0.24861	-0.319269	-0.20521	-0.26409	-0.217274	-0.306523	-0.334801
14651	Feature 14651	-0.262075	-0.0986447	-0.176986	-0.15937	-0.177718	-0.133488	-0.171216	-0.142841	-0.257559	-0.138057	-0.064471	-0.156293	-0.127033	-0.164868	-0.128439	0.0858176	0.239792	0.298904	0.106328	-0.00584688	0.0174418	0.221017	-0.0393795	-0.0806825	0.208174	0.0968327	-0.103993	0.0823109	0.0138332	0.0417765	-0.182061	-0.233507	-0.128968	-0.168112	-0.220643	-0.130024	-0.209917	-0.200041	-0.197128	-0.194029	-0.194473	-0.22879	-0.0842841	-0.165105	-0.0948891	-0.174318	-0.0419483	-0.0532706
33231	Ethanone, 1-cyclopropyl-	1.2386	2.06829	1.69136	-0.184699	-0.134155	-0.174037	-0.0906507	-0.0599554	0.00609764	-0.133831	0.0350682	-0.085997	0.648068	0.523771	0.0540884	-0.060292	-0.0756177	-0.151462	3.03236	2.22363	0.650724	1.16818	2.0391	1.7685	1.85093	0.969646	2.92061	1.38697	2.16749	2.54491	0.679321	2.45099	0.104863	0.0621491	0.27148	0.173433	1.84226	0.852251	1.13402	0.789992	0.627121	0.495459	0.594584	0.126223	0.278653	-0.264268	0.704109	0.853541
31933	2-Nitrohept-2-en-1-ol	-0.107065	-0.0296425	-0.0123761	0.0775903	0.0194051	-0.0577129	0.145881	0.0610105	0.141448	0.421698	-0.105512	0.405726	0.0944617	0.470604	0.70022	0.565639	0.125232	0.261613	1.93754	1.64692	0.560613	1.02269	1.726	1.63615	2.34745	1.25133	2.84249	1.34997	2.88334	2.56436	0.16647	0.357674	0.11797	0.181802	0.0634544	0.142605	0.0523475	0.198391	0.188403	0.141142	0.113726	0.174262	0.115502	0.211495	0.144014	1.13427	0.543928	0.658315
35370	Feature 35370	-0.374946	-0.34743	-0.365282	-0.277224	-0.254074	-0.278855	-0.260038	-0.218216	-0.318825	-0.316535	-0.395403	-0.329969	-0.355368	-0.235169	-0.271793	-0.318451	-0.336064	-0.382319	-0.501723	-0.486796	-0.371082	-0.371207	-0.383081	-0.391441	-0.368959	-0.297329	-0.432525	-0.555514	-0.406692	-0.470647	-0.269405	-0.291793	-0.243673	-0.274526	-0.272631	-0.230797	-0.355179	-0.230147	-0.38715	-0.258171	-0.250934	-0.289291	-0.297815	-0.217474	-0.263287	-0.298775	-0.348823	-0.404784
24886	Feature 24886	1.1084	0.980831	1.27368	0.223852	0.589604	0.59011	0.34603	0.672987	0.62627	0.185124	0.893571	0.5341	0.58374	0.455461	0.385072	0.469499	0.778814	0.981999	4.08431	3.55491	3.77485	3.55622	3.07964	4.0825	4.15339	3.17216	3.3736	2.29218	2.81258	2.4619	0.304724	0.76385	0.208785	0.412495	0.769974	0.304452	0.372777	0.76884	1.96338	0.194777	0.892074	0.645247	0.562489	0.710477	0.367993	1.25915	1.5882	1.82556
36717	Feature 36717	-0.358464	-0.333288	-0.384579	-0.192334	-0.166204	-0.18367	-0.248753	-0.239462	-0.289313	-0.254915	-0.191774	-0.239429	-0.287749	-0.206754	-0.217885	-0.336912	-0.348523	-0.273797	-0.143817	-0.14819	-0.40704	-0.332721	-0.210797	-0.191959	-0.0622188	-0.237669	0.000692428	0.36695	-0.193862	0.00559129	-0.280991	-0.289164	-0.245963	-0.247906	-0.22321	-0.209278	-0.321523	-0.241976	-0.392272	-0.208604	-0.232204	-0.316189	-0.293905	-0.237042	-0.23568	-0.281138	-0.202444	-0.254046
30154	Sorbic Acid	-0.467971	-0.355509	-0.371911	-0.237948	-0.247169	-0.22037	-0.212941	-0.20759	-0.302017	-0.286154	-0.368724	-0.335235	-0.326452	-0.243931	-0.237892	-0.259062	-0.371445	-0.430003	0.0155782	0.00309805	0.638137	0.711025	0.400156	0.228162	0.221697	1.08969	-0.158849	1.22021	0.564322	0.670158	-0.237537	-0.227346	-0.0815831	-0.268517	-0.248774	-0.201606	-0.319684	-0.209352	-0.376728	-0.231019	-0.235603	-0.258096	-0.250275	-0.109086	-0.215803	-0.190113	0.508982	0.269762
29689	3-Penten-2-one, 3,4-dimethyl- (CAS)	-0.420011	-0.382429	-0.413522	-0.235919	-0.24785	-0.230584	-0.238965	-0.197516	-0.310137	-0.250313	-0.40269	-0.33756	-0.291451	-0.209952	-0.269091	-0.270809	-0.322175	-0.373495	-0.267432	-0.35153	-0.25129	-0.288369	-0.297151	-0.280884	-0.230405	-0.275325	-0.335115	-0.430368	-0.441709	-0.415183	-0.224558	-0.254845	-0.258903	-0.270817	-0.249841	-0.212112	-0.36677	-0.231382	-0.401123	-0.255161	-0.233666	-0.266734	-0.289492	-0.214085	-0.213431	-0.277539	-0.236759	-0.273537
37567	Feature 37567	NA	-0.383949	-0.415102	-0.258349	-0.26101	-0.267802	-0.276985	-0.251865	-0.34074	-0.267555	-0.34373	-0.32977	-0.353832	-0.238665	-0.284511	-0.335535	-0.266314	-0.34677	-0.570072	-0.53644	-0.43333	-0.116954	-0.448996	-0.457266	-0.483011	-0.380341	-0.536024	-0.558332	-0.479275	-0.566694	-0.290332	-0.328396	-0.254875	-0.303364	NA	-0.238919	-0.381633	-0.259009	-0.419941	-0.263432	-0.250628	-0.32585	-0.276287	-0.239805	-0.295098	-0.346317	-0.321542	-0.383146
21915	Nona-3,5-dien-2-one	-0.301878	-0.309386	-0.331592	-0.202349	-0.228266	-0.238953	-0.0677353	-0.218369	-0.283088	-0.247619	-0.327867	-0.299889	-0.28689	-0.155107	-0.202085	-0.158074	-0.13125	0.0408174	-0.0928939	-0.0821877	-0.312698	-0.0763595	-0.194898	-0.217394	-0.347314	-0.321282	-0.321235	0.258738	-0.0538332	0.0293922	-0.221891	-0.266874	-0.233297	-0.247163	-0.249184	-0.196252	-0.269529	-0.222161	-0.361942	-0.180539	-0.193245	-0.101259	-0.264778	-0.170948	-0.17464	-0.243643	-0.158342	-0.179716
28660	2-Hexenal, (E)- (CAS)	-0.431135	-0.403124	-0.432452	-0.199247	-0.23915	-0.243398	-0.256307	-0.174641	-0.311201	-0.3347	-0.368314	-0.312265	-0.348734	-0.212828	-0.186493	-0.176084	-0.0981035	-0.152934	-0.139848	-0.290276	-0.391839	-0.459296	-0.436631	-0.419073	-0.412242	-0.395354	-0.383975	-0.200351	-0.383819	0.139558	-0.249946	-0.22568	-0.231738	-0.266509	-0.274001	-0.162303	-0.326354	-0.186186	-0.37784	-0.190906	-0.235977	-0.268645	-0.282164	-0.169797	-0.191063	-0.278011	-0.297764	-0.291269
27789	Feature 27789	-0.438747	-0.404107	-0.413136	-0.30745	-0.282206	-0.296841	-0.28323	-0.24686	-0.341999	-0.341515	-0.425041	-0.369905	-0.397842	-0.262509	-0.296455	-0.350069	-0.37056	-0.40552	-0.545123	-0.524362	-0.470807	-0.471521	-0.545345	-0.519826	-0.525383	-0.479341	-0.541744	-0.570484	-0.563689	-0.562925	-0.286634	-0.310081	-0.277126	-0.295983	-0.287047	-0.254276	-0.395073	-0.265788	-0.423238	-0.267104	-0.263218	-0.310245	-0.329897	-0.240809	-0.285092	-0.32323	-0.391047	-0.41965
33109	12,15-Octadecadiynoic acid, methyl ester (CAS)	-0.364775	-0.333196	-0.33875	-0.28939	-0.226848	-0.261827	-0.238421	-0.223691	-0.319984	-0.323914	-0.382245	-0.322855	-0.33999	-0.23402	-0.261388	-0.255214	-0.285527	-0.340846	-0.329953	-0.314599	-0.300034	-0.335743	-0.231931	-0.245071	-0.306677	-0.293668	-0.366893	-0.290184	-0.228104	-0.247216	-0.26424	-0.296808	-0.235868	-0.260724	-0.276949	-0.221971	-0.355055	-0.230758	-0.384416	-0.252521	-0.231251	-0.275237	-0.306111	-0.163968	-0.261918	-0.214167	-0.242771	-0.279103
26762	Feature 26762	-0.443148	-0.412973	-0.414421	-0.308634	-0.273947	-0.294044	-0.27496	-0.249953	-0.340773	-0.342017	-0.422124	-0.367842	-0.399458	-0.266229	-0.298992	-0.357079	-0.380515	-0.404009	-0.537174	-0.519014	-0.46316	-0.474756	-0.531265	-0.514942	-0.507632	-0.470474	-0.531494	-0.556997	-0.581648	-0.557656	-0.290227	-0.313348	-0.274074	-0.296601	-0.288219	-0.253404	-0.3934	-0.265703	-0.425442	-0.267179	-0.259246	-0.312936	-0.32964	-0.240513	-0.281528	-0.313194	-0.392978	-0.421778
28452	2-Butenal, 2-methyl-, (E)- (CAS)	-0.216003	-0.139067	-0.182357	-0.248763	-0.22854	-0.244454	-0.249022	-0.185515	-0.203016	-0.267531	-0.219375	-0.240443	-0.267336	-0.151452	-0.23434	-0.243604	-0.222722	-0.193697	0.0535463	-0.0562503	-0.0507085	0.14004	-0.0871305	0.158697	0.000136912	0.0398037	-0.092201	-0.0224417	0.0923222	0.239512	-0.192732	-0.215933	-0.148245	-0.127984	0.0654801	-0.0571117	-0.280697	-0.174888	-0.278777	-0.157423	-0.228278	-0.247351	-0.120934	-0.024923	-0.198492	-0.0688401	-0.147336	-0.0412087
32396	Feature 32396	-0.38761	-0.332445	NA	-0.115242	-0.0799899	0.00703299	-0.0578848	-0.113878	-0.1364	0.0218024	-0.0388763	-0.191639	-0.124568	-0.117062	0.156404	-0.184857	-0.175854	0.234143	0.378373	0.374052	0.588686	0.0765976	0.308178	0.87349	0.730959	0.705283	0.770333	0.274892	0.236367	0.529638	0.00217726	-0.0618572	0.163762	-0.074739	-0.0168344	-0.0340284	-0.0322138	-0.103998	-0.0872735	-0.0125452	0.00161139	-0.133258	0.0440507	-0.0352893	0.0828929	0.158688	0.265484	0.12061
24954	Feature 24954	-0.361774	-0.364381	-0.377874	-0.280396	-0.249396	-0.257214	-0.259816	-0.220834	-0.277569	-0.301953	-0.388122	-0.310396	-0.33729	-0.250629	-0.24108	-0.318175	-0.341502	-0.346138	-0.388196	-0.369637	-0.290599	-0.350256	-0.354337	-0.382599	-0.416883	-0.330163	-0.354902	-0.389824	-0.389273	-0.394577	-0.273963	-0.285652	-0.226866	-0.270714	-0.260258	-0.208137	-0.346243	-0.234025	-0.355705	-0.24473	-0.239114	-0.262275	-0.312738	-0.211315	-0.241543	-0.210498	-0.318966	-0.358276
31811	Feature 31811	-0.33997	-0.271816	-0.378554	-0.222201	-0.246546	-0.239925	-0.199137	-0.170993	-0.244392	-0.256411	-0.190983	-0.205426	-0.191061	-0.184747	-0.0488183	-0.235407	-0.271706	-0.207227	-0.192486	-0.194153	0.00677211	-0.149745	-0.210965	-0.142262	-0.0855701	-0.0109836	-0.192542	-0.210164	-0.247417	-0.183519	-0.261137	-0.210075	-0.12986	-0.199827	-0.176772	-0.0924259	-0.247528	-0.225541	-0.310234	-0.0801675	-0.180009	-0.198737	-0.181898	-0.190424	-0.124563	-0.11654	-0.177631	-0.213186
32360	Feature 32360	-0.157685	-0.343735	-0.27723	-0.215953	-0.181436	-0.277238	-0.199816	-0.214626	-0.229198	-0.260188	-0.383166	-0.335031	-0.240732	-0.0434831	-0.219609	-0.300308	-0.368035	-0.27637	-0.0998463	-0.0600824	-0.327655	-0.2177	-0.105596	-0.0425388	0.0309005	-0.149618	0.089568	0.37322	-0.0844667	0.135442	-0.279474	-0.313636	-0.249141	-0.130316	-0.192278	-0.208841	-0.0986473	-0.251662	-0.341127	-0.198504	-0.22007	-0.295045	-0.119987	-0.0195283	-0.210792	-0.11276	-0.12538	-0.11857
34499	Feature 34499	0.315021	0.216407	0.268429	-0.0477509	-0.0519427	0.0338712	-0.0469439	-0.0252988	0.263038	-0.0390015	0.222213	0.144681	0.0570029	0.207358	-0.0112264	0.0942454	0.039514	0.174354	0.847673	0.770105	0.253853	0.453127	0.679829	0.845992	0.799533	0.421198	0.804792	0.487366	1.21743	0.903883	0.0130396	0.208577	0.0842768	0.729827	2.13224	0.515276	-0.040027	0.0955815	0.417024	0.208756	-0.0955808	0.060642	0.0494215	-0.058097	-0.043764	-0.197545	0.0721967	0.216534
32308	Feature 32308	1.56714	0.225075	0.685282	0.331193	0.0369931	0.197352	-0.0138148	0.456133	0.555092	0.427973	0.441361	0.123507	0.0134675	0.0381095	0.0263094	0.412749	0.0507426	0.261856	1.23558	1.75781	2.15943	1.62589	2.11896	1.74993	1.33392	1.82419	1.83599	2.42591	3.23189	1.49586	0.0131392	-0.0721786	-0.0442678	1.64075	0.548204	-0.0977094	0.668132	0.626467	-0.070027	-0.0111487	0.252798	0.282425	0.283394	0.23631	0.144321	1.31334	1.75696	0.843895
33973	Feature 33973	-0.0243397	0.111811	0.232279	0.222419	0.162981	0.619532	0.345669	0.313273	0.276408	0.292054	0.121249	0.354734	0.425522	0.0978892	0.26445	0.255151	0.069993	0.24069	1.49129	1.32956	0.48727	0.832688	1.27359	1.15004	1.35577	0.841818	1.3606	0.700514	1.78549	1.26807	0.328267	0.510499	0.291952	0.306842	0.413349	0.245276	0.133486	0.309732	0.349019	0.136921	0.238944	0.286335	0.353319	0.202574	0.350042	0.254923	0.447939	0.617579
30021	Feature 30021	0.146607	-0.00416575	0.207905	-0.197626	-0.0650526	0.0536285	-0.150731	-0.0295067	0.210724	-0.186158	-0.209422	-0.00516464	-0.147038	-0.130342	0.0251569	-0.0269428	-0.0172605	0.0972824	-0.115859	0.100433	0.227155	0.402286	0.307988	0.0709131	0.288295	0.434759	0.0772787	0.413038	0.552195	0.227836	-0.113095	-0.117388	-0.00445762	-0.141002	-0.122864	-0.0253994	-0.0244362	-0.0510093	0.12927	-0.111924	0.0676138	0.179057	-0.154876	-0.0875674	0.0106483	0.177942	-0.0854396	-0.138909
35820	Phenol, 2,4,5-trimethyl-	-0.242708	-0.115625	-0.242595	-0.14709	-0.0161696	-0.138864	0.00199241	0.225363	0.269221	0.196041	1.38855	0.869815	0.756691	0.38274	0.99923	-0.264254	-0.189435	0.153204	0.164147	-0.0364987	0.441131	0.204587	-0.205774	0.00143471	0.0984258	0.668173	-0.13879	0.105909	0.157348	1.03626	-0.198165	-0.0134733	0.292946	-0.236717	-0.159868	-0.0484929	0.210488	-0.177283	-0.131016	-0.0839607	-0.220334	-0.283787	-0.103938	-0.178024	0.052602	-0.335216	-0.0085503	0.00150836
21763	Feature 21763	0.613071	0.463983	0.53922	0.36852	0.154114	0.134491	0.379526	0.259538	0.28963	0.229674	0.785323	0.212865	0.631267	0.243823	0.0836021	0.586009	0.504265	0.33058	0.79372	1.14736	1.55585	2.00194	1.45396	0.618358	1.99215	1.47041	1.11648	1.29827	1.7793	0.765357	0.304952	0.317491	0.0707464	0.216911	0.188016	0.250013	0.312078	0.192829	0.546385	0.221761	0.356316	0.391592	0.152208	0.167549	0.0839855	0.494679	0.69578	0.814585
33924	Bicyclo[3.1.0]hexane, 6-isopropylidene- (CAS)	-0.349666	-0.404853	-0.310361	-0.235383	-0.250857	-0.250072	-0.219209	-0.188573	-0.256291	-0.259948	-0.342968	-0.332952	-0.357505	-0.237406	-0.246114	-0.261822	-0.267409	-0.29966	-0.267678	-0.363724	-0.47537	-0.360958	-0.301647	-0.334129	-0.354581	-0.322598	-0.290006	0.17144	-0.171185	-0.146388	-0.201226	-0.274725	-0.214012	-0.247805	-0.265497	-0.21071	-0.311442	-0.203072	-0.299221	-0.226231	-0.24099	-0.261202	-0.245442	-0.0558314	-0.180318	-0.275249	-0.232759	-0.227142
25639	Feature 25639	0.0249772	-0.0822499	0.179927	0.247929	0.125129	0.271444	0.300487	0.0671437	0.145689	0.116198	0.104421	0.0862464	0.340262	0.0513171	0.127727	0.256487	0.186367	0.229514	1.02682	0.817049	0.675988	1.34556	0.782602	0.97996	1.34251	0.729639	0.677448	0.745143	1.02446	0.471774	0.189865	0.101048	0.14645	0.14244	0.133415	0.118461	0.141887	0.134153	0.302231	0.14323	0.202357	0.337131	0.18998	0.18883	0.262766	0.357749	0.346646	0.458763
34304	Feature 34304	-0.214666	-0.30673	-0.414021	-0.267633	-0.226291	-0.281887	-0.243048	-0.218132	-0.316107	-0.288421	-0.390906	-0.357836	-0.354402	-0.176501	-0.205847	-0.260405	-0.305147	-0.344638	-0.418254	-0.382131	-0.307368	-0.365655	-0.351522	-0.368209	-0.41104	-0.354537	-0.366985	-0.309082	-0.33963	-0.31927	-0.266018	-0.291422	-0.241922	-0.196336	-0.296577	-0.214254	-0.252019	-0.245703	-0.426292	-0.126003	-0.278342	-0.314394	-0.287092	-0.1595	-0.222224	-0.238888	-0.329281	-0.304518
26499	2,3,4,6-Tetramethylpyridine	0.137349	0.424613	0.191065	0.216972	0.0290501	0.175384	0.162677	0.0779631	0.100386	-0.00367492	0.0703606	-0.0614588	0.129993	0.120121	0.0216195	0.0537094	0.09994	0.305498	0.950824	1.47791	0.253171	0.847916	1.2037	1.86661	0.89031	0.37082	1.2435	0.643324	1.34357	1.19966	0.187488	0.0813461	0.01075	0.197323	-0.106084	0.0238059	0.303149	0.145014	0.339834	0.218098	0.165667	0.192929	0.147655	0.176505	0.18076	0.277837	0.53932	0.719347
30312	Pyridine, 2,3,6-trimethyl-	-0.399277	-0.323507	-0.310022	-0.256948	-0.259703	-0.239508	-0.243592	-0.224092	-0.299088	-0.291338	-0.384325	-0.308562	-0.309299	-0.217283	-0.229264	-0.323293	-0.29986	-0.328703	-0.401655	-0.444856	-0.371619	-0.455719	-0.484237	-0.428822	-0.453647	-0.35408	-0.40481	-0.506339	-0.500549	-0.340893	-0.258729	-0.292256	-0.235213	-0.257956	-0.268136	-0.204838	-0.347779	-0.214007	-0.360655	-0.211334	-0.218882	-0.307466	-0.292917	-0.214868	-0.228621	-0.279531	-0.358588	-0.35152
34230	Feature 34230	-0.0725775	-0.0304154	0.164243	-0.114064	-0.0656659	-0.0715842	-0.0791282	-0.08552	0.27452	-0.13558	-0.166389	-0.0845186	-0.0512011	-0.117428	-0.0510918	-0.11527	-0.0022795	-0.0455547	0.0223803	0.120944	0.684801	-0.195634	0.0749432	0.730581	0.181319	0.219992	1.02224	-0.091975	-0.0386311	0.160213	-0.0137715	-0.00254608	-0.0406911	-0.0384889	-0.11029	0.097407	-0.154307	-0.0812014	0.265294	-0.115414	-0.0157069	0.203417	-0.0657357	-0.0280736	-0.000986736	0.361098	-0.173565	-0.0851553
20186	Feature 20186	1.07065	1.01796	0.9518	0.200227	0.0790702	0.305998	0.365398	0.474899	0.3446	0.374064	0.514037	0.499593	0.639286	0.140293	0.302249	0.464892	0.689997	0.669014	0.819105	0.707472	0.679281	1.22465	1.18879	1.62429	1.18101	0.669918	1.11861	0.941126	1.15199	0.867827	0.388289	0.405915	0.165514	0.00100165	0.0587631	0.10819	0.607847	0.236348	0.483025	0.240621	0.44078	0.262414	0.136696	0.356814	0.139121	0.222951	0.550053	0.605278
26827	Feature 26827	-0.24447	-0.230135	-0.13827	-0.203441	-0.215543	-0.159538	-0.178113	-0.146497	-0.211779	-0.2032	-0.250613	-0.255828	-0.237354	-0.174689	-0.200207	-0.207036	-0.209842	-0.269472	-0.194376	-0.135101	-0.106257	-0.225591	-0.174569	-0.185386	-0.181878	-0.150051	-0.0904957	-0.139035	-0.0333766	-0.123162	-0.207326	-0.191744	-0.183685	-0.220434	-0.223694	-0.129744	-0.253725	-0.136853	-0.245764	-0.183958	-0.157809	-0.147219	-0.232005	-0.128025	-0.167366	-0.167538	-0.117733	-0.213031
31904	2-Pentanone (CAS)	-0.124047	-0.315924	-0.125154	0.0746931	0.0378865	-0.169945	0.0945248	0.0786869	0.214429	0.147389	-0.104872	-0.0252986	-0.183326	0.128257	0.131236	0.306488	0.322711	0.332714	0.80707	0.391525	0.249632	0.318757	0.663494	0.495136	0.841852	0.547478	1.16351	0.962102	0.395913	0.41631	0.319842	0.190774	-0.00755628	0.375034	0.406532	0.114086	0.140357	0.247312	0.170998	0.180905	0.146865	0.130342	0.31871	0.145859	0.15868	0.363153	0.177753	0.0304188
31324	Toluene	-0.0684518	-0.263628	-0.257337	-0.138295	-0.186729	-0.277677	-0.131018	-0.157347	-0.0142648	-0.161581	-0.304936	-0.252363	-0.0447359	-0.0405316	-0.00036026	0.701459	0.621822	0.969643	0.625607	0.225112	-0.2329	-0.1855	-0.222877	-0.250572	-0.0811298	-0.242523	-0.114714	0.516143	-0.081231	0.860739	0.0026483	-0.0989352	-0.10178	0.031942	0.0138158	-0.0367879	-0.15365	-0.0507408	-0.0123708	0.000566015	-0.0400065	-0.186888	-0.0586434	0.0410563	0.0200629	0.186184	-0.0566823	0.00931736
31708	Feature 31708	-0.304787	-0.309063	-0.231754	-0.271632	-0.236349	-0.213835	-0.239084	-0.204072	-0.216032	-0.289044	-0.354145	-0.263917	-0.308036	-0.226948	-0.214202	-0.251455	-0.294585	-0.263139	-0.443541	-0.345449	-0.221418	-0.300659	-0.380913	-0.349238	-0.389377	-0.295096	-0.326231	-0.397324	-0.433974	-0.37057	-0.24463	-0.272374	-0.190272	-0.261894	-0.260554	-0.171048	-0.308018	-0.213221	-0.288579	-0.231623	-0.184648	-0.211352	-0.292367	-0.209085	-0.213284	-0.168446	-0.313577	-0.366271
35987	Oxazole, trimethyl- (CAS)	NA	-0.449243	-0.252996	-0.16916	-0.183628	-0.204742	-0.201274	-0.0828193	-0.114101	-0.204495	-0.331813	-0.273335	-0.22536	-0.168078	-0.0762125	-0.290349	-0.3271	-0.177788	-0.165875	-0.265207	0.407872	-0.21099	-0.199526	-0.103232	-0.152306	0.0427424	-0.106622	-0.350619	-0.29948	-0.342982	-0.0956786	-0.12412	-0.164479	-0.174633	-0.171594	-0.0766994	-0.280229	-0.144908	-0.158577	-0.0480081	-0.186278	-0.135254	-0.207588	-0.0740592	-0.184882	-0.0973788	-0.162782	-0.202151
26342	Phenol, 2-methoxy-4-(1-propenyl)-	-0.309166	-0.31578	-0.344071	-0.259494	-0.255285	-0.252462	-0.225126	-0.225205	-0.274555	-0.270548	-0.355123	-0.307004	-0.319332	-0.237696	-0.246021	-0.297196	-0.350752	-0.358766	-0.465031	-0.428012	-0.466389	-0.443179	-0.419065	-0.469274	-0.419309	-0.419942	-0.383622	-0.335505	-0.454142	-0.42729	-0.272312	-0.274117	-0.238865	-0.242983	-0.249598	-0.226321	-0.328416	-0.227983	-0.33009	-0.244488	-0.216268	-0.260342	-0.309779	-0.197269	-0.252199	-0.241201	-0.362745	-0.395273
35144	Feature 35144	-0.470318	-0.44651	-0.447744	-0.315144	-0.29924	NA	-0.288363	-0.265497	NA	-0.348424	-0.442316	NA	NA	NA	-0.306678	-0.37307	-0.39883	NA	-0.47535	-0.446304	-0.27712	-0.466683	-0.444106	-0.404795	-0.435847	-0.344524	-0.36453	-0.551929	-0.471994	-0.495358	-0.308928	-0.332335	-0.283497	-0.304647	-0.309223	-0.264367	-0.411123	NA	NA	-0.283093	-0.295952	NA	NA	-0.257334	NA	NA	-0.390346	-0.424394
33270	Feature 33270	-0.44773	-0.443856	-0.45496	-0.315413	-0.297248	-0.303942	-0.289116	-0.26103	-0.365667	-0.339407	-0.439843	-0.38018	-0.411696	-0.273578	-0.311841	-0.375053	-0.40173	-0.430265	-0.471482	-0.441475	-0.310569	-0.432615	-0.452723	-0.411925	-0.422858	-0.360056	-0.381118	-0.539858	-0.509006	-0.490163	-0.305267	-0.333573	-0.280637	-0.311757	-0.306865	-0.266264	-0.408293	-0.276762	-0.460991	-0.278837	-0.291095	-0.343934	-0.345182	-0.252517	-0.296836	-0.346381	-0.390761	-0.422963
33366	Feature 33366	-0.449624	-0.440493	-0.447969	-0.315726	-0.297389	-0.304231	-0.288722	-0.259427	-0.364067	-0.337925	-0.4421	-0.380762	-0.409245	-0.274781	NA	-0.372884	-0.399975	-0.434178	-0.463796	-0.417701	-0.29164	-0.419181	-0.437123	-0.411229	-0.41652	-0.342626	-0.363123	-0.527438	-0.497852	-0.481786	-0.306372	-0.332594	-0.282849	-0.308544	-0.306527	-0.264531	-0.402631	-0.272904	-0.465775	-0.277757	-0.288274	-0.343872	-0.346046	-0.252954	-0.296966	-0.339914	-0.397236	-0.404826
32664	Feature 32664	-0.439016	-0.440361	-0.443191	NA	NA	-0.313869	NA	-0.248561	NA	NA	-0.442746	NA	NA	-0.268917	NA	NA	-0.398505	-0.416511	-0.239868	-0.244197	-0.0237488	-0.396194	-0.192656	-0.0653596	-0.346188	-0.224147	-0.0708174	-0.433474	-0.298191	-0.334556	NA	NA	NA	-0.311951	NA	-0.257679	-0.393271	NA	NA	-0.279852	NA	NA	NA	-0.255824	-0.299904	NA	-0.324413	-0.359036
33613	Feature 33613	-0.45492	-0.43625	-0.445921	NA	-0.296099	-0.312469	-0.286111	-0.263785	-0.362731	-0.344418	-0.441665	-0.385716	-0.406561	-0.271856	-0.308828	-0.371377	-0.392665	-0.426622	-0.456355	-0.499535	-0.34657	-0.467934	-0.493525	-0.453991	-0.462856	-0.392878	-0.417918	-0.579436	-0.537485	-0.508548	-0.306517	-0.326692	-0.284673	-0.310764	-0.308332	-0.265011	-0.405929	-0.276838	-0.468196	-0.276751	-0.290062	-0.341322	-0.34642	-0.256362	-0.296046	-0.348268	-0.39477	-0.409575
33408	Feature 33408	-0.456114	-0.442004	-0.440432	-0.317195	-0.297225	-0.311111	-0.289947	-0.260528	-0.366551	-0.344927	-0.43511	-0.382937	-0.407071	-0.27325	-0.30959	-0.374683	-0.390853	-0.428845	-0.45453	-0.472003	-0.338407	-0.459142	-0.488882	-0.438627	-0.449168	-0.375825	-0.431947	-0.564425	-0.516308	-0.512787	-0.309051	-0.326574	-0.285135	-0.311037	-0.308675	-0.261854	-0.410991	-0.277795	-0.469709	-0.275264	-0.291226	-0.338567	-0.347857	-0.255886	-0.297764	-0.347305	-0.391586	-0.413194
24639	2(1H)-Pyridinone	NA	-0.429187	NA	-0.256656	-0.230492	-0.264237	-0.230065	-0.236667	NA	NA	-0.394468	-0.254832	-0.406926	NA	NA	-0.0309259	0.692793	-0.102536	6.23514	6.32375	7.62123	7.017	9.33302	8.22632	6.28493	6.27655	7.91628	6.71475	8.45283	6.1868	NA	-0.304709	-0.222815	-0.23003	-0.277088	-0.219702	-0.412413	NA	-0.425219	NA	-0.171133	NA	-0.261184	-0.101839	-0.240446	NA	1.8606	2.51994
34852	CH3CH(OH)CH2C(O)CH3	NA	NA	-0.434207	-0.246434	NA	-0.303516	-0.272707	NA	NA	-0.301536	NA	NA	NA	NA	-0.312555	NA	-0.29279	-0.392304	4.34554	3.11413	7.29863	1.32491	6.05387	6.54952	4.48777	5.43613	7.38274	1.63372	4.64585	2.57778	NA	NA	-0.27121	NA	-0.301865	-0.178474	NA	-0.279184	NA	NA	-0.240218	NA	NA	-0.195788	NA	0.364292	0.868259	1.34893
32216	Cyclopentane, nitro-	NA	NA	-0.418561	NA	NA	NA	NA	NA	NA	NA	NA	NA	NA	NA	NA	NA	NA	NA	1.46377	1.03798	-0.215488	-0.136757	0.876723	0.901612	0.859551	-0.0808965	1.57571	1.74182	1.32033	2.31117	NA	NA	NA	NA	NA	-0.265034	NA	NA	NA	NA	NA	NA	NA	-0.191486	NA	NA	0.0941163	0.130849
37030	Feature 37030	-0.388842	NA	-0.288785	-0.222662	-0.204961	-0.194991	-0.212399	-0.216521	-0.23943	-0.249635	-0.265905	-0.243299	-0.308106	-0.213057	-0.171387	-0.353095	-0.234895	-0.323414	1.07567	1.77163	4.95282	1.01782	1.37599	2.19461	1.78245	5.25468	1.24715	1.8371	1.82155	2.47536	-0.212964	-0.249561	-0.154977	-0.215042	-0.192448	-0.171402	-0.36482	-0.196942	-0.429696	-0.201868	-0.195468	-0.249414	-0.217953	-0.114466	-0.174374	-0.214429	0.332292	0.449549
35366	Feature 35366	NA	-0.288063	NA	NA	-0.204016	NA	NA	NA	NA	NA	NA	NA	-0.201061	NA	NA	NA	NA	NA	-0.367627	0.669091	-0.452783	0.298604	1.87591	0.802352	0.844134	-0.093707	0.84034	0.572463	1.76142	1.40997	NA	-0.332133	NA	NA	NA	NA	NA	NA	-0.44924	-0.257862	-0.271257	NA	NA	-0.159345	NA	NA	-0.138877	-0.041879
34485	Feature 34485	-0.43343	-0.430276	-0.429228	-0.303138	-0.285011	-0.300364	-0.27437	-0.254491	-0.34914	-0.326745	-0.437403	-0.375594	-0.40486	-0.27017	-0.291271	-0.343733	-0.364854	-0.406572	-0.428258	-0.414671	-0.204217	-0.158174	-0.222093	-0.179345	-0.174954	-0.00405344	-0.287725	-0.531041	-0.140243	-0.359464	-0.301886	-0.317369	-0.269392	-0.300245	-0.300862	-0.255847	-0.393021	-0.266415	-0.426474	-0.275187	-0.287886	-0.330703	-0.339452	-0.219713	-0.281114	-0.324352	-0.358454	-0.372036
33391	Feature 33391	-0.440769	-0.410532	-0.42825	-0.302413	-0.28387	-0.293708	NA	-0.257893	-0.332425	-0.337394	-0.442269	-0.377184	-0.403188	-0.261546	-0.294419	-0.35685	-0.390228	-0.417653	-0.404117	-0.408523	-0.218572	-0.416192	-0.362034	-0.37544	-0.383067	-0.288089	-0.335021	-0.525607	-0.389422	-0.457635	-0.298417	-0.324283	-0.277719	-0.304008	NA	-0.262503	-0.391405	-0.27506	-0.446234	-0.275739	-0.283736	-0.32975	-0.336287	-0.251064	-0.289096	-0.341164	-0.381565	-0.404456
35259	Feature 35259	-0.467262	-0.44178	-0.425393	-0.304741	-0.293373	-0.303934	-0.283571	-0.26353	-0.370972	-0.344991	NA	-0.379522	-0.402376	-0.271778	-0.292128	NA	-0.395779	-0.433851	-0.215029	-0.0213231	-0.351251	-0.207774	-0.0110658	-0.336835	0.0998675	-0.0424791	0.163111	-0.349899	-0.196033	-0.258904	NA	-0.328734	-0.281518	-0.28461	-0.309065	NA	-0.379331	-0.272147	-0.45375	-0.280337	NA	-0.333983	-0.345012	-0.256259	-0.29176	-0.338187	-0.262727	-0.313549
33916	Feature 33916	NA	-0.424165	-0.442601	-0.300327	-0.295224	-0.307978	-0.292545	-0.256263	-0.346626	-0.322043	-0.432076	-0.374564	-0.397115	-0.268146	-0.299534	-0.362281	-0.392932	-0.430836	-0.493682	-0.492097	-0.318395	-0.44889	-0.444661	-0.417803	-0.452601	-0.372974	-0.410048	-0.556508	-0.499185	-0.47784	-0.300278	-0.331082	-0.278508	-0.300541	-0.308724	-0.264754	-0.387457	-0.263016	-0.465131	-0.267132	-0.284119	-0.324832	-0.336808	-0.252889	-0.29755	-0.346756	-0.386593	-0.411589
26627	Feature 26627	0.0442364	-0.040608	0.238997	0.303497	0.15538	0.298137	0.356553	0.097116	0.196652	0.161719	0.208665	0.0965091	0.412462	0.0928442	0.156012	0.290543	0.226636	0.251855	1.0077	0.809416	0.621667	1.25944	0.786011	0.908706	1.24681	0.677027	0.627954	0.722229	0.980885	0.444227	0.239171	0.182578	0.16783	0.19407	0.175419	0.161947	0.187145	0.161514	0.358448	0.179424	0.241575	0.371803	0.209442	0.20057	0.30268	0.392577	0.340227	0.470675
26125	Phenol, 2-methoxy-4-(1-propenyl)-	0.460811	0.680956	0.835228	0.111769	0.0624825	0.309001	0.30072	0.30465	0.339284	0.297023	0.374624	0.22422	0.361536	0.101343	0.169899	0.310313	0.203385	0.233161	0.785039	0.717153	-0.0296543	0.239709	0.90854	0.414131	0.756785	0.30791	1.06631	2.09041	0.895828	1.01698	0.126366	0.119923	0.127761	0.178198	0.172857	0.228587	0.432867	0.199267	0.314854	-0.0680733	0.292354	0.210459	0.00542103	0.0913248	0.068065	0.453704	0.178938	0.129013
30015	Benzenamine, 2,4,5-trimethyl-	-0.353666	-0.358974	-0.315411	-0.224536	-0.233595	-0.231881	-0.204264	-0.175515	-0.235404	-0.28837	-0.317561	-0.296202	-0.30275	-0.226961	-0.240457	-0.286309	-0.31611	-0.257568	-0.38316	-0.262688	-0.425549	-0.344484	-0.302342	-0.224212	-0.375309	-0.392164	-0.334762	-0.434908	-0.345278	-0.348438	-0.205796	-0.242829	-0.18429	-0.180802	-0.22719	-0.174276	-0.283756	-0.172613	-0.254823	-0.202786	-0.209893	-0.219984	-0.248034	-0.176841	-0.188454	-0.152469	-0.332032	-0.328038
35295	Feature 35295	-0.0455379	-0.0961915	0.236379	-0.105626	-0.176535	-0.0209077	-0.0628357	-0.0493854	0.0940087	-0.114551	-0.0986782	-0.0509687	-0.0554812	-0.0503487	0.00509029	0.126798	-0.156604	0.00270591	0.115547	0.256617	-0.0618273	0.068138	0.0969625	0.279497	0.224999	0.018613	0.186301	-0.0589787	0.417743	0.20744	-0.0215734	0.0957104	0.0390904	0.341329	1.22483	0.243003	-0.0439942	0.0327687	0.13563	0.0103741	-0.0864934	0.0241335	0.0464741	-0.0266574	-0.0878541	-0.176815	-0.0857664	-0.0384614
32721	Feature 32721	0.378393	-0.121328	-0.127648	0.20774	0.145601	0.480884	0.244738	0.289326	0.349173	0.407381	0.153634	0.382072	0.213956	-0.0819184	0.123957	0.236951	0.428027	0.174918	1.29669	0.916653	1.1273	0.402751	0.790098	1.04893	1.26088	1.03643	0.959437	-0.0418698	-0.0372173	0.295609	0.163109	-0.143217	0.212712	0.244745	0.0403787	-0.0430582	0.355364	0.191181	0.583796	0.316295	0.161101	0.54928	0.368596	0.0337079	0.477793	0.501612	0.370402	0.651904
31941	3-Penten-2-one, 3,4-dimethyl- (CAS)	-0.364926	-0.345858	-0.35861	-0.288068	-0.257695	-0.284825	-0.281122	-0.218778	-0.282633	-0.337313	-0.381556	-0.3605	-0.329472	-0.237592	-0.24277	-0.337452	-0.294415	-0.420453	-0.507763	-0.477153	-0.427459	-0.461131	-0.45282	-0.483163	-0.512305	-0.437785	-0.488403	-0.497474	-0.522314	-0.474436	-0.290735	-0.309813	-0.261578	-0.224613	-0.257094	-0.181123	-0.331957	-0.229991	-0.410229	-0.262793	-0.263088	-0.284064	-0.31945	-0.187815	-0.220637	-0.265475	-0.349848	-0.419013
36346	Feature 36346	-0.387079	-0.328439	-0.33603	-0.24297	-0.234028	-0.253965	-0.25154	-0.206369	-0.285476	-0.305458	-0.325842	-0.319163	-0.279459	-0.231939	-0.270345	-0.325984	-0.309938	-0.340147	-0.494223	-0.437187	-0.346667	-0.36837	-0.390697	-0.403848	-0.48014	-0.377902	-0.457357	-0.378357	-0.392534	-0.377402	-0.248523	-0.270694	-0.246116	-0.266178	-0.264426	-0.215578	-0.359251	-0.237685	-0.358635	-0.250149	-0.223045	-0.262068	-0.29344	-0.207502	-0.252764	-0.260467	-0.325722	-0.352417
30723	Pyridine, 2-ethyl-4,6-dimethyl- (CAS)	-0.0359973	0.00499386	-0.0629552	-0.0345709	-0.0934462	-0.0956003	-0.0321464	-0.114308	-0.0835252	-0.14486	-0.118078	-0.20902	-0.0894116	-0.0850614	-0.04996	-0.0478965	-0.0370411	-0.131117	0.354923	-0.00115575	0.227453	-0.0408362	-0.0489028	0.13097	0.118826	0.107548	0.0858202	-0.216123	-0.0350403	0.106095	-0.0511251	-0.0031308	-0.0455167	-0.0119579	-0.13215	-0.0541836	-0.0497338	-0.046959	-0.0832813	-0.0108951	-0.0261512	-0.0735936	-0.0525492	-0.0121635	-0.0856537	0.0277477	-0.0395761	-0.00428579
22121	Ethanone, 1-cyclopropyl-	-0.393142	-0.38636	-0.289931	-0.22439	-0.208794	-0.251787	-0.176922	-0.186284	-0.207162	-0.285271	-0.381541	-0.271011	-0.325795	-0.205625	-0.213572	-0.241804	-0.246845	-0.0957982	-0.295207	-0.344184	-0.336473	-0.262974	-0.273671	-0.267073	-0.324218	-0.335929	-0.405004	-0.259578	-0.28365	-0.186001	-0.209595	-0.201232	-0.196709	-0.230184	-0.260993	-0.181938	-0.232253	-0.156288	-0.216273	-0.217383	-0.199126	-0.191128	-0.236892	-0.149913	-0.196823	-0.204961	-0.282136	-0.275877
30327	Feature 30327	-0.280462	-0.257107	-0.304933	-0.22177	-0.228094	-0.212017	-0.180722	-0.170562	-0.234688	-0.251915	-0.300841	-0.293174	-0.225017	-0.166691	-0.212768	-0.24795	-0.325123	-0.312161	-0.334569	-0.32335	-0.433677	-0.431946	-0.323136	-0.330423	-0.315755	-0.366122	-0.260577	-0.0358652	-0.321533	-0.250593	-0.253865	-0.249388	-0.218362	-0.205761	-0.229875	-0.191619	-0.289557	-0.218461	-0.336876	-0.223247	-0.217712	-0.221761	-0.261878	-0.162787	-0.235856	-0.22444	-0.272482	-0.288183
33335	Feature 33335	-0.266535	-0.237288	-0.271483	-0.25417	-0.202878	-0.243916	-0.233927	-0.153925	-0.257356	-0.280222	-0.331797	-0.280908	-0.319179	-0.201432	-0.23314	-0.23545	-0.251803	-0.370053	-0.496172	-0.432156	-0.339896	-0.291344	-0.391157	-0.404785	-0.398812	-0.328216	-0.436652	-0.529214	-0.414121	-0.441972	-0.206863	-0.232982	-0.202251	-0.235084	-0.248939	-0.201458	-0.227345	-0.184628	-0.3232	-0.209645	-0.199526	-0.222652	-0.27081	-0.1807	-0.20306	-0.272905	-0.327052	-0.396203
27661	Feature 27661	0.0374487	0.0227162	0.253515	-0.000549653	-0.101221	0.0242001	-0.0565318	-0.0246989	-0.0669991	-0.0964609	-0.0221847	-0.0182066	-0.0323767	-0.103362	-0.0164782	-0.0475033	-0.0339136	-0.0590826	0.301382	0.0759536	-0.00445248	-0.00381266	-0.0932243	0.0512208	0.010896	0.0287567	0.164194	0.349843	0.152416	0.668804	0.0126765	-0.0641905	-0.114402	-0.162344	-0.106466	-0.0944368	-0.107805	-0.0543912	-0.0472945	0.00187318	0.0996128	0.0476512	-0.0905787	0.0235282	-0.0710398	0.154858	-0.0671125	0.0671444
24505	Feature 24505	-0.422088	-0.410731	-0.421199	-0.301106	-0.276253	-0.294827	-0.260691	-0.234459	-0.359832	-0.323228	-0.399331	-0.368098	-0.39422	-0.264847	-0.283482	-0.317574	-0.350635	-0.37719	-0.55529	-0.524209	-0.464898	-0.47274	-0.517511	-0.508432	-0.521856	-0.45371	-0.540596	-0.531401	-0.554401	-0.510401	-0.279217	-0.280599	-0.274691	-0.288437	-0.29718	-0.235886	-0.37558	-0.263445	-0.434098	-0.260406	-0.261031	-0.314154	-0.299442	-0.222611	-0.27608	-0.311302	-0.375928	-0.403885
23499	Furan, 2,5-dimethyl-	-0.275563	-0.164282	-0.223587	0.0472579	-0.0661202	-0.120343	0.0348127	-0.022205	0.0462441	-0.107567	-0.196395	-0.119388	-0.0841341	0.0268969	0.0334759	0.0550411	0.192503	-0.022622	0.0389004	-0.0311001	-0.162641	0.00169448	0.0910242	-0.00501074	0.0496946	0.00881724	0.132288	0.567671	0.093017	-0.0177867	0.0132204	0.113004	5.05569e-05	0.0202104	-0.0190383	0.0408085	-0.109162	0.0848968	-0.0753832	0.00406827	-0.045545	-0.00977164	-0.133061	0.0838688	0.0556575	0.0117902	-0.103633	-0.129146
22919	2,4-Dimethoxytoluene	0.351738	0.479242	0.712153	-0.0256187	0.136684	0.228533	-0.0217185	0.454719	0.488492	0.161689	0.964216	0.478609	0.666745	0.604627	0.36193	0.476162	0.507745	0.668326	0.94079	0.960648	1.15687	0.364362	0.649936	0.64206	0.548866	0.449493	0.978493	0.567318	0.786262	1.21235	0.159424	0.345374	0.212887	0.223544	0.126222	0.340157	0.202083	0.232727	0.561799	0.309387	0.363122	0.561046	0.389786	0.286099	0.506137	0.472404	0.222179	0.246237
20696	trans,trans-3,5-Heptadien-2-one	-0.0876488	-0.0579748	-0.0343366	0.357105	0.207828	0.316679	0.47183	0.222795	0.382663	0.203457	0.160391	0.235128	0.418815	0.192594	0.229699	0.296185	0.573169	0.477068	1.09554	1.06033	0.62311	0.537245	0.984198	0.891908	0.464321	0.434725	0.767695	0.778297	0.696738	0.772163	0.512376	0.801946	0.638864	0.414729	0.307991	0.305043	0.7266	0.308135	0.96671	0.403448	0.48063	0.464378	0.379243	0.557571	0.445503	0.275487	0.405353	0.492542
38279	Feature 38279	-0.336831	-0.336316	-0.264525	-0.279763	-0.252624	-0.249538	-0.240881	-0.195323	-0.269241	-0.300419	-0.350439	-0.241297	-0.311111	-0.234012	-0.262471	-0.292154	-0.326842	-0.28774	-0.437556	-0.405408	-0.417037	-0.425403	-0.458139	-0.390622	-0.476363	-0.418621	-0.472248	-0.5091	-0.464116	-0.432244	-0.234829	-0.218532	-0.202252	-0.135062	0.0922401	-0.124103	-0.319075	-0.19245	-0.272086	-0.194785	-0.269645	-0.263067	-0.301577	-0.193431	-0.239948	-0.344192	-0.348249	-0.382768
30610	Feature 30610	-0.26506	-0.249394	-0.256714	-0.223855	-0.235517	-0.22915	-0.187846	-0.152912	-0.231898	-0.254572	-0.310332	-0.252526	-0.266148	-0.17529	-0.18143	-0.227178	-0.285618	-0.311392	-0.321494	-0.306204	-0.437503	-0.410729	-0.320076	-0.339329	-0.290105	-0.368845	-0.268977	-0.0593442	-0.310607	-0.252235	-0.230671	-0.21914	-0.185853	-0.220086	-0.217034	-0.186642	-0.224649	-0.196769	-0.321641	-0.20239	-0.197224	-0.204248	-0.270786	-0.169717	-0.220979	-0.17564	-0.263295	-0.280351
37843	Feature 37843	-0.0214181	-0.0169215	0.186026	-0.0851581	-0.100651	0.0267795	0.0349984	0.0184539	0.162655	-0.0648069	-0.0541585	-0.00506312	-0.0120417	0.0615316	-0.0182961	0.157132	-0.00978603	-0.0477374	0.190026	0.156469	-0.0625393	0.0407043	0.0504826	0.234744	0.0895092	-0.0673977	0.160644	-0.091079	0.299696	0.199624	0.0374456	0.0889686	0.136783	0.376875	1.07281	0.260339	0.0396628	0.0551709	0.195076	0.153081	-0.111599	0.0475252	0.159673	-0.00560994	-0.00252529	-0.148166	-0.0786729	-0.0903989
34541	Feature 34541	-0.306269	-0.335684	-0.252825	-0.276786	-0.249631	-0.250174	-0.232583	-0.195626	-0.263926	-0.303528	-0.33627	-0.239716	-0.320625	-0.230926	-0.254714	-0.305115	-0.327868	-0.289574	-0.422974	-0.40362	-0.407113	-0.427832	-0.450818	-0.400609	-0.470265	-0.417629	-0.467647	-0.498646	-0.462868	-0.399327	-0.223259	-0.216515	-0.19355	-0.125861	0.123396	-0.127727	-0.318573	-0.187918	-0.271737	-0.188368	-0.272686	-0.261105	-0.307347	-0.193909	-0.234521	-0.339103	-0.35024	-0.376216
25958	Ethanone, 1-(2-methyl-1-cyclopenten-1-yl)-	0.0398477	0.194594	0.230568	-0.0668699	-0.0687809	-0.0630254	-0.0412207	0.0159945	0.00262008	-0.014744	0.0748366	-0.106165	-0.0502536	-0.0672864	-0.0429625	-0.0445867	0.00268185	-0.0449709	0.338028	0.00562163	-0.0574621	-0.110435	-0.082883	0.0580212	-0.0203312	0.0166503	0.151706	0.256336	0.123784	0.352893	-0.120709	-0.0186198	-0.0363898	-0.011389	-0.0435686	0.00274167	0.00965335	-0.00538242	-0.000569747	-0.0653147	-0.0508902	0.0074878	-0.0660333	-0.0345251	-0.0499513	0.141442	-0.311589	-0.292124
38634	Feature 38634	-0.236962	-0.215878	-0.212467	-0.233701	-0.203926	-0.194115	-0.241346	-0.227302	-0.206302	-0.263942	-0.305089	-0.277716	-0.272881	-0.160455	-0.221355	-0.220195	-0.289764	-0.279387	-0.378957	-0.3575	-0.401186	-0.421976	-0.391923	-0.3243	-0.349699	-0.377762	-0.340211	-0.426224	-0.309935	-0.362276	-0.159797	-0.18896	-0.152914	-0.0116354	0.362297	-0.0732195	-0.338627	-0.18514	-0.277261	-0.180914	-0.236819	-0.22446	-0.234029	-0.205792	-0.22656	-0.320177	-0.333302	-0.291422
15827	Feature 15827	0.459942	0.380242	0.394944	0.0548476	0.0356078	-0.00493298	0.0414367	0.122686	0.22924	0.0743834	0.214581	0.121412	0.14633	-0.013295	0.0778935	0.342868	0.261203	0.229084	0.267732	0.423364	0.403315	0.382939	0.416481	0.462856	0.115452	0.270071	0.387309	0.616484	0.58504	0.483841	0.106764	0.243367	0.0960726	0.116929	0.0466123	0.0394189	0.380814	0.21739	0.320915	0.0336098	0.178041	0.287661	0.0863616	0.0440461	0.161992	0.334196	0.0535925	0.0100356
31446	2,4-Dimethoxytoluene	-0.396589	-0.242627	-0.287479	-0.2823	-0.225655	-0.274817	-0.222986	-0.133373	-0.274716	-0.206546	-0.276992	-0.24012	-0.330404	-0.196226	-0.251838	-0.0240152	0.0279306	0.211325	-0.460427	-0.433669	-0.294264	-0.377711	-0.422002	-0.44983	-0.403973	-0.261012	-0.351687	-0.479742	-0.438457	-0.483282	0.0157001	0.0499515	-0.130028	-0.243896	-0.27253	-0.18209	-0.238164	0.0937648	-0.118667	-0.09483	-0.0693875	-0.155277	-0.0638271	-0.156265	0.0685914	-0.344327	-0.274622	-0.285579
34433	Feature 34433	-0.264163	-0.286636	-0.390323	-0.25223	-0.208367	-0.301157	-0.176278	-0.173583	-0.234431	-0.285069	-0.32029	-0.287143	-0.32975	-0.195269	-0.253259	-0.298575	-0.341053	-0.286616	-0.405107	-0.428718	-0.373218	-0.38142	-0.402493	-0.395705	-0.397085	-0.291713	-0.457318	-0.411653	-0.400413	-0.387178	-0.197358	-0.188717	-0.183998	-0.155744	-0.205507	-0.202664	-0.300105	-0.17301	-0.303563	-0.157555	-0.189472	-0.227741	-0.214049	-0.168472	-0.206174	-0.261423	-0.277514	-0.306771
24082	Cyclotrisiloxane, hexamethyl- (CAS)	0.260028	0.125568	0.0909242	-0.130009	-0.174105	-0.117018	-0.109611	-0.11233	0.0414812	-0.214204	-0.170064	-0.0885478	-0.117742	-0.196711	-0.0541851	-0.100124	0.122293	-0.0779409	-0.335828	-0.20933	-0.213553	-0.197996	-0.185865	-0.0741049	-0.275498	-0.277732	-0.206421	-0.353923	-0.164143	-0.18827	-0.108976	-0.107344	-0.0717967	-0.18775	-0.168541	-0.129553	0.0100752	-0.0339952	-0.00791089	-0.18585	-0.00689607	0.0724817	-0.147662	-0.0652224	-0.0360291	-0.159552	-0.34331	-0.346306
25534	2-Butenal, 2-ethyl-	0.0830913	-0.280792	0.135386	0.498847	0.492724	0.270696	0.696318	0.300239	0.69082	0.540812	0.480882	0.456417	0.476204	0.331712	0.582439	1.00438	1.13884	0.875316	1.47743	1.3302	0.765238	0.783073	1.04069	1.14768	1.52863	0.911686	1.55525	2.17392	2.13445	2.29698	0.704149	0.44649	0.344187	0.802039	0.581408	0.641686	0.276396	0.487997	0.488546	0.620851	0.424331	0.309929	0.693122	0.723021	0.591268	1.34266	1.02921	1.20689
37612	1,3-Cyclopentadiene, 5-(1-methylethylidene)-	4.64933	0.0606404	0.099373	-0.105233	0.0465418	-0.0892482	-0.0625997	-0.0471491	0.045473	-0.157509	0.113224	-0.133421	-0.00512363	1.74116	0.148424	-0.124896	-0.0964297	3.11208	-0.424005	-0.313805	-0.363943	-0.354091	-0.476208	-0.325824	-0.43493	-0.432196	-0.378475	-0.386945	-0.433243	-0.158475	-0.0878907	0.0262403	0.0453484	0.389476	0.859663	0.135386	0.200497	-0.00964686	0.115639	0.157072	-0.103144	0.0200298	-0.0469093	0.0891523	0.165301	-0.133993	1.80103	1.62514
36574	Feature 36574	-0.309077	-0.161698	-0.16993	-0.224812	-0.22223	-0.208401	-0.198711	-0.135847	-0.0724422	-0.237469	-0.265833	-0.197171	-0.233855	-0.15671	-0.209536	-0.230217	-0.187441	-0.248741	-0.356452	-0.342779	-0.391838	-0.319592	-0.380428	-0.259196	-0.320678	-0.352015	-0.355288	-0.34292	-0.337807	-0.306051	-0.209873	-0.140282	-0.165444	0.00996238	0.376299	-0.0280907	-0.351951	-0.141182	-0.128754	-0.161175	-0.186427	-0.179884	-0.241595	-0.200922	-0.231447	-0.273227	-0.317359	-0.299307
40490	Feature 40490	-0.373099	-0.400712	-0.448206	-0.232306	-0.184193	-0.0869733	-0.248361	-0.243174	-0.346231	-0.237153	-0.336485	-0.305722	-0.359873	-0.260763	-0.278617	-0.250118	-0.216034	-0.201447	-0.585104	-0.541711	-0.336978	-0.335107	-0.462596	-0.47365	-0.463412	-0.343957	-0.514694	-0.572204	-0.513132	-0.537302	-0.275801	-0.286011	-0.263173	-0.283485	-0.28536	-0.239224	-0.372041	-0.273226	-0.366911	-0.257477	-0.256603	-0.257752	-0.318825	-0.203638	-0.259797	-0.26545	-0.362008	-0.361721
16945	3-Cyclohexene-1-acetaldehyde, Î±,4-dimethyl-	0.0863063	-0.0524984	0.387283	-0.0349358	-0.106018	0.0305162	-0.02417	-0.0193891	0.0555349	0.0357401	-0.158979	0.108075	-0.00172981	-0.0423593	-0.00134354	0.0662891	-0.0486592	0.236835	0.0657183	-0.0320402	-0.187908	0.0142664	-0.0280086	0.183711	0.193729	-0.0152714	-0.00397076	0.387101	0.317645	0.344602	0.0314708	-0.100753	-0.0439071	-0.107599	-0.118858	-0.116971	0.0470639	-0.0110968	0.126351	0.00778268	0.092138	0.110159	0.0568842	-0.00730256	-0.0213128	0.233747	-0.0297161	0.110883
36802	Butanal, 2-ethyl-	0.993024	1.16065	1.5782	3.34501	2.48662	3.78191	3.93398	2.54316	3.44159	3.31234	1.87746	3.1483	6.05308	4.05278	4.63749	3.62485	3.03188	3.72425	5.75031	4.56292	6.63526	4.65246	3.33166	6.70943	7.49837	10.7588	4.93937	7.16987	4.54871	10.7373	3.62787	2.59173	2.99867	3.45992	2.63619	3.05418	3.27073	3.12631	4.5001	3.03704	3.39942	3.73711	3.27082	2.65456	3.85763	4.70906	5.1898	5.80468
38161	Feature 38161	-0.372703	-0.321644	-0.246288	-0.297502	-0.25013	-0.252556	-0.240848	-0.191819	-0.256617	-0.269637	-0.345904	-0.256395	-0.327713	-0.218929	-0.256664	-0.31386	-0.32934	-0.340669	-0.451674	-0.420953	-0.435627	-0.461194	-0.446617	-0.434012	-0.494748	-0.42255	-0.449227	-0.501179	-0.465776	-0.399833	-0.214049	-0.239499	-0.18638	-0.130337	0.090742	-0.0942051	-0.287185	-0.183224	-0.318503	-0.222111	-0.253741	-0.249553	-0.28923	-0.195723	-0.247101	-0.308203	-0.357599	-0.393457
26248	Feature 26248	-0.305083	-0.201551	-0.244472	-0.156696	-0.188738	-0.204465	-0.125225	-0.1436	-0.269426	-0.233593	-0.225049	-0.266791	-0.183256	-0.174024	-0.200169	-0.174156	-0.253816	-0.302926	-0.427025	-0.376928	-0.286109	-0.218337	-0.308861	-0.433293	-0.320073	-0.258148	-0.388485	-0.29864	-0.332799	-0.365262	-0.185123	-0.181302	-0.183934	-0.21404	-0.190226	-0.16636	-0.240404	-0.142396	-0.263728	-0.159072	-0.153798	-0.196478	-0.236996	-0.15938	-0.193894	-0.206432	-0.268766	-0.251677
27490	Pyridine, 2,4,6-trimethyl-	1.24897	2.54655	0.625042	0.335204	0.146506	0.507338	0.200136	0.184747	0.0655359	0.0730156	0.678355	0.368263	1.19462	0.583605	0.128001	0.789817	0.479564	1.15505	0.235692	0.553539	0.0251364	0.473391	0.301918	0.540429	0.092187	0.752101	0.5092	0.204167	0.41056	0.571315	0.52916	0.15458	0.26981	0.431043	0.453112	0.0645375	0.149239	0.263982	0.239893	0.284275	0.739561	0.833692	0.268844	0.164949	0.357352	-0.330451	0.254519	0.538301
40120	Toluene	-0.0022082	0.192318	0.0658475	-0.127518	-0.158263	-0.123313	-0.0804947	-0.103274	0.0314317	-0.185153	-0.0326714	-0.0954	-0.116988	-0.00730225	-0.0989048	-0.172787	-0.0989033	-0.114947	-0.546601	-0.502993	-0.43139	-0.5249	-0.578352	-0.451417	-0.554978	-0.453369	-0.506632	-0.542377	-0.585457	-0.465226	-0.0540648	0.134067	0.132186	0.32041	1.09674	0.20921	-0.123437	0.0309063	0.178079	-0.074646	-0.106817	-0.0263088	-0.0793155	-0.0921422	-0.059243	-0.222121	-0.359247	-0.24608
40673	Toluene	-0.113619	-0.0283631	0.0738515	-0.154728	-0.199966	-0.166817	-0.135951	-0.0956063	-0.0319264	-0.187538	-0.115834	-0.111234	-0.0435733	-0.121676	-0.147467	-0.126164	-0.196587	-0.171653	-0.566657	-0.493088	-0.442545	-0.532169	NA	-0.431997	-0.542418	-0.479351	-0.519937	-0.576839	NA	-0.507886	-0.124593	0.0152202	0.0166105	0.0689159	0.684358	0.0365963	-0.131419	-0.0676841	-0.113145	-0.148974	-0.180617	-0.138964	-0.181657	-0.133637	-0.159973	-0.245464	-0.323685	-0.381037
34101	Benzene, 1,4-dimethoxy- (CAS)	-0.394318	-0.371912	-0.323513	-0.276603	-0.271188	-0.295696	-0.267894	-0.230998	-0.326994	-0.316455	-0.372243	-0.324543	-0.358013	-0.204457	-0.261725	-0.327756	-0.308565	-0.363998	-0.575865	-0.557593	-0.49726	-0.5099	-0.51202	-0.560952	-0.545075	-0.471577	-0.534329	-0.55271	-0.584455	-0.552485	-0.131186	-0.11508	-0.165856	-0.262095	-0.274788	-0.206682	-0.210709	-0.0847644	-0.160446	-0.176468	-0.147302	-0.194038	-0.350743	-0.224695	-0.278875	NA	-0.361456	-0.387467
39509	Toluene	-0.282013	-0.213836	-0.179465	-0.179511	-0.170641	-0.229343	-0.146979	-0.126886	-0.0160875	-0.155366	-0.124833	-0.130253	-0.140686	-0.11143	-0.153282	-0.120641	-0.218296	-0.0308841	-0.448433	-0.442925	-0.447111	-0.416502	-0.529389	-0.424104	-0.473658	-0.46779	-0.496784	-0.496079	-0.522111	-0.45852	-0.0574016	-0.0267137	-0.0121252	0.180966	0.82655	0.0798202	-0.226842	-0.0536726	-0.0601037	-0.0541002	-0.174736	-0.0652679	-0.0996182	-0.141392	-0.101372	-0.213263	-0.28444	-0.294019
38885	Feature 38885	0.0292865	0.130881	0.136528	-0.135303	-0.109305	-0.0636388	-0.0575124	-0.0828584	0.193227	-0.144699	0.106591	-0.00810843	0.167108	-0.0184644	-0.117762	0.0514416	-0.0319634	-0.0258766	-0.346486	-0.28357	-0.319663	-0.287702	-0.47946	-0.160098	-0.357102	-0.3765	-0.31602	-0.303705	-0.406919	-0.285518	0.0261936	0.172498	0.135128	0.434308	1.40845	0.25937	-0.133363	0.003449	0.253712	0.0366139	-0.0940178	0.00335177	-0.0780101	-0.0852701	-0.0555283	-0.211122	-0.269992	-0.240888
24983	Furan, 2-methyl-5-(methylthio)- (CAS)	-0.424557	-0.335498	-0.390503	-0.195855	-0.21719	-0.254635	-0.147785	-0.144928	-0.213931	-0.289046	-0.370354	-0.306349	-0.3457	-0.237657	-0.275815	-0.250008	-0.186246	-0.221017	-0.510217	-0.498553	-0.445291	-0.431789	-0.484024	-0.488266	-0.508226	-0.473773	-0.530311	-0.474861	-0.522573	-0.458002	-0.091952	-0.00445821	-0.00573781	-0.277004	-0.280496	-0.250259	-0.113643	-0.164694	-0.0823698	-0.168295	-0.104109	-0.180961	-0.200381	-0.0773071	-0.168378	-0.341033	-0.301655	-0.339727
24578	2-Hexanone, 3,4-dimethyl-	0.545582	0.837795	0.706688	0.264849	0.335474	0.102493	0.489863	0.285724	0.538415	0.121643	0.183739	0.897477	2.15751	1.56493	2.22389	0.141054	0.137838	0.45828	0.401524	0.147442	0.355203	0.154179	-0.0140326	0.413695	0.347868	0.647686	0.286289	0.218894	0.0795153	0.570873	1.37978	2.0148	2.64591	0.348807	0.563262	0.299841	4.41655	1.20019	4.04142	1.01229	1.27876	1.10096	1.6894	0.78505	1.62371	0.124457	0.819105	0.906834
38334	Toluene	-0.034695	0.104972	0.133797	-0.0206395	-0.0392569	-0.174421	0.104328	-0.00244795	0.544755	0.070358	0.0047269	0.116596	0.269088	0.0612026	0.200409	0.193236	0.0986269	0.424458	-0.298186	-0.215158	-0.326363	-0.307916	-0.430953	-0.18334	-0.373705	-0.373562	-0.305005	-0.267245	-0.401531	-0.229497	0.327055	0.547834	0.332446	0.828292	1.25181	0.389394	0.0484318	0.475084	0.697455	0.252579	0.0409325	0.466292	0.320945	0.0585461	0.181379	0.279381	-0.0342708	-0.0349899
26960	Toluene	2.19328	2.51386	2.9954	0.848853	0.745586	1.0243	0.986073	0.875025	2.39537	1.00021	2.08084	1.50293	2.00408	1.17535	1.21529	1.64869	1.33478	1.85849	0.499793	0.593498	0.484706	0.650099	-0.0273615	1.09254	0.393934	0.154637	0.375867	0.605257	0.667153	0.787778	1.33658	2.02151	1.79878	2.79703	4.40503	2.11033	1.89971	1.41921	2.88641	1.36362	0.792458	1.44957	1.52769	0.676624	1.08658	0.519303	0.650065	0.700277
22717	Feature 22717	-0.260609	-0.152216	-0.203012	-0.249766	-0.234207	-0.230273	-0.205134	-0.165404	-0.237524	-0.227551	-0.354449	-0.306137	-0.318772	-0.243497	-0.235766	-0.170153	-0.237771	-0.248211	-0.526383	-0.503329	-0.465065	-0.436857	-0.500889	-0.521432	-0.54006	-0.48346	-0.543046	-0.575425	-0.584431	-0.530704	-0.120423	-0.201887	-0.168516	-0.222432	-0.261567	-0.219931	-0.15993	-0.157629	-0.217891	-0.206485	-0.153459	-0.15764	-0.219453	-0.190912	-0.180851	-0.31609	-0.405756	-0.427984
35727	Toluene	0.468999	0.67791	0.825004	0.280801	0.285889	0.157819	0.257543	0.215547	0.735255	0.542121	1.06997	0.611744	0.547004	0.288076	0.362118	0.519021	0.454202	0.796556	-0.120994	-0.0194827	-0.167335	-0.0822098	-0.190832	0.0454696	-0.188605	-0.258163	-0.0918965	-0.00802967	-0.100445	0.0102156	0.4387	0.6654	0.494808	1.19049	2.35081	0.869784	0.437356	0.431987	1.02174	0.415162	0.211561	0.439599	0.386233	0.17956	0.415021	0.618934	0.0366233	0.0376407
35325	4-(2,4-Dichloro-7,8,9,10-tetrahydro-6H-5-oxa-cyclohepta[b]naphthalen-5a-yl)-morpholine	2.99215	2.55704	0.850444	0.456966	0.280429	-0.00374484	0.417768	0.529971	0.465233	0.742204	0.322004	0.25634	0.664257	0.0611293	0.202215	1.65064	1.1366	0.316361	0.350782	-0.12392	-0.0313221	0.621167	0.205838	-0.301936	-0.0947309	-0.213893	-0.341422	-0.23218	0.0467862	-0.199079	1.2286	0.362034	0.319542	0.578709	0.0711832	0.042344	2.88086	0.48551	0.60714	1.10386	0.491244	0.563401	1.7741	0.527119	0.562961	-0.0787555	0.210372	0.030917
9678	Oxacyclododecan-2-one	2.85405	3.07436	3.65568	3.49542	2.23383	3.68173	3.95816	2.07485	3.27514	2.56887	4.09381	3.04205	3.92867	2.04125	2.92039	3.2623	3.26724	3.78959	2.56309	2.14224	1.78589	1.97786	2.18424	2.25448	1.61415	1.47206	2.00701	2.33342	2.07288	1.74032	3.14044	2.44713	2.83824	3.16428	2.39897	2.85678	3.52175	2.72924	5.05431	2.64113	3.13495	3.86607	3.24347	2.26949	3.63327	6.07289	2.92482	3.55689
33936	Methyl-d3 1-Dideuterio-2-propenyl Ether	-0.316333	0.0204177	-0.229481	-0.190802	-0.174176	-0.237131	-0.196417	0.195155	-0.15845	-0.204725	-0.186402	-0.118916	-0.307963	-0.126322	-0.131044	-0.243744	-0.276343	-0.00181487	-0.545759	-0.515096	-0.446608	-0.486598	-0.521417	-0.484547	-0.471993	-0.372083	-0.453337	-0.5306	-0.577961	-0.521641	-0.0388161	-0.177183	-0.0534436	-0.202586	-0.14642	-0.170232	-0.277428	0.0498645	-0.145093	-0.00780823	-0.146238	-0.0733415	0.0929884	-0.0896025	-0.0435335	-0.271495	-0.263719	-0.264128
18731	3-Buten-1-ol, 3-methyl- (CAS)	-0.00122305	0.127903	0.0653038	0.416278	0.390985	0.508313	0.442297	0.64341	0.550284	0.575931	0.448525	0.418306	0.525379	0.205981	0.256731	0.604262	0.555079	0.637538	-0.0976951	-0.204389	-0.150759	-0.0017347	-0.237435	-0.223358	-0.26893	-0.324989	-0.272727	-0.105474	-0.312885	-0.24712	0.684432	0.527549	0.716217	0.407713	0.268094	0.239837	0.599395	0.610274	0.663806	0.556199	0.447415	0.553869	1.17994	0.562524	0.830555	0.063027	0.301469	0.455819
30124	Butane, 2-methoxy-2-methyl- (CAS)	0.905948	0.978595	0.926214	14.7358	13.9777	14.2152	15.373	17.4702	13.8951	14.0659	1.18184	13.772	12.9153	17.0406	16.1625	14.7961	11.4912	9.93476	4.82546	10.6567	4.59786	9.77322	4.75978	4.41384	6.71422	5.23334	4.09441	7.49727	5.15468	4.60697	16.7128	15.8677	16.8574	16.6539	16.7112	17.5447	13.4391	17.5573	11.5912	17.1795	16.6219	15.9951	14.5208	18.0724	16.7346	14.2242	14.3855	12.5826
29341	Feature 29341	-0.437262	-0.431371	-0.410597	-0.227156	-0.221789	-0.232717	-0.188402	-0.200049	-0.309531	-0.277894	-0.340672	-0.350601	-0.290186	-0.219574	-0.250018	-0.303057	-0.335525	-0.378004	-0.552677	-0.544814	-0.507648	-0.51531	-0.55671	-0.561876	-0.569707	-0.511901	-0.568437	-0.578456	-0.604976	-0.570241	-0.201147	-0.261392	-0.191166	-0.20786	-0.22891	-0.172378	-0.343909	-0.171821	-0.341808	-0.198621	-0.201985	-0.253541	-0.269007	-0.175102	-0.211578	-0.252595	-0.363757	-0.394175
39274	Feature 39274	-0.232473	-0.289028	-0.187863	-0.264007	-0.230122	-0.232976	-0.222792	-0.188811	-0.155256	-0.273022	-0.339244	-0.229518	-0.287068	-0.206521	-0.216751	-0.229606	-0.260966	-0.304726	-0.431101	-0.409167	-0.41186	-0.427507	-0.452932	-0.374031	-0.478281	-0.424298	-0.444449	-0.503758	-0.521243	-0.437504	-0.16551	-0.196041	-0.136737	-0.0872589	0.276553	-0.0936394	-0.303678	-0.167636	-0.191871	-0.160278	-0.248427	-0.216188	-0.235428	-0.189685	-0.21114	-0.304166	-0.349797	-0.359329
39794	Toluene	0.543598	0.388245	0.79518	0.18309	0.0581217	-0.0732349	0.272923	0.162334	0.505925	0.114017	0.329964	0.260366	0.461438	0.117182	0.252024	0.393048	0.286158	0.650699	-0.183394	-0.100537	-0.225706	-0.176062	-0.359973	-0.010274	-0.233987	-0.312617	-0.264186	-0.182689	-0.198286	-0.0779074	0.297378	0.479343	0.362423	0.827246	2.13439	0.536588	0.322707	0.379494	0.735031	0.292038	0.113071	0.390867	0.216387	0.131509	0.218355	0.288571	0.136492	-0.0213906
40056	Feature 40056	-0.441592	-0.388652	-0.371404	-0.314956	-0.27181	-0.251118	-0.263214	-0.210182	-0.31304	-0.327426	-0.444083	-0.321919	-0.392556	-0.264313	-0.257638	-0.344399	-0.356102	-0.335921	-0.607157	-0.564213	-0.505193	-0.536301	-0.587344	-0.56591	-0.578541	-0.499625	-0.572423	-0.58222	-0.622353	-0.574241	-0.291221	-0.29338	-0.230451	-0.308238	-0.283596	-0.233227	-0.399149	-0.239272	-0.356482	-0.265894	-0.254701	-0.257347	-0.338108	-0.24466	-0.256809	-0.349998	-0.408774	-0.439283
32517	Feature 32517	-0.230525	-0.235923	-0.230022	-0.165603	-0.186208	-0.222594	-0.147084	-0.14502	-0.140378	-0.151516	-0.312233	-0.180826	-0.190066	-0.11507	-0.0497835	-0.126393	-0.232024	-0.220712	-0.163743	-0.107356	-0.27821	-0.265909	-0.142396	-0.177604	-0.1008	-0.191249	-0.0736575	-0.176007	-0.0208201	-0.149203	-0.153546	-0.0708367	-0.107198	-0.0445276	0.0874363	-0.0337626	-0.230031	-0.133528	-0.158177	-0.141696	-0.165168	-0.157564	-0.204941	-0.137715	-0.165216	-0.0705113	-0.1022	-0.13701
38472	Feature 38472	-0.311958	-0.369834	-0.366536	-0.25855	-0.237954	-0.283519	-0.244544	-0.219913	-0.309973	-0.292318	-0.37189	-0.32223	-0.33536	-0.215666	-0.25227	-0.339212	-0.334279	-0.347933	-0.493536	-0.459734	-0.411766	-0.419525	-0.496996	-0.476731	-0.508789	-0.412296	-0.47277	-0.430172	-0.543931	-0.451847	-0.250699	-0.282324	-0.231212	-0.255167	-0.27024	-0.218235	-0.327183	-0.257305	-0.39959	-0.189896	-0.241731	-0.263708	-0.295014	-0.180766	-0.239751	-0.26345	-0.33679	-0.359953
38601	Feature 38601	-0.343582	-0.327854	-0.279415	-0.222076	-0.250674	-0.20805	-0.207073	-0.181803	-0.267808	-0.306386	-0.292556	-0.303213	-0.301365	-0.183412	-0.229431	-0.273571	-0.299725	-0.299125	-0.427215	-0.417715	-0.42832	-0.425537	-0.427467	-0.376937	-0.402086	-0.407558	-0.433917	-0.487647	-0.434159	-0.445527	-0.188512	-0.218367	-0.188882	-0.132701	0.111934	-0.0991134	-0.336603	-0.213482	-0.343423	-0.199631	-0.227137	-0.225868	-0.233079	-0.219596	-0.255691	-0.299474	-0.369486	-0.330393
17961	Feature 17961	0.448201	0.696605	0.580419	0.137018	-0.0554838	0.024985	0.180742	0.296813	0.0984195	0.0996226	0.335929	0.140398	0.272674	0.43174	0.151666	-0.0102036	0.0815888	0.0976978	0.100346	0.191038	-0.0667862	0.305037	0.531051	0.323223	0.169782	-0.0144608	0.17059	0.301554	0.269676	0.134278	-0.00169216	-0.00163839	-0.0214615	-0.014148	0.00695034	0.0312975	0.336619	0.082327	0.0210084	0.0141556	0.139185	0.0232842	-0.151495	0.21294	0.113577	0.0506084	0.0631468	0.0227144
38986	1H-Inden-1-one, 2,3-dihydro-3-methyl- (CAS)	-0.460149	-0.435204	-0.433983	-0.291125	-0.211421	-0.292309	-0.205469	-0.116685	-0.183537	-0.190563	-0.12851	-0.151698	-0.155726	-0.078536	0.01837	-0.26453	-0.286056	-0.243438	-0.497506	-0.450455	-0.383363	-0.420352	-0.507768	-0.475687	-0.457209	-0.311208	-0.544979	-0.424179	-0.53147	-0.290342	-0.258369	-0.181323	-0.140515	-0.239852	-0.224072	-0.155425	-0.222547	-0.241318	-0.396002	-0.231456	-0.26004	-0.327221	-0.198891	-0.239179	-0.157833	-0.345971	-0.301059	-0.294066
36648	Isothiazole, 3,5-dimethyl- (CAS)	-0.328231	-0.264509	-0.365482	-0.108554	-0.060998	-0.0408071	-0.0442219	-0.0607151	-0.136329	-0.100267	-0.209678	-0.0987053	-0.0709429	-0.106402	-0.133437	-0.154516	-0.172296	-0.160851	-0.29052	-0.277191	0.107305	-0.221843	-0.342922	-0.275704	-0.267725	-0.089836	-0.252243	-0.436335	-0.352171	-0.398004	-0.0636345	-0.112871	-0.0357165	-0.0499622	-0.0300515	-0.0680047	-0.184435	-0.0485874	-0.157551	-0.00746062	-0.0586423	-0.107652	-0.103497	-0.0954447	0.0336238	-0.233977	-0.216885	-0.168706
22407	2-Carene	0.929475	0.613004	1.1555	0.848297	0.486779	0.530119	1.03786	0.413033	0.608015	0.56394	1.08601	0.357721	1.05331	0.364765	0.620249	1.04141	0.823848	0.509974	1.18267	1.19405	1.26096	1.21747	1.75949	1.49059	1.07735	0.808181	1.22169	3.14201	2.26191	2.15248	0.915997	0.79102	0.485941	0.785443	0.443075	0.709406	0.809856	0.625046	1.02851	0.946783	0.721464	1.11957	1.13055	1.3402	1.02606	1.00918	0.931984	1.4128
16588	9-Tetradecen-1-ol, (E)-	1.56188	1.14874	0.68082	0.397866	0.0572575	0.032829	0.634134	0.434295	0.371263	0.765749	1.29512	0.412863	0.569723	0.145486	0.326995	0.886808	0.911416	0.408066	0.677639	0.574159	0.190792	1.28717	1.00578	1.11505	1.0085	0.29389	0.11146	2.33042	1.17989	0.451848	0.323943	0.476753	0.241604	0.459094	0.251764	0.0648295	0.571728	0.283185	0.705048	0.268916	0.227164	0.276852	0.616145	0.479968	0.312769	0.575555	0.74037	0.929581
29802	Phenol, 2,3,5,6-tetramethyl-	0.604656	0.25622	0.626651	-0.00942061	-0.0724383	0.056287	1.04044	0.167116	0.210089	-0.0253651	-0.0187285	0.131033	0.320812	0.209174	0.283179	0.0912275	0.176379	1.13944	0.832308	0.82044	0.468161	0.119767	0.00109309	0.0188916	0.045544	0.318631	0.136774	-0.0679295	0.0611152	0.16895	0.130671	0.0683323	0.0587022	0.056749	0.0418377	0.013303	0.281421	0.0660822	0.333851	0.161457	0.170576	0.816752	0.0182588	0.137778	0.102631	0.202184	0.168643	0.183422
20910	Feature 20910	-0.0690323	-0.114099	0.0104282	-0.189179	-0.131664	-0.0886435	-0.160023	-0.083211	-0.0249079	-0.187797	-0.238092	-0.145765	-0.159309	-0.149628	-0.134608	-0.0807846	-0.117475	-0.0663736	-0.301413	-0.210197	-0.15882	-0.210358	-0.282656	-0.189891	-0.232683	-0.236022	-0.235241	-0.278921	-0.271338	-0.278416	-0.145472	-0.141978	-0.102273	-0.162373	-0.18036	-0.115353	-0.119658	-0.10233	-0.00686269	-0.148071	-0.0616283	-0.00476023	-0.141471	-0.117039	-0.0879781	0.0324172	-0.237336	-0.262185
31674	Feature 31674	1.20691	1.42359	1.28392	0.51681	0.464552	0.475507	0.565667	0.612415	0.628021	0.616208	1.49062	0.38974	0.420858	0.321855	0.459567	0.803633	1.12672	0.985679	1.43339	1.07242	1.79141	0.928302	1.19176	0.952181	1.10954	1.28606	1.11769	0.372123	1.12892	0.735094	0.614312	0.951342	0.384975	0.617263	0.331938	0.367861	0.657832	0.615994	1.1069	0.471854	0.665883	0.824374	0.574039	0.654361	0.446471	1.26209	0.858434	1.2091
28526	di-t-Butylacetylene	0.0395653	0.258993	0.35658	0.35216	0.428074	0.346575	0.429224	0.0190116	0.246269	0.284502	0.406058	0.288092	0.566535	0.179207	0.0920711	0.296906	0.483685	0.434405	0.205379	0.280901	0.314915	0.92631	0.523857	0.36247	0.884968	0.845517	0.099636	2.05044	0.765481	0.750161	0.290766	0.205676	0.196797	0.252093	0.183105	0.204726	0.31169	0.374604	0.430859	0.285234	0.302203	0.575133	0.296887	0.211278	0.418645	0.382892	0.833292	0.896385
34437	2-Pentanone (CAS)	-0.310005	-0.351588	-0.351759	-0.16384	-0.207602	-0.289399	-0.131478	-0.142547	-0.0622511	-0.142928	-0.31971	-0.195218	-0.26167	-0.126609	-0.0588459	-0.172647	-0.255416	-0.105137	-0.235485	-0.277529	-0.335551	-0.294877	-0.351429	-0.341714	-0.215008	-0.272514	-0.21011	-0.179743	-0.368805	-0.369536	-0.0227315	-0.0764832	-0.121772	-0.10237	0.0132627	-0.0524094	-0.219025	-0.0881922	-0.106938	-0.104711	-0.169071	-0.125298	-0.16912	-0.0688721	-0.123403	-0.120631	-0.208772	-0.241139
35236	Feature 35236	-0.0570807	-0.0965954	-0.168391	-0.18026	-0.15302	-0.18612	-0.112682	-0.133692	-0.231124	-0.165117	-0.12461	-0.243807	-0.211195	-0.136194	-0.174424	-0.168207	-0.138676	-0.250138	-0.20054	-0.306808	-0.158949	-0.26448	-0.269747	-0.24649	-0.248428	-0.196905	-0.324791	-0.377138	-0.361864	-0.327809	-0.135704	-0.136248	-0.148364	-0.0848347	-0.155429	-0.13141	-0.112717	-0.123947	-0.221547	-0.106854	-0.146859	-0.170088	-0.107064	-0.0791703	-0.14586	-0.116392	-0.197135	-0.163878
25791	Feature 25791	0.290592	0.329918	0.0161814	-0.0711694	-0.0829521	-0.150985	-0.0885136	0.0120655	0.029503	-0.105368	-0.0911427	-0.0850348	-0.0433205	-0.0717732	-0.0578987	0.10503	0.146544	-0.030873	-0.196915	-0.191331	-0.0843149	-0.104173	-0.109217	-0.248006	-0.261066	-0.22886	-0.195067	-0.253253	-0.175446	-0.217453	0.00373682	0.0551939	-0.0337106	-0.0383344	-0.146244	-0.0710123	0.232984	0.00701351	0.00401571	0.0229767	-0.0179986	0.154737	0.0471946	-0.0247175	-0.00889586	-0.125295	-0.124322	-0.234112
22507	2-Pentanone (CAS)	-0.185102	-0.289865	-0.149218	0.380819	0.113603	0.024967	0.277208	0.197332	0.454789	0.143994	-0.0833067	0.175172	0.235795	0.24862	0.303608	0.295469	0.424087	0.534602	0.25621	0.157567	-0.054682	0.0988825	0.307186	0.123297	0.25941	0.0968871	0.389424	0.563265	0.14139	0.171353	0.374441	0.443615	0.387329	0.369526	0.295506	0.399146	0.188584	0.372611	0.559851	0.356736	0.282034	0.39933	0.135529	0.413568	0.350247	0.524634	0.0318311	0.00687873
31368	2-Pentanone (CAS)	-0.432627	-0.245538	-0.304025	0.0336046	-0.0525202	-0.190041	0.0814692	0.00699171	0.065661	0.111274	-0.219032	0.147196	-0.0787924	0.1291	0.263614	0.100048	0.0314449	0.0907748	0.150602	-0.0361098	-0.132213	0.0429537	0.10377	-0.019758	0.191139	0.0490672	0.351379	0.643998	0.156961	0.119957	0.187636	0.236656	0.140161	0.0642095	0.0830889	0.0838903	0.0330315	0.128862	0.116672	0.0405079	0.0534146	0.121707	0.0299116	0.158358	0.147323	0.44237	0.154893	0.232167
13231	BENZALDEHYD, 2-AMINO-	-0.258037	-0.315752	-0.188229	-0.232002	-0.222553	-0.243253	-0.15426	-0.197616	-0.231534	-0.289967	-0.375595	-0.316362	-0.195596	-0.186518	-0.161975	-0.0831622	0.0384094	-0.0359731	-0.484353	-0.455857	-0.40992	-0.38521	-0.395554	-0.462053	-0.485139	-0.455569	-0.509693	-0.428987	-0.497694	-0.467583	-0.225443	-0.222017	-0.245477	-0.150739	-0.175075	-0.0870717	-0.252899	-0.214435	-0.336574	-0.211638	-0.216946	-0.223528	-0.219425	-0.115304	-0.192622	-0.262941	-0.295427	-0.299847
24382	Benzenamine, 3-methyl-	-0.168709	-0.131926	-0.181681	-0.164247	-0.165425	-0.182198	-0.158425	-0.0657529	-0.193911	-0.242916	-0.193262	-0.156173	-0.095846	-0.124728	-0.152627	-0.2329	-0.167972	-0.239201	-0.390233	-0.385977	-0.250158	-0.361757	-0.27938	-0.358912	-0.409427	-0.293455	-0.379428	-0.459632	-0.438806	-0.392816	-0.178342	-0.204677	-0.193073	-0.137764	-0.153559	-0.096214	-0.228564	-0.108702	-0.221853	-0.120503	-0.121787	-0.15705	-0.202934	-0.12693	-0.102414	-0.209069	-0.255717	-0.246283
19247	Feature 19247	0.623184	0.588589	0.818591	0.331444	0.20824	0.310154	0.517999	0.223796	0.503439	0.357149	0.426287	0.267345	0.723714	0.394326	0.272684	0.549738	0.595882	1.00415	0.286027	0.281589	0.348258	0.394077	0.436365	1.04482	0.529189	0.369727	0.288632	0.737552	0.642773	0.500273	0.518524	0.570577	0.364829	0.108141	0.175191	0.317203	0.362133	0.260759	0.99063	0.253418	0.564877	0.602161	0.130457	0.245321	0.313956	0.994769	0.29107	0.615677
33895	Feature 33895	-0.308257	-0.318006	-0.252701	-0.235749	-0.232227	-0.23489	-0.220082	-0.194438	-0.250775	-0.22791	-0.386892	-0.2716	-0.306586	-0.17235	-0.185754	-0.259504	-0.299873	-0.263374	-0.354099	-0.384865	-0.412835	-0.391066	-0.378694	-0.371985	-0.328485	-0.365769	-0.35154	-0.442838	-0.386871	-0.337407	-0.227815	-0.195739	-0.209149	-0.193437	-0.138129	-0.180896	-0.240106	-0.176919	-0.257609	-0.215715	-0.23481	-0.215152	-0.26509	-0.18618	-0.191527	-0.0708585	-0.278908	-0.292605
14751	Feature 14751	0.606647	0.781014	0.687809	0.203775	0.190528	0.185366	0.166245	0.271939	0.532681	0.167558	0.303295	0.280281	0.336692	0.114775	0.234183	0.437193	0.480534	0.427884	0.0833433	0.236983	0.311083	0.320578	0.229294	0.224968	0.0669296	0.141252	0.268089	0.382532	0.251094	0.287319	0.269169	0.370954	0.275661	0.215724	0.11797	0.140024	0.60549	0.325611	0.700729	0.133361	0.338426	0.626005	0.148155	0.14085	0.350225	0.48444	0.00818562	-0.0315261
32023	Phenol, 2,3,5,6-tetramethyl-	-0.0888967	-0.0296306	-0.0734135	-0.0382098	-0.0965288	-0.0164994	0.0137082	-0.0159691	0.0706782	-0.0941545	0.0515693	0.0595945	0.0796553	-0.0794738	-0.0268046	-0.060107	-0.0645408	-0.0597359	-0.0271661	-0.212227	0.0971717	-0.308952	-0.294619	-0.0572328	-0.258541	-0.166998	-0.0937539	-0.266602	-0.245337	-0.164342	-0.0336328	-0.0346499	-0.0195523	-0.049594	-0.0735842	-0.0184489	-0.146482	-0.0573422	-0.0710148	-0.0980698	0.0120046	0.130385	-0.0889033	-0.075335	-0.0518123	0.195494	-0.128089	-0.129426
9075	2-Buten-1-ol, 3-methyl- (CAS)	0.0638759	-0.0320973	0.0867625	0.230247	0.261925	0.194427	0.252449	-0.00405947	0.181454	0.328216	0.511296	0.208933	0.410212	0.11962	0.25926	0.502126	0.567657	0.614094	0.0749085	-0.0627147	-0.0106131	0.0194338	0.0236867	-0.156878	-0.127719	-0.164086	-0.0813059	0.0422056	-0.0653922	-0.0697447	0.291373	0.181319	0.23362	0.00244757	-0.0214774	0.0684198	0.344759	0.2859	0.542307	0.169054	0.273977	0.209272	0.442659	0.112331	0.100803	-0.222808	0.210161	0.197223
37959	1,2-dimethoxy-4-chlorobenzene	-0.264852	-0.0568129	-0.247908	-0.291402	-0.26951	-0.296325	-0.272104	-0.183809	-0.309214	-0.334138	-0.419099	-0.343003	-0.399688	-0.195057	-0.296983	-0.225979	-0.280826	-0.3022	-0.582863	-0.54037	-0.471956	-0.520204	-0.532749	-0.558196	-0.565631	-0.481833	-0.543526	-0.600941	-0.614404	-0.577305	-0.273176	-0.269751	-0.245471	-0.277272	-0.279894	-0.228358	-0.374028	-0.244938	-0.401586	-0.255291	-0.24403	-0.292929	-0.302374	-0.228079	-0.213769	NA	-0.371624	-0.399249
40480	Feature 40480	-0.3979	-0.371329	-0.397891	-0.23334	-0.114196	-0.244781	0.042053	0.117783	0.147203	0.407144	1.55636	0.705793	0.583987	0.510695	1.33816	0.0980954	-0.0589359	0.218181	-0.0639251	-0.153733	0.00931111	-0.150121	-0.297975	-0.226368	-0.147558	0.164693	-0.381693	-0.0832168	-0.209011	0.401617	-0.185013	0.438905	0.46154	0.197914	0.105456	0.335932	0.330659	-0.0467152	-0.0276216	0.120437	-0.148287	-0.201804	0.305558	-0.139586	0.460459	-0.321737	0.0115344	-0.00306419
39504	Feature 39504	-0.228591	-0.261321	-0.112542	0.17898	0.178996	0.396939	0.13247	0.119164	0.134029	0.18592	0.140967	0.247738	0.00601111	0.137334	0.0541818	-0.104963	-0.145237	-0.042437	0.208138	0.0288472	-0.141906	-0.0793019	0.119186	0.0221799	0.199186	-0.0362366	0.0512942	-0.0294317	0.191801	0.122915	0.129188	0.205159	0.126473	0.15881	0.0220062	0.0838518	0.0737441	0.130495	-0.0532319	0.0616435	0.138975	0.0163124	0.269362	0.0596497	0.045292	-0.0882832	0.0947055	0.19355
25405	Feature 25405	0.00673903	0.128935	0.302338	0.368918	0.114448	0.312911	0.315256	0.0784335	0.270632	0.158889	0.440853	0.145047	0.652933	0.273573	0.396663	0.324239	0.2115	0.171792	0.408257	0.200054	0.467724	0.171008	0.217412	0.380587	0.416693	0.44213	0.306889	0.0186901	0.0761113	0.0550734	0.273791	0.183211	0.322059	0.131268	0.0778134	0.208235	0.347165	0.101148	0.499708	0.222146	0.274337	0.251128	0.323843	0.192206	0.28097	0.633483	0.403548	0.521707
7938	2-Buten-1-ol, 3-methyl- (CAS)	1.46895	1.75733	1.98796	1.58825	1.70761	1.66526	1.49449	0.748649	1.72978	2.36173	3.42678	2.0594	2.94422	1.15069	1.73208	3.03919	3.65426	3.49314	2.05104	1.52135	1.653	1.69841	1.81772	1.19791	1.18825	0.968732	1.40273	2.02778	2.05936	1.54652	1.85152	2.01482	1.71195	0.998248	0.690578	1.05246	2.41998	1.53733	2.91062	1.34904	1.69365	1.80857	2.57956	1.17656	1.17461	1.02654	1.81774	2.22815
20281	Feature 20281	-0.0488676	-0.177825	-0.0859768	0.000901615	-0.0222566	-0.0309792	0.11348	-0.0635036	-0.0544655	-0.0384416	0.00962129	-0.181344	0.0418793	-0.06594	-0.0531367	-0.000568491	-0.114735	-0.0338931	-0.159858	-0.0749666	-0.0293532	-0.236831	-0.289352	-0.00240633	-0.319446	-0.189894	-0.170379	-0.227568	-0.305011	-0.253837	-0.0355924	-0.106023	-0.0395689	-0.0439734	-0.0545393	0.0343468	-0.0509688	-0.0170939	-0.0852074	0.0369999	0.00383605	0.0218692	-0.135475	-0.0394677	0.000625812	0.0165457	-0.118244	-0.058747
39453	Feature 39453	-0.415999	-0.412128	-0.416714	-0.300322	-0.287285	-0.290491	-0.279138	-0.257823	-0.339228	-0.337549	-0.434731	-0.370664	-0.408689	-0.274627	-0.302615	-0.365753	-0.358099	-0.402806	-0.610729	-0.579803	-0.505368	-0.551164	-0.578118	-0.582761	-0.589408	-0.52353	-0.58481	-0.609926	-0.645048	-0.587338	-0.303193	-0.312451	-0.269685	-0.298806	-0.304341	-0.255114	-0.393859	-0.26975	-0.436122	-0.280615	-0.274332	-0.31277	-0.339566	-0.252359	-0.288533	-0.335726	-0.414962	-0.444645
36902	Feature 36902	-0.342517	-0.285337	-0.201967	-0.236205	-0.218354	-0.162686	-0.207124	-0.152799	-0.232485	-0.228336	-0.319489	-0.275005	-0.290735	-0.210731	-0.21753	-0.245733	-0.244946	-0.240943	-0.380553	-0.359148	-0.395973	-0.370099	-0.339639	-0.388935	-0.443747	-0.377504	-0.3776	-0.384026	-0.412353	-0.402687	-0.227766	-0.267971	-0.180331	-0.252548	-0.197426	-0.165606	-0.295303	-0.195624	-0.291795	-0.200139	-0.1562	-0.213348	-0.258888	-0.17255	-0.165666	-0.056598	-0.202195	-0.333103
26864	2,4-Hexadiene	-0.375435	-0.342612	-0.281515	-0.263462	-0.253976	-0.247629	-0.239741	-0.199485	-0.233755	-0.299929	-0.362656	-0.336101	-0.307932	-0.237647	-0.236799	-0.283554	-0.29028	-0.294634	-0.541817	-0.487088	-0.443325	-0.495594	-0.530277	-0.5283	-0.522914	-0.462345	-0.525746	-0.541026	-0.559622	-0.515344	-0.24253	-0.273134	-0.227277	-0.26653	-0.272598	-0.214144	-0.342292	-0.195588	-0.332585	-0.255998	-0.193548	-0.189217	-0.304934	-0.22477	-0.235821	-0.23367	-0.395667	-0.421697
24489	2-Butanone, 3-hydroxy- (CAS)	8.05019	6.60637	7.24796	8.06961	10.8252	8.90321	6.87527	4.46061	7.78489	8.87095	14.0989	8.15484	4.57218	1.37528	4.08616	5.64223	8.9826	8.78765	4.75726	4.42003	6.43213	7.06954	6.86562	5.3732	4.05379	3.5997	4.85476	6.59165	5.84594	4.31673	2.36535	3.72286	3.64987	3.74723	2.58431	3.20351	4.34713	1.6015	4.82909	3.28436	2.67325	2.6548	3.54328	2.99846	1.55044	2.38646	6.91931	7.62756
23639	Feature 23639	1.1291	0.96365	1.25891	0.150264	0.365415	0.386201	0.139496	0.4824	1.00152	0.146775	0.347451	0.506881	0.479851	0.165331	0.429293	0.519497	0.672551	0.737406	0.0300135	0.586052	0.437879	0.322872	0.314763	0.355154	0.181305	0.0896286	0.439265	0.811907	0.646083	0.610746	0.292274	0.634308	0.462083	0.281254	0.147215	0.347464	0.620533	0.419098	1.25099	0.258469	0.656514	1.04789	0.431028	0.130243	0.564808	0.822362	0.152382	-0.0564679
31581	Feature 31581	0.577501	0.0227352	0.0383942	-0.0922978	-0.0767097	-0.0900785	0.00428385	0.131888	0.116017	0.200078	0.402283	-0.00875302	0.0257615	-0.137895	0.0274803	0.0649738	0.0749808	0.107144	0.0596734	-0.0389232	0.141064	-0.144946	-0.11547	0.0590349	-0.094013	-0.0680903	-0.00836225	-0.225413	-0.140649	-0.078036	-0.0495567	0.0466084	0.02576	-0.0449515	-0.0622196	-0.0465228	-0.0314998	-0.0152462	0.259273	0.00343538	0.0772442	0.189122	0.397502	-0.056736	0.0769759	0.364634	-0.0199979	-0.0264226
28430	Hexane, 3-ethyl-	-0.347947	-0.23063	-0.301352	-0.253859	-0.159429	-0.261032	-0.242875	-0.166252	-0.279326	-0.249297	-0.230193	-0.280898	-0.229036	-0.20135	-0.20729	-0.273113	-0.185749	-0.130677	-0.433976	-0.463509	-0.445436	-0.408643	-0.525523	-0.514582	-0.433054	-0.414634	-0.495328	-0.556188	-0.579676	-0.491469	-0.266477	-0.245204	-0.174879	-0.269706	-0.233661	-0.214015	-0.332501	-0.227686	-0.34054	-0.242566	-0.231599	-0.254777	-0.243947	-0.193792	-0.198692	-0.277611	-0.213123	-0.28387
20851	Feature 20851	2.02643	1.13299	0.603702	0.395511	0.094034	0.0639437	0.702493	0.517768	0.624432	0.887247	1.68446	0.445632	0.595786	0.0930806	0.338359	1.01886	0.8996	0.393098	0.485337	0.518134	-0.0999638	0.380422	1.01426	0.587512	0.446756	0.0164395	0.348434	0.841481	0.634913	0.703822	0.312542	0.403937	0.341303	0.685341	0.342707	0.216178	0.775255	0.452426	0.972249	0.301621	0.342056	0.449979	0.599378	0.239481	0.366928	0.778609	0.402398	0.574827
31364	Feature 31364	-0.154958	-0.159335	-0.0773203	-0.213752	-0.169551	-0.151498	-0.17245	-0.128299	-0.173178	-0.24421	-0.248558	-0.241166	-0.243095	-0.15545	-0.146268	-0.162172	-0.286216	-0.193702	-0.365264	-0.359893	-0.284636	-0.330808	-0.369163	-0.320376	-0.430483	-0.324082	-0.359133	-0.293988	-0.329587	-0.344734	-0.147971	-0.186773	-0.152994	-0.194341	-0.195384	-0.166866	-0.244083	-0.134447	-0.194131	-0.147259	-0.104424	-0.0910229	-0.234	-0.128874	-0.16937	-0.0933756	-0.194196	-0.235005
29923	Feature 29923	0.772489	0.820982	1.12936	0.934727	0.564365	1.00671	1.00053	0.496663	0.849515	0.516895	0.724776	0.690791	1.86502	0.972804	1.38254	0.807274	0.634976	1.07256	1.38474	0.943424	1.17721	0.895172	0.75667	1.26424	1.44349	1.10519	1.1441	0.476293	0.424943	1.00345	0.899426	0.647685	1.01571	0.68273	0.587369	0.710785	1.29108	0.625619	1.57432	0.731979	0.81204	0.923922	0.910892	0.630368	0.9634	1.53291	0.934097	1.3004
28642	2-methylene-7-oxabicyclo[4.1.0]heptane	-0.370612	-0.3309	-0.2619	-0.263585	-0.250704	-0.233618	-0.232367	-0.202657	-0.224728	-0.28292	-0.364686	-0.320256	-0.303328	-0.239276	-0.240315	-0.268232	-0.283305	-0.298174	-0.538197	-0.498628	-0.427039	-0.506867	-0.525585	-0.526302	-0.524621	-0.465238	-0.513687	-0.545108	-0.545849	-0.516024	-0.238781	-0.250973	-0.206923	-0.253893	-0.266733	-0.205459	-0.337356	-0.19795	-0.330383	-0.250155	-0.181498	-0.189658	-0.307484	-0.230153	-0.233018	-0.22144	-0.401699	-0.425432
19256	Cyclotetrasiloxane, octamethyl- (CAS)	0.468965	0.666549	0.161327	-0.0618091	-0.0522273	-0.17089	-0.0634115	0.0303269	-0.0434219	-0.124504	-0.152783	-0.106428	-0.0114792	-0.135853	-0.0830731	0.21312	0.244824	-0.0693512	-0.296473	-0.342466	-0.247635	-0.111323	-0.163176	-0.372376	-0.365015	-0.331158	-0.355445	-0.310924	-0.313305	-0.347459	0.160931	0.00984243	0.00685112	-0.0609932	-0.14903	-0.12037	0.557014	0.0294681	0.0360653	0.0175136	-0.0279898	0.0694186	0.0769519	0.0272528	0.0687456	-0.195514	-0.238664	-0.309103
8953	6-Methyl-5-hepten-2-one	3.80475	3.86742	5.35698	4.30215	2.66557	4.32486	4.58543	2.46435	4.57637	2.96238	4.48244	3.38904	4.90362	2.27605	3.34739	3.90488	3.79166	4.64369	5.5703	4.52571	5.12864	4.52911	4.74366	5.61508	5.55735	4.58871	5.22278	3.25473	3.53699	3.51691	3.77918	3.02946	3.45033	3.5356	2.67381	2.97064	4.54133	3.09171	5.86247	3.19427	3.43205	4.43917	3.98763	2.78289	4.28381	7.07323	4.0008	4.96067
38412	Feature 38412	-0.459089	-0.418081	-0.448377	-0.2519	-0.220958	-0.276747	-0.256079	-0.21926	-0.316957	-0.295624	-0.366363	-0.299233	-0.347161	-0.204734	-0.285715	-0.234182	-0.312444	-0.406508	-0.592619	-0.508898	-0.523465	-0.460745	-0.534188	-0.568189	-0.562706	-0.458116	-0.586909	-0.588394	-0.627209	-0.600444	-0.30883	-0.319938	-0.283151	-0.291361	-0.274765	-0.251151	-0.357877	-0.26274	-0.418804	-0.274519	-0.288064	-0.345072	-0.323979	-0.227345	-0.262929	-0.317532	-0.359628	-0.422605
26220	Feature 26220	1.57872	1.47914	1.01384	0.387562	0.410511	0.15459	0.368605	0.535824	0.562072	0.385667	0.696811	0.365476	0.674655	0.325538	0.422849	0.81824	0.780809	0.297067	0.483238	0.501979	0.261216	0.567668	0.503291	0.201262	0.306792	0.226717	0.327468	0.27144	0.348923	0.252854	0.537665	0.551763	0.401006	0.463104	0.203856	0.290578	1.13182	0.392746	0.602411	0.535998	0.549305	0.476362	0.680872	0.323741	0.426158	0.442468	0.636057	0.255687
23909	Feature 23909	-0.365384	-0.315017	-0.337618	-0.267267	-0.247925	-0.254478	-0.235431	-0.210708	-0.297544	-0.286048	-0.363878	-0.342246	-0.343762	-0.228369	-0.249654	-0.307256	-0.323044	-0.347102	-0.52055	-0.501656	-0.449274	-0.494236	-0.513529	-0.516112	-0.537252	-0.477667	-0.518697	-0.515722	-0.559986	-0.516556	-0.258793	-0.261111	-0.229063	-0.272863	-0.261102	-0.216059	-0.332621	-0.220905	-0.35063	-0.219718	-0.218871	-0.264739	-0.28765	-0.21443	-0.257252	-0.239903	-0.336266	-0.400618
23573	Feature 23573	-0.210812	-0.294689	-0.202761	0.11954	0.0198277	-0.178597	0.0677784	0.0536982	0.326282	-0.0307764	-0.183026	-0.0967943	0.119097	0.151748	0.126457	0.0379861	0.234099	0.303748	-0.0762516	-0.0224221	-0.261789	-0.142685	0.0115651	-0.152802	-0.0816591	-0.141222	0.0246881	0.113789	-0.149327	-0.11266	0.126685	0.2856	0.191924	0.275571	0.0973029	0.294821	0.080547	0.220747	0.323622	0.178348	0.142581	0.252865	-0.00950758	0.24189	0.223351	0.705272	-0.139365	-0.224511
36125	Feature 36125	-0.439437	-0.372493	-0.365105	-0.288519	-0.267006	-0.277981	-0.261191	-0.220004	-0.333214	-0.300816	-0.388727	-0.331973	-0.381794	-0.259726	-0.294035	-0.299587	-0.236298	-0.349704	-0.59059	-0.566819	-0.52182	-0.522384	-0.54367	-0.569281	-0.574882	-0.503748	-0.575184	-0.577836	-0.61721	-0.563869	-0.266189	-0.276064	-0.240605	-0.294974	-0.282483	-0.23795	-0.374673	-0.229133	-0.372031	-0.253014	-0.239298	-0.299435	-0.280127	-0.224362	-0.270044	-0.32461	-0.396689	-0.424106
20386	Cyclotrisiloxane, hexamethyl- (CAS)	-0.0189619	-0.0104862	-0.193535	-0.165977	-0.152218	-0.23458	-0.167531	-0.112149	-0.167824	-0.22598	-0.237799	-0.230324	-0.220801	-0.196847	-0.184707	-0.119542	-0.125312	-0.311233	-0.448798	-0.462592	-0.397294	-0.34522	-0.433453	-0.494197	-0.472904	-0.431503	-0.524477	-0.530403	-0.486289	-0.482652	-0.13026	-0.189439	-0.147477	-0.172225	-0.225087	-0.187306	-0.0131371	-0.127907	-0.276531	-0.127392	-0.149101	-0.168135	-0.121839	-0.119791	-0.13166	-0.297884	-0.321858	-0.403531
17523	Feature 17523	-0.14599	-0.0742492	-0.108932	-0.141526	-0.166713	-0.159572	-0.183855	-0.108613	-0.208978	-0.241599	-0.235199	-0.237792	-0.229958	-0.191086	-0.152332	-0.14785	-0.155747	-0.206286	-0.485602	-0.465494	-0.3848	-0.406203	-0.434107	-0.458005	-0.457922	-0.407266	-0.417507	-0.429134	-0.50154	-0.421114	-0.118996	-0.184713	-0.160611	-0.197568	-0.206032	-0.167402	-0.196203	-0.0892976	-0.227633	-0.148283	-0.0840272	-0.12692	-0.151719	-0.120066	-0.0902646	-0.184581	-0.31211	-0.34401
35141	epoxy-BHT	0.0136448	-0.0746649	-0.137871	-0.178364	-0.187479	-0.236516	-0.11057	-0.0870783	-0.0761053	-0.212016	-0.286267	-0.256553	-0.23274	-0.138004	-0.201439	-0.195605	-0.0547963	-0.292372	-0.490964	-0.385567	-0.46148	-0.315953	-0.293927	-0.405778	-0.533296	-0.447278	-0.41277	-0.427713	-0.438035	-0.474029	-0.186159	-0.191374	-0.20477	-0.174498	-0.207245	-0.211942	-0.134733	-0.199238	-0.172755	-0.192596	-0.164744	-0.181408	-0.173293	-0.10742	-0.171831	-0.169772	-0.219044	-0.285221
10769	Arsenous acid, tris(trimethylsilyl) ester (CAS)	-0.0811714	-0.0208427	0.0199262	-0.162379	-0.128616	-0.141511	-0.141767	-0.0844793	-0.13072	-0.206186	-0.266193	-0.177967	-0.15722	-0.172456	-0.138064	-0.0493395	-0.107901	-0.119961	-0.422025	-0.400656	-0.369669	-0.366738	-0.419012	-0.374548	-0.459855	-0.401936	-0.4272	-0.398357	-0.449212	-0.395951	-0.0496495	-0.130182	-0.11618	-0.120916	-0.175796	-0.122018	-0.1013	-0.0917468	-0.106718	-0.0675579	-0.0647324	-0.0253862	-0.146135	-0.122277	-0.0697553	-0.137592	-0.319921	-0.334748
30149	Feature 30149	5.16694	3.5534	5.18014	1.79314	2.19013	0.885892	1.96265	1.41192	2.20558	2.23633	3.02405	1.71508	3.6678	1.59378	2.21427	4.39523	4.3936	5.00936	2.46544	1.6488	1.33936	1.89873	1.8574	1.84471	2.91441	1.69365	3.22496	2.04485	1.6651	2.43954	2.44958	2.87928	1.46786	2.39086	1.96317	1.88934	3.6535	2.59117	4.30115	2.49431	2.07025	2.66536	5.91624	2.72235	3.2409	1.79862	2.58912	3.05633
30206	Benzene, methoxy- (CAS)	-0.0870722	0.0423211	-0.0565546	-0.00092503	0.0610926	0.211542	0.319247	0.231501	0.379497	0.413005	1.0041	0.891624	0.213021	0.116382	0.557526	0.17729	0.664706	0.628737	-0.13752	-0.148322	-0.263179	-0.124107	-0.141722	-0.263575	-0.209187	-0.0152637	-0.15536	0.0526247	-0.0183593	0.221809	0.0921717	0.355252	0.171701	0.0548622	-0.059259	0.0620673	0.323446	-0.0095786	0.410183	0.0970834	0.292418	0.17328	0.350055	0.116709	0.582977	0.428937	0.0273576	0.0391128
32497	Feature 32497	0.16455	0.233735	0.254703	0.260796	0.269069	-0.224194	0.241548	0.256894	0.269233	0.162625	0.13445	0.287616	0.457291	0.388976	0.555301	0.179647	0.19428	0.489897	-0.0207755	0.117906	0.0699924	0.0990495	0.0157508	0.0155448	-0.0668629	-0.00267699	-0.100152	0.142538	-0.028539	0.00799694	0.0909781	0.147321	0.189032	0.0561293	0.0839128	0.218851	0.425233	0.17038	0.390287	0.103448	0.27884	0.144639	0.136483	0.204684	0.157239	0.228979	0.387645	0.18323
39566	Butanedinitrile, 2,3-dimethyl- (CAS)	7.01575	10.2629	7.97931	0.19819	0.117573	0.402616	0.175993	0.505144	0.53987	0.161795	0.148978	0.33085	1.12898	2.23126	0.947911	0.575434	-0.035841	0.34184	2.94098	0.923421	0.0475026	0.189213	0.320977	0.971628	-0.129485	-0.227202	0.431961	0.5599	0.748687	2.14165	1.86143	4.30471	0.391163	1.18198	0.450819	0.8487	2.32952	1.9597	1.83702	2.36217	1.93766	1.75114	1.75061	0.52756	1.20784	0.158564	1.27807	1.33495
35980	Feature 35980	-0.297464	-0.297455	-0.362638	-0.258506	-0.25299	-0.291786	-0.252611	-0.219736	-0.301355	-0.302895	-0.390105	-0.338551	-0.362676	-0.247458	-0.275701	-0.258674	-0.325532	-0.382353	-0.572285	-0.562154	-0.499253	-0.516366	-0.566709	-0.568773	-0.56594	-0.506757	-0.580083	-0.598938	-0.621772	-0.575178	-0.239872	-0.281445	-0.239132	-0.264419	-0.292045	-0.246293	-0.280548	-0.235121	-0.393549	-0.223451	-0.237697	-0.291516	-0.264607	-0.225282	-0.235126	-0.324995	-0.329878	-0.416156
18138	Retinal	0.818103	0.604523	0.438649	0.233827	0.175219	0.180008	0.227627	0.185996	0.196252	0.13842	0.244806	0.139256	0.211213	0.116042	0.0345476	0.264606	0.763824	0.213671	-0.438454	-0.139336	-0.316968	-0.0686916	-0.0453213	-0.166305	-0.408431	-0.371487	-0.295671	0.00554587	-0.177087	-0.283377	0.129364	0.130168	-0.259465	0.159441	0.0637334	-0.00361555	0.232875	-0.0272931	0.400709	-0.0900456	0.150874	0.0486071	-0.0812215	0.340967	0.0449373	0.0601175	0.101701	0.0107088
24673	p-Cresol	-0.0473404	0.111384	0.344147	-0.143652	-0.0752482	-0.169921	-0.0889394	-0.0994444	-0.167363	-0.190516	-0.158623	-0.086087	-0.0151646	0.0620609	0.126421	-0.230788	-0.13893	-0.175029	-0.447578	-0.363903	-0.30027	-0.310411	-0.285798	-0.382827	-0.441435	-0.360062	-0.359215	-0.372344	-0.359876	-0.368569	-0.0273789	0.140547	-0.0509853	-0.0542981	-0.10696	0.166416	-0.0381951	0.0351133	0.076513	-0.057587	-0.0203382	-0.10802	-0.0563982	-0.0582516	-0.0915352	0.122043	-0.231895	-0.205546
27841	Feature 27841	-0.318353	-0.295386	-0.33077	-0.267824	-0.230382	-0.283609	-0.243134	-0.202405	-0.301835	-0.307989	-0.391202	-0.307697	-0.317369	-0.245563	-0.267419	-0.262579	-0.334174	-0.368622	-0.564247	-0.546288	-0.504283	-0.499196	-0.547946	-0.567025	-0.559838	-0.501575	-0.568919	-0.593025	-0.621007	-0.553804	-0.232583	-0.280239	-0.22949	-0.254325	-0.277276	-0.230883	-0.257185	-0.219232	-0.359928	-0.213345	-0.228728	-0.275519	-0.283156	-0.224324	-0.219657	-0.32922	-0.323156	-0.422721
22402	Feature 22402	-0.254448	-0.272123	-0.301701	-0.234233	-0.242753	-0.276103	-0.233464	-0.184341	-0.269536	-0.290059	-0.3811	-0.288033	-0.294651	-0.241257	-0.263706	-0.232003	-0.320254	-0.353529	-0.559099	-0.542865	-0.486848	-0.487261	-0.532626	-0.554952	-0.553774	-0.497585	-0.564812	-0.581158	-0.613994	-0.553998	-0.213569	-0.263798	-0.207936	-0.226156	-0.267897	-0.232457	-0.255424	-0.190837	-0.336449	-0.213677	-0.202522	-0.264895	-0.260738	-0.223905	-0.211242	-0.309959	-0.299805	-0.416733
8044	4-Isopropylcyclohexanone	0.77054	0.691366	1.00687	1.01295	0.844801	0.97055	1.08101	0.583899	0.935945	0.746901	1.03591	0.877463	1.27642	0.812677	0.839241	1.10913	0.950294	1.27377	0.636229	0.424673	0.364282	0.36719	0.309465	0.804674	0.298184	0.243722	0.355489	0.386094	0.156607	0.512015	1.02033	0.834417	1.01405	1.09667	0.827712	0.972005	1.0894	0.849523	1.58604	0.916654	1.01787	1.2865	0.939936	0.644945	1.07844	1.72315	0.589835	0.745393
20085	Feature 20085	0.389952	0.450352	0.225684	-0.0138893	0.00569119	-0.115274	-0.00429447	0.0872909	0.0644016	-0.0779226	-0.0592718	0.0977631	0.0748674	-0.111321	-0.0533672	0.286272	0.030292	-0.0120622	-0.343393	-0.294979	-0.321889	-0.248272	-0.328182	-0.41007	-0.386354	-0.384223	-0.420193	-0.405494	-0.459456	-0.346222	0.126794	-0.00426287	0.0284915	0.047386	-0.139701	-0.0942085	0.300979	0.105331	0.179694	0.0630693	0.0807732	0.0856988	0.103873	-0.0491398	0.114852	-0.146485	0.0654496	-0.290344
32629	Ethane, 1,1-diethoxy- (CAS)	1.55972	1.44017	1.9995	4.29203	3.39385	2.47762	2.73747	3.87961	4.45045	3.92406	1.31151	3.50941	2.54787	3.12527	1.70231	1.71629	3.14414	1.97753	1.52318	1.42404	1.77104	1.12851	1.85582	1.00015	0.564293	0.901405	0.369046	1.8121	1.1702	0.697047	3.02939	2.76074	3.62273	2.29456	1.495	2.66717	2.95566	2.17385	2.69486	2.38845	5.35361	3.31595	3.05299	2.46945	2.37578	2.21646	1.85474	1.9432
5190	3-Pentanol, 3-methyl-, carbamate (CAS)	-0.0241836	-0.0978388	-0.0949598	0.0405	0.0123289	0.0836327	0.16065	0.0391053	0.0951241	0.0529422	-0.12131	0.0908537	-0.0433501	-0.0483745	0.0766343	-0.00135801	-0.11473	0.111137	-0.488879	-0.305954	-0.411175	-0.346576	-0.425717	-0.457004	-0.479189	-0.367704	-0.390285	-0.332996	-0.500957	-0.439428	0.040268	0.0789146	0.147376	0.218853	0.730576	0.208301	0.00741233	0.0655538	0.0410056	-0.0293534	0.072474	0.0985827	0.0479704	0.0539633	0.130436	0.17754	1.5363	1.7346
21751	Feature 21751	0.0154541	0.0415239	-0.0280195	-0.148401	-0.105824	-0.217837	-0.128325	-0.0537766	-0.135237	-0.18821	-0.248551	-0.103362	-0.0693016	-0.173398	-0.146798	0.015923	-0.161347	-0.210341	-0.459757	-0.441713	-0.412734	-0.369635	-0.453437	-0.484616	-0.478636	-0.444094	-0.485485	-0.51282	-0.525117	-0.437635	-0.055621	-0.12731	-0.093118	-0.108676	-0.203394	-0.160418	0.0493819	-0.0799209	-0.0986088	-0.0834225	-0.0844634	-0.103643	-0.0933789	-0.136711	-0.0313364	-0.252619	-0.119345	-0.353519
2085	Feature 02085	-0.00111693	0.189014	0.141485	0.0216583	-0.0369963	-0.00303538	0.0606174	0.0115407	0.0627725	-0.00878903	0.197861	0.0533368	0.170503	-0.0547412	-0.042246	0.0642019	0.0228448	0.0722994	-0.0760424	-0.0859015	0.400819	0.351089	-0.106513	-0.272173	0.298763	0.62451	-0.281973	0.0180996	-0.0115456	-0.0530195	0.117863	0.1071	-0.012901	0.00190292	-0.0204361	0.028711	0.0388012	-0.0133164	0.17499	0.0282029	0.119268	0.128026	-0.0639086	0.0151177	-0.0074668	0.0685634	1.21581	1.48686
37923	Pyrrole	0.182471	0.464823	0.0231998	-0.0707124	-0.0217608	-0.152911	-0.0919019	0.25507	0.00129232	0.0889293	0.615229	0.137354	-0.129022	-0.120829	0.387003	0.0888114	0.111011	0.273973	-0.422879	-0.370638	-0.202702	-0.316953	-0.403321	-0.451177	-0.383535	-0.070812	-0.414106	-0.42747	-0.45963	-0.324128	-0.0547423	0.129055	0.388398	-0.0963248	-0.113047	-0.0901397	0.217387	0.118491	0.186245	0.0165988	0.0462445	0.0213678	0.136681	-0.107833	0.396437	-0.256455	-0.134201	-0.143969
25951	Feature 25951	-0.0992592	-0.0711727	-0.158864	-0.17869	-0.143325	-0.226332	-0.157373	-0.0967415	-0.190462	-0.2213	-0.313394	-0.196664	-0.190297	-0.196013	-0.170365	-0.0831711	-0.20861	-0.245735	-0.491285	-0.453269	-0.44619	-0.413047	-0.485559	-0.499495	-0.514858	-0.462857	-0.508902	-0.522997	-0.548018	-0.478762	-0.117525	-0.190024	-0.126527	-0.165169	-0.235054	-0.193064	-0.0808724	-0.120695	-0.198651	-0.119947	-0.129359	-0.164959	-0.161117	-0.167504	-0.10816	-0.249594	-0.199552	-0.390042
29179	Feature 29179	0.205545	0.240383	0.343947	0.0589831	-0.11493	-0.128164	0.154907	0.078864	0.494943	0.0510475	0.204775	0.0760533	0.185542	0.0466173	0.0222997	-0.0417823	-0.109507	0.101853	-0.250086	-0.327346	-0.326881	-0.221314	-0.375555	-0.308056	-0.379713	-0.373204	-0.429634	-0.21485	-0.366144	-0.386001	0.103772	-0.142579	0.24594	0.0478817	0.18589	0.167009	0.147841	-0.105778	0.612824	0.146859	-0.124093	0.318186	0.0334021	-0.0558248	-0.0717418	0.0249427	0.0152121	-0.00333854
10330	Feature 10330	0.330785	0.478339	0.409421	0.00402863	0.106419	0.0124578	-0.0135047	0.140363	0.178031	-0.0328753	-0.0353256	0.139799	0.156602	-0.0563499	0.00925478	0.223008	0.151544	0.198948	-0.322211	-0.235286	-0.260756	-0.229406	-0.298089	-0.335156	-0.373103	-0.336247	-0.337629	-0.377959	-0.371164	-0.31986	0.136024	0.0620255	0.184765	0.00384367	-0.0994758	0.0373123	0.336425	0.146073	0.37887	0.0236596	0.156325	0.246145	0.0757597	-0.000129847	0.198572	-0.0143528	-0.0936182	-0.300317
35512	Feature 35512	-0.322687	-0.325714	-0.364669	-0.263157	-0.251576	-0.289188	-0.252719	-0.213121	-0.313755	-0.310406	-0.370963	-0.34047	-0.333076	-0.249479	-0.270206	-0.278316	-0.324694	-0.369712	-0.569333	-0.568103	-0.498556	-0.506332	-0.546606	-0.56372	-0.567173	-0.511294	-0.580649	-0.586259	-0.616678	-0.572162	-0.240805	-0.272818	-0.251673	-0.268289	-0.280265	-0.240222	-0.307666	-0.246965	-0.363109	-0.205171	-0.263004	-0.295866	-0.274457	-0.22136	-0.263812	-0.315629	-0.348158	-0.404889
1942	2,2-Di(hydroxymethyl)butyl allyl ether	-0.15824	-0.112123	-0.191422	-0.139707	-0.128785	-0.159387	-0.0988715	-0.0977278	-0.14875	-0.145657	-0.10065	-0.174526	-0.069731	-0.157575	-0.14369	-0.0521886	-0.149707	-0.162617	-0.488632	-0.412144	-0.476092	-0.421263	-0.436158	-0.487739	-0.52917	-0.473214	-0.533146	-0.503161	-0.549448	-0.515856	-0.0921531	-0.0667146	-0.127229	-0.11692	-0.176523	-0.0784533	-0.141253	-0.108012	-0.174156	-0.0870671	-0.0848609	-0.0629805	-0.129561	-0.12914	-0.11331	-0.0924664	0.116085	0.13242
2923	Dodecanal	0.301624	0.466057	0.210961	0.19067	-0.0180479	0.16222	0.230146	0.190592	0.356566	0.224581	0.317424	0.129051	0.367916	0.132356	0.0486987	0.296105	0.157546	0.220825	-0.210669	-0.179983	-0.358296	-0.172548	-0.251257	-0.320331	-0.367103	-0.339453	-0.372213	-0.180499	-0.23292	-0.254069	0.312328	0.187747	0.0931269	0.124847	0.126212	0.110527	0.201821	0.174305	0.429451	0.166147	0.164847	0.25808	0.206363	0.158184	0.12557	0.440494	0.528549	0.648598
27315	Feature 27315	-0.351085	-0.308153	-0.302377	-0.2737	-0.240292	-0.286902	-0.247555	-0.207454	-0.273621	-0.30805	-0.403632	-0.29966	-0.359903	-0.240715	-0.25083	-0.284997	-0.308629	-0.333522	-0.566483	-0.54438	-0.494825	-0.501499	-0.550371	-0.561505	-0.557031	-0.496621	-0.562962	-0.572626	-0.61627	-0.557981	-0.231291	-0.266194	-0.211157	-0.255949	-0.26654	-0.22575	-0.31445	-0.213793	-0.325742	-0.229379	-0.227926	-0.254276	-0.290519	-0.21924	-0.226339	-0.316197	-0.365442	-0.426602
35483	Feature 35483	-0.420836	-0.425824	-0.374093	-0.120612	-0.146925	-0.0538865	-0.0955751	-0.079756	-0.157568	-0.105487	-0.324814	-0.225154	-0.122361	-0.109369	-0.141326	-0.189658	-0.220289	-0.238384	-0.514076	-0.489695	-0.443904	-0.43848	-0.528971	-0.478321	-0.497888	-0.464146	-0.506772	-0.486947	-0.572819	-0.547053	-0.0877156	-0.167278	-0.0736599	-0.0863372	-0.149129	-0.0531127	-0.240452	-0.0624748	-0.237181	-0.0283678	-0.111477	-0.150217	-0.167175	-0.0929708	-0.061478	-0.159845	-0.259261	-0.224012
7919	Feature 07919	0.0890825	0.412237	0.182023	0.134294	0.0111354	0.0753787	0.24426	0.098915	0.159022	0.0360966	0.309019	0.0366353	0.163546	0.0444441	0.048121	0.160926	0.147392	0.162639	0.0405836	0.0362315	0.0273366	-0.00389998	0.0479976	0.0148037	-0.109569	-0.0799508	-0.183539	-0.137631	-0.0485607	-0.0780033	0.134719	0.175313	0.114856	0.084277	0.0765528	0.116816	0.117852	0.172663	0.251677	0.0957241	0.109234	0.232157	0.143363	0.127009	0.072081	0.372932	0.253628	0.400147
10034	Feature 10034	0.745574	1.81302	0.729199	0.311423	0.0138465	0.141704	0.156846	0.376695	0.238229	0.265086	0.499266	0.184315	0.499384	0.0483921	0.0282255	0.779826	1.02072	0.526374	-0.0128219	-0.197638	-0.156844	0.220277	0.105885	-0.176334	-0.146851	-0.203345	-0.277922	-0.301361	-0.0762321	-0.296548	0.723198	0.45458	0.347514	0.21639	0.0885291	0.078662	1.22344	0.35786	0.591434	0.320984	0.398809	0.390888	0.567066	0.239833	0.234788	0.0870835	-0.123184	-0.0607496
11613	Dodecanal	0.0585047	0.128192	-0.00912321	-0.0486601	-0.129976	-0.0801063	-0.00253964	-0.000718172	-0.0807019	-0.0781261	-0.0140038	-0.0450455	0.00755508	-0.108233	-0.0758472	-0.0782583	-0.101741	0.00381012	-0.319533	-0.286341	-0.26918	-0.154444	-0.249725	-0.22629	-0.264343	-0.266263	-0.286634	-0.258142	-0.288958	-0.256527	-0.0854897	-0.117501	-0.09778	-0.128185	-0.0719049	-0.0867116	-0.0583296	-0.0491375	0.0215066	-0.0384772	-0.0338855	-0.0468658	-0.132815	-0.0185993	-0.0946265	-0.0536477	0.105715	0.23431
36720	Feature 36720	0.059195	-0.0539442	-0.14627	-0.163494	-0.176989	-0.230001	-0.101245	-0.111786	-0.218741	-0.0797519	-0.249087	-0.252144	-0.108224	-0.170968	-0.16485	0.00430041	-0.147694	-0.338819	-0.405515	-0.449831	-0.453219	-0.341196	-0.443208	-0.515909	-0.50747	-0.470778	-0.524964	-0.473854	-0.525865	-0.520386	-0.0596064	-0.157922	-0.16124	-0.0897628	-0.230399	-0.14463	-0.0722428	-0.139152	-0.215033	0.0223479	-0.134651	-0.183151	0.0320929	-0.146723	-0.175492	-0.15924	-0.115199	-0.223007
38423	Feature 38423	3.9389	2.38267	1.31529	0.821898	0.528502	0.311572	0.678517	0.693559	0.762039	1.59914	0.929393	0.474977	1.24733	0.346745	0.474805	2.54418	1.50245	0.420376	0.834111	0.207892	0.0745891	0.928058	0.368222	-0.144807	-0.00404061	-0.128384	-0.149593	0.314664	0.147496	-0.0528962	1.63787	0.706374	0.513443	1.23803	0.322368	0.369944	2.4307	0.541858	0.771933	2.20867	0.842982	0.534591	2.83488	0.61487	0.584196	0.390364	2.15749	1.27656
15530	Feature 15530	-0.0840243	-0.170551	-0.15448	-0.202966	-0.191755	-0.220636	-0.187278	-0.105803	-0.191469	-0.205447	-0.32336	-0.24617	-0.181253	-0.21577	-0.209974	-0.0609262	-0.245565	-0.276888	-0.514373	-0.470982	-0.446599	-0.409893	-0.49617	-0.513557	-0.510625	-0.471963	-0.533956	-0.512245	-0.566054	-0.507841	-0.141108	-0.243303	-0.150592	-0.153429	-0.220159	-0.165744	-0.15608	-0.167615	-0.222073	-0.139655	-0.109338	-0.179625	-0.146461	-0.185812	-0.148465	-0.205304	-0.278542	-0.377534
28684	Feature 28684	-0.229759	-0.210642	-0.135228	-0.212232	-0.21925	-0.236828	-0.213991	-0.170106	-0.240665	-0.261775	-0.333216	-0.260575	-0.305227	-0.215006	-0.227116	-0.205603	-0.262124	-0.28761	-0.541631	-0.51191	-0.480606	-0.473925	-0.507382	-0.539969	-0.535406	-0.49031	-0.544005	-0.568264	-0.603608	-0.513563	-0.182212	-0.226947	-0.193689	-0.225605	-0.258865	-0.198212	-0.185799	-0.174178	-0.312999	-0.208273	-0.200234	-0.185115	-0.231892	-0.191743	-0.189421	-0.256983	-0.361146	-0.386276
23346	Feature 23346	0.271281	0.109459	0.111316	0.0467984	0.0399606	0.247813	0.161971	0.115371	0.892864	-0.101823	0.103945	0.0680453	0.24323	0.0451816	0.139892	0.229488	1.29367	0.246316	-0.23625	0.141183	-0.283666	0.0898493	0.00917822	-0.119803	-0.316778	-0.270547	-0.248295	0.035585	-0.120354	0.0832657	0.253564	0.345963	0.465398	0.548068	0.135482	0.179209	0.435605	0.570544	0.868022	0.257186	0.334002	0.692411	0.577341	0.0877069	0.423714	0.316102	0.0506467	0.0358984
18750	Feature 18750	-0.248501	-0.218516	-0.204526	-0.231534	-0.244145	-0.214994	-0.187262	-0.142705	-0.267918	-0.250838	-0.35744	-0.264647	-0.266707	-0.199812	-0.223329	-0.217835	-0.311257	-0.282643	-0.559966	-0.53494	-0.485309	-0.466148	-0.524305	-0.498426	-0.539994	-0.488401	-0.548125	-0.56389	-0.580743	-0.528118	-0.200736	-0.235656	-0.22425	-0.219151	-0.243243	-0.189793	-0.215841	-0.185177	-0.245685	-0.182489	-0.206474	-0.213488	-0.238524	-0.192631	-0.185272	-0.267819	-0.33832	-0.354365
32831	Feature 32831	1.00947	0.556539	0.601827	0.0118367	0.0985598	0.0279316	0.00671791	0.0746031	0.224705	0.0812263	0.0339962	0.0865258	0.0630807	-0.107972	0.0416494	0.147068	0.0484159	0.108586	-0.315377	-0.220893	-0.24891	-0.244978	-0.297707	-0.318874	-0.395242	-0.362533	-0.277184	-0.279175	-0.272294	-0.154005	0.185877	0.0461485	0.0537482	0.066641	-0.0547863	0.048856	-0.0190727	1.21611	0.17803	0.0696015	0.0518122	0.319169	0.0921542	-0.0250154	0.0379183	0.0153371	-0.0927459	-0.145819
15176	Feature 15176	0.0435291	-0.127097	-0.0425718	-0.166273	-0.134655	-0.199394	-0.154833	-0.103776	-0.148256	-0.222571	-0.302576	-0.195249	-0.15565	-0.137034	-0.158265	-0.13626	-0.183636	-0.195097	-0.480108	-0.451025	-0.434756	-0.384047	-0.505121	-0.485113	-0.506991	-0.449117	-0.515635	-0.52686	-0.551035	-0.470099	-0.105031	-0.197838	-0.11787	-0.138501	-0.230569	-0.169701	-0.030447	-0.127765	-0.117555	-0.111762	-0.110744	-0.107543	-0.161024	-0.151686	-0.101319	-0.216683	-0.225115	-0.321567
35429	Feature 35429	0.557498	0.289473	0.0136401	-0.0875104	-0.111562	-0.154794	-0.0377719	-0.00496579	-0.00776846	0.0321792	-0.172868	-0.106748	-0.0350215	-0.134094	-0.127883	0.224718	0.128396	-0.111854	-0.305534	-0.39809	-0.332851	-0.244772	-0.373962	-0.461016	-0.407906	-0.396713	-0.453939	-0.496834	-0.43805	-0.432104	0.175248	-0.0602164	-0.0378668	0.049362	-0.172075	-0.14286	0.449441	-0.0406079	0.0255036	0.17508	0.0149464	0.0116672	0.235022	-0.0239417	0.0239283	-0.246632	-0.206569	-0.232481
33130	3-(3'-Trimethylsiloxypropyl)-1,1,2-tris(trimethylsilyl)cyclopropane isomer	-0.175114	-0.200076	-0.247004	-0.222176	-0.102155	-0.219608	-0.185601	-0.119265	-0.217155	-0.265666	-0.326162	-0.242	-0.243343	-0.192626	-0.209543	-0.192386	-0.244534	-0.244506	-0.518169	-0.503617	-0.468541	-0.454589	-0.512406	-0.522956	-0.52522	-0.472349	-0.526501	-0.537293	-0.568443	-0.499845	-0.175325	-0.232428	-0.155487	-0.207256	-0.250896	-0.170274	-0.158466	-0.158425	-0.201387	-0.16984	-0.135669	-0.167386	-0.213853	-0.179027	-0.174357	-0.264794	-0.342356	-0.398382
34359	1,1,3,3,5,5,7,7,9,9,11,11-dodecamethylhexasiloxane	-0.221286	-0.226717	-0.232512	-0.234525	-0.0301805	-0.227377	-0.203624	-0.149232	-0.225824	-0.257028	-0.31844	-0.251332	-0.252093	-0.203773	-0.198495	-0.197223	-0.265904	-0.269575	-0.521544	-0.484147	-0.46132	-0.461878	-0.504817	-0.515409	-0.544675	-0.481249	-0.527226	-0.557063	-0.584601	-0.519263	-0.192776	-0.223827	-0.179262	-0.23561	-0.237027	-0.177895	-0.196835	-0.172315	-0.239966	-0.174354	-0.158431	-0.14327	-0.211254	-0.161627	-0.175531	-0.226676	-0.298902	-0.382022
19135	Cyclotetrasiloxane, octamethyl- (CAS)	0.532043	0.622006	0.306158	-0.00563365	0.0184762	-0.0770836	-0.0200079	0.113807	0.102161	-0.00379624	0.0579128	-0.00921863	0.13603	-0.111358	-0.0053591	0.234927	0.221724	0.10946	-0.312408	-0.28682	-0.254664	-0.216751	-0.237721	-0.384805	-0.392132	-0.367402	-0.385462	-0.388023	-0.373111	-0.327695	0.1691	0.110828	0.0745665	0.0573787	-0.0818721	-0.0237345	0.392525	0.10249	0.161723	0.117843	0.0495977	0.15815	0.131712	0.0448198	0.10829	-0.0388357	-0.120575	-0.230912
29757	[1,1'-Bicyclopropyl]-2-octanoic acid, 2'-hexyl-, methyl ester (CAS)	-0.221227	-0.209972	-0.204136	-0.212672	-0.215985	-0.228561	-0.208416	-0.153057	-0.219529	-0.235947	-0.354328	-0.278235	-0.279095	-0.218563	-0.240262	-0.177872	-0.223814	-0.295361	-0.529174	-0.501801	-0.461704	-0.452582	-0.50132	-0.528248	-0.543743	-0.487009	-0.535694	-0.543881	-0.578609	-0.512508	-0.166406	-0.21905	-0.203846	-0.193746	-0.246152	-0.195063	-0.187524	-0.187207	-0.273899	-0.146979	-0.179143	-0.21073	-0.186454	-0.175582	-0.178168	-0.267641	-0.339707	-0.385523
40733	Feature 40733	0.423001	0.117787	-0.0467565	-0.0503215	-0.0226626	-0.150015	-0.0528102	-0.000664553	-0.0797052	0.044728	-0.184025	-0.22853	-0.0563833	-0.135098	-0.124231	0.229213	-0.0569071	-0.253804	-0.313978	-0.385169	-0.389207	-0.2486	-0.366791	-0.48815	-0.457272	-0.445314	-0.503692	-0.420465	-0.473438	-0.475525	0.0947975	-0.102881	-0.0962611	0.0470156	-0.174362	-0.111131	0.200234	-0.0763469	-0.0920028	0.165727	-0.0675083	-0.0556636	0.274368	-0.0767656	-0.0812367	-0.14058	0.115383	-0.124781
21660	Feature 21660	0.177024	0.207804	0.0838426	-0.0896791	-0.0707893	-0.120972	-0.0845951	-0.034491	-0.0543883	-0.0253503	-0.213092	-0.122896	-0.0808375	-0.144998	-0.110849	0.0836002	-0.0149412	-0.0742898	-0.420617	-0.393272	-0.358525	-0.320049	-0.395513	-0.447672	-0.460706	-0.420912	-0.446259	-0.474695	-0.456397	-0.395483	0.0198109	-0.110532	-0.0647368	-0.0549532	-0.149848	-0.0923548	0.096853	-0.0122111	-0.000576472	0.00203835	-0.0345546	0.0184461	0.0469825	-0.0802071	0.0128315	-0.118462	-0.238493	-0.268544
36179	Feature 36179	-0.196633	-0.186802	-0.165029	-0.220196	-0.102084	-0.192921	-0.203551	-0.137979	-0.167439	-0.254496	-0.314359	-0.201719	-0.27441	-0.151047	-0.184255	-0.155763	-0.225349	-0.214349	-0.514624	-0.488128	-0.428399	-0.455151	-0.48738	-0.500207	-0.536184	-0.479429	-0.510216	-0.53912	-0.572022	-0.466109	-0.148491	-0.213153	-0.158413	-0.184385	-0.245894	-0.171075	-0.206616	-0.169624	-0.228685	-0.164975	-0.16438	-0.0856054	-0.195199	-0.15617	-0.107386	-0.240437	-0.286754	-0.36641
21738	Feature 21738	-0.179703	-0.202755	-0.236017	-0.226502	-0.188719	-0.25015	-0.230332	-0.170746	-0.231957	-0.244	-0.339286	-0.276166	-0.270741	-0.196174	-0.193168	-0.213189	-0.264815	-0.301166	-0.531342	-0.514754	-0.47036	-0.44898	-0.51958	-0.539495	-0.542425	-0.486782	-0.524736	-0.539262	-0.585831	-0.510798	-0.19923	-0.231447	-0.191988	-0.190142	-0.238864	-0.218523	-0.184339	-0.201509	-0.285486	-0.150139	-0.201247	-0.192172	-0.225687	-0.162516	-0.168912	-0.261193	-0.340637	-0.388136
14779	Feature 14779	0.0720499	-0.116672	-0.0587577	-0.124406	-0.138303	-0.177293	-0.140619	-0.0721009	-0.143111	-0.160628	-0.192969	-0.152935	-0.160135	-0.149392	-0.141111	-0.0605111	-0.175193	-0.185938	-0.483867	-0.444693	-0.433362	-0.351066	-0.448869	-0.484945	-0.49915	-0.459366	-0.50557	-0.50364	-0.535033	-0.437087	-0.108417	-0.16589	-0.0947703	-0.118123	-0.196612	-0.15234	-0.0204199	-0.0907544	-0.160252	-0.0872144	-0.103547	-0.133213	-0.130622	-0.128042	-0.0910564	-0.169712	-0.188945	-0.310105
19707	Feature 19707	-0.164168	-0.16939	-0.139767	-0.190083	-0.213233	-0.199493	-0.172094	-0.121212	-0.183244	-0.191892	-0.315772	-0.249893	-0.209176	-0.220855	-0.201649	-0.148128	-0.187416	-0.274925	-0.488216	-0.498009	-0.439423	-0.397486	-0.494221	-0.505449	-0.519579	-0.476434	-0.524468	-0.528771	-0.564512	-0.491932	-0.131111	-0.207062	-0.17749	-0.175787	-0.216353	-0.163197	-0.126071	-0.16001	-0.219038	-0.174084	-0.149921	-0.129878	-0.184919	-0.158441	-0.198653	-0.18662	-0.35111	-0.395547
28627	Feature 28627	-0.284872	-0.247957	-0.292534	-0.250287	-0.222329	-0.249354	-0.222633	-0.180765	-0.271776	-0.25341	-0.347071	-0.29754	-0.304012	-0.231196	-0.233979	-0.245082	-0.287004	-0.317097	-0.552783	-0.522973	-0.491184	-0.475693	-0.530228	-0.54265	-0.551885	-0.496075	-0.550807	-0.561512	-0.601339	-0.532696	-0.209414	-0.254193	-0.206554	-0.222684	-0.258202	-0.200063	-0.258047	-0.204207	-0.326069	-0.200371	-0.210315	-0.243074	-0.261027	-0.208471	-0.2314	-0.24236	-0.329563	-0.385276
26415	Feature 26415	-0.356401	-0.374468	-0.344013	-0.26211	-0.221396	-0.272794	-0.241829	-0.214769	-0.303637	-0.311654	-0.369504	-0.323478	-0.340007	-0.243748	-0.266418	-0.269286	-0.326853	-0.379685	-0.581275	-0.554736	-0.497079	-0.513847	-0.554485	-0.554738	-0.566212	-0.511194	-0.567077	-0.559257	-0.624227	-0.57433	-0.239708	-0.277281	-0.232787	-0.257673	-0.282815	-0.221347	-0.292247	-0.237837	-0.361104	-0.252099	-0.234491	-0.278077	-0.29427	-0.223997	-0.237613	-0.3353	-0.38388	-0.433871
35983	Feature 35983	-0.364909	-0.331225	-0.354249	-0.22305	-0.213845	-0.202179	-0.166244	-0.130549	-0.203675	-0.291991	-0.263372	-0.3175	-0.227352	-0.221117	-0.263026	-0.276014	-0.297124	-0.319963	-0.541621	-0.525529	-0.484464	-0.476848	-0.544201	-0.550491	-0.562922	-0.499968	-0.573122	-0.570388	-0.610657	-0.55579	-0.152305	-0.21356	-0.155292	-0.214487	-0.26742	-0.196273	-0.291802	-0.134631	-0.313724	-0.12775	-0.185226	-0.204384	-0.246574	-0.172598	-0.126534	-0.284759	-0.330018	-0.333942
39619	2,4-Dimethoxytoluene	-0.217548	-0.0511286	-0.0655661	-0.226346	-0.194899	-0.225705	-0.217465	-0.100417	-0.200211	-0.197845	-0.262214	-0.240448	-0.347153	-0.226452	-0.23977	-0.228993	-0.292663	-0.285834	-0.549597	-0.508928	-0.443623	-0.477636	-0.532477	-0.547796	-0.537005	-0.481988	-0.52351	-0.577927	-0.589981	-0.544012	-0.20111	-0.233149	-0.206523	-0.0628113	-0.115335	-0.0113485	-0.276825	-0.194443	-0.27322	-0.178818	-0.232729	-0.173986	-0.216662	-0.217984	-0.202584	-0.261488	-0.325283	-0.35246
26291	1,1,1,3,5,7,9,9,9-Nonamethylpentasiloxane	-0.299832	-0.317576	-0.302938	-0.264101	-0.213254	-0.258212	-0.247049	-0.193897	-0.286135	-0.280332	-0.375761	-0.299749	-0.326726	-0.238851	-0.248534	-0.282542	-0.322995	-0.343926	-0.567069	-0.541677	-0.500701	-0.507415	-0.541846	-0.560141	-0.559924	-0.503088	-0.559962	-0.570947	-0.614721	-0.562632	-0.239603	-0.271249	-0.232486	-0.244458	-0.256562	-0.219691	-0.303582	-0.214178	-0.353949	-0.214829	-0.228267	-0.278801	-0.276554	-0.211278	-0.246831	-0.253154	-0.366103	-0.40721
22857	1,1,1,3,5,7,9,9,9-Nonamethylpentasiloxane	-0.0337321	-0.0629802	0.0344556	-0.171954	-0.110212	-0.155863	-0.142541	-0.0844583	-0.113836	-0.144593	-0.229518	-0.128578	-0.141153	-0.164767	-0.147123	-0.0683539	-0.157607	-0.16972	-0.468903	-0.436991	-0.438234	-0.408615	-0.44674	-0.487796	-0.496732	-0.445989	-0.49717	-0.491036	-0.517981	-0.460185	-0.0907932	-0.133044	-0.131816	-0.12262	-0.17725	-0.117209	-0.0920566	-0.0997933	-0.132001	-0.0813355	-0.109592	-0.131208	-0.1383	-0.111141	-0.125844	-0.0665076	-0.256613	-0.323732
38454	Feature 38454	-0.386279	-0.346086	-0.319924	-0.266364	-0.264688	-0.261011	-0.263802	-0.229674	-0.306056	-0.294561	-0.387399	-0.351408	-0.299384	-0.215554	-0.272684	-0.3075	-0.327719	-0.306698	-0.57752	-0.536024	-0.514318	-0.519558	-0.545056	-0.566989	-0.572559	-0.513399	-0.572441	-0.578833	-0.619614	-0.570982	-0.235462	-0.2583	-0.230781	-0.239582	-0.26884	-0.207008	-0.335358	-0.248526	-0.366567	-0.206159	-0.219631	-0.279217	-0.251738	-0.214637	-0.237208	-0.301884	-0.377335	-0.364382
[truncated: 7 more columns]
