# Supplementary material for: First Step on the Way to Identify Dermatophytes Using Odour Fingerprints
Source: Mycopathologia. 2025 Jan 7;190(1):10. doi: 10.1007/s11046-024-00905-7 (PMC11706917; doi:10.1007/s11046-024-00905-7)
Supplement: Supplementary file 4 — Supplementary file4 [file 11046_2024_905_MOESM4_ESM.xlsx]

## Sheet: PL 782 20 a
Name	RT [min]	RRT [min]	RI	Area	S/N	CAS	m/z	intensities
Ethylbenzene	5.804	0	0	233235	1.325	100-41-4	91.0:5809.4946 106.0:785.06683 59.0:267.50427 61.0:139.56744 62.0:145.38275 63.0:186.08992 65.0:471.0401 67.0:186.08992 77.0:296.5808 78.0:366.36453 79.0:290.7655 92.0:314.02673 105.0:191.90523 107.0:122.12151	345606:0.0 346486:465.9999 347366:6145.9995 348246:9571.999 349099:5591.9995 349935:2640.9998 350812:2697.0 351693:677.99994
o-Xylene	5.973	0	0	856908	5.564	95-47-6	65.0:1013.8164 78.0:1956.9014 79.0:1862.5929 91.0:23553.549 105.0:2428.4438 50.0:282.9255 51.0:636.5824 92.0:1273.1648 104.0:188.617 106.0:5870.704 107.0:825.1994 125.0:94.3085 298.0:117.88563 326.0:94.3085	356094:0.0 356971:12982.999 357707:29879.0 358374:40199.0 359025:21071.0 359744:11187.0 360437:11398.0 361074:3702.0
	6.018	0	0	186222	1.283		73.0:2596.8396 221.0:2568.2458 223.0:556.27997 52.0:114.37532 65.0:371.7198 66.0:174.16243 74.0:345.7254 75.0:452.3024 81.0:163.76466 93.0:218.35289 113.0:124.77308 153.0:93.57981 159.0:116.97476 161.0:140.36972 185.0:145.56859 205.0:428.90747 222.0:491.294 231.0:163.76466	358374:0.0 359025:666.0 359744:2120.0 360437:8404.0 361074:9267.0 361779:3914.0 362563:2103.0 363393:916.0
2,4-Dithiapentane	6.333	0	0	580462	2.974	1618-26-4	61.0:16066.252 108.0:4937.277 110.0:482.47003	377990:0.0 378637:2101.0 379284:15981.999 379964:21486.0 380678:15359.0 381336:13232.0 381995:6066.9995 382613:4897.9995 383209:3705.9998 383796:4786.0 384401:1772.0
	6.377	0	0	41450.6	0.763		74.0:244.65091 203.0:45.88763 256.0:249.13992 308.0:48.132137 317.0:153.8732 345.0:23.193205 385.0:59.354656 413.0:24.68954 440.0:68.33267 467.0:16.958473 487.0:9.227405 496.0:35.41328 60.0:457.37997 63.0:541.6736 79.0:1406.3063 107.0:325.9518 114.0:384.55832 120.0:162.10304 136.0:84.0442 137.0:202.50412 174.0:38.655342 176.0:250.63625 187.0:14.713969 190.0:14.46458 193.0:75.06618 226.0:5.9853435…	381336:0.0 381995:1074.0001 382613:5513.0005 383209:345.00003 383796:619.0002
	6.387	0	0	2.97878e+06	14.108		133.0:30894.74 151.0:17411.15 54.0:587.58765 62.0:1144.2496 75.0:2133.871 77.0:4731.627 86.0:525.7363 88.0:340.18234 89.0:927.77 91.0:15926.719 94.0:185.554 97.0:773.14166 98.0:742.216 105.0:3247.195 106.0:3061.641 117.0:649.439 119.0:2350.3506 134.0:2999.7898 135.0:4546.073 143.0:154.62833 149.0:525.7363 152.0:3865.7083 153.0:1793.6887 159.0:216.47968 177.0:216.47968 178.0:216.47968 179.0:185.55…	380678:0.0 381336:6768.9976 381995:26911.992 382613:56680.98 383209:101930.97 383796:59575.98 384401:51784.984 385006:43650.984 385647:37031.99 386267:28896.99 386884:25429.99 387525:24138.992 388137:24910.992 388797:20026.992
	6.397	0	0	19263.5	0.31		50.0:78.53727 93.0:88.75422 369.0:73.6509 457.0:40.690125 59.0:284.742 61.0:280.83292 64.0:6.3078575 70.0:66.98767 78.0:182.48366 82.0:160.53941 85.0:102.880264 96.0:103.7687 110.0:30.562014 121.0:173.42166 124.0:8.440091 154.0:75.25008 156.0:79.24801 165.0:65.03312 169.0:19.45663 224.0:24.254156 230.0:6.0413284 233.0:29.229368 243.0:35.09301 284.0:55.171543 296.0:101.54762 347.0:13.681831 355.0:…	383209:0.0 383796:2240.0002 384401:517.00006 385006:408.0001 385647:673.00006
	6.407	0	0	86009.6	1.816		69.0:1591.8986 74.0:309.13745 81.0:188.03206 123.0:404.74698 150.0:653.3317 193.0:167.31667 207.0:651.7382 234.0:130.66635 268.0:186.43857 290.0:173.69063 320.0:66.92667 334.0:178.4711 351.0:84.45508 364.0:191.21904 390.0:339.4138 398.0:73.30064 420.0:473.26712 441.0:82.86159 449.0:20.715397 468.0:20.715397 492.0:321.88538 497.0:195.99953 58.0:720.2584 63.0:683.6081 72.0:664.4862 75.0:387.21857 8…	383209:0.0 383796:1116.0 384401:13124.0 385006:1416.0
	7.355	0	0	258955	2.807		70.0:192.04672 99.0:2131.7188 51.0:934.6274 53.0:405.43198 58.0:565.4709 59.0:1171.485 61.0:202.71599 67.0:396.89658 71.0:392.62885 73.0:198.44829 86.0:192.04672 94.0:104.55877 95.0:328.61328 100.0:358.4872 115.0:529.19543 128.0:6975.564 130.0:211.25139 139.0:232.58992 141.0:53.346313 155.0:17.07082 188.0:320.07788 198.0:431.0382 203.0:136.56656 207.0:106.69263 208.0:93.88951 216.0:44.8109 220.0:…	439299:0.0 440031:1045.0001 440685:7486.0015 441284:20278.004 441867:6968.0015 442464:7839.0015 443075:2812.0002
2-Methyl-3-(methylthio) furan	7.355	0	0	1.64516e+06	11.17	0	59.0:3513.265 128.0:25250.012 51.0:2679.1804 52.0:1870.3713 57.0:707.70807 58.0:1491.242 61.0:530.78107 69.0:2578.0793 70.0:505.50574 71.0:1263.7644 81.0:1516.5172 82.0:985.7362 85.0:5459.462 99.0:5358.361 100.0:985.7362 112.0:606.60693 113.0:19537.797 115.0:1465.9667 127.0:1567.0679 129.0:1895.6466 207.0:252.75287 405.0:227.47758 469.0:252.75287 471.0:202.2023	439299:0.0 440031:5533.9976 440685:28399.99 441284:80703.98 441867:69611.98 442464:35775.99 443075:20399.994 443679:17229.992 444320:9432.997 444989:5893.998 445670:7197.9976
	7.364	0	0	1.54706e+06	12.298		85.0:6211.246 113.0:23957.664 127.0:2110.3848 50.0:815.376 51.0:2350.2012 52.0:1966.495 57.0:887.32086 58.0:1438.8987 59.0:3549.2834 65.0:1055.1924 68.0:431.66962 69.0:2973.724 71.0:1103.1556 78.0:239.81645 81.0:1558.807 82.0:1199.0823 83.0:1127.1373 97.0:1462.8804 112.0:743.431 114.0:767.41266 124.0:23.981646 128.0:26092.031 129.0:2278.2563 132.0:167.87152 144.0:95.92658 156.0:71.94494 157.0:143…	439299:0.0 440031:6553.0015 440685:44037.01 441284:50277.004 441867:88852.02 442464:40559.004 443075:28416.008 443679:13750.004
	7.451	0	0	150916	1.122		58.0:3139.5479 95.0:1687.6249 52.0:273.4141 54.0:358.26672 55.0:568.827 71.0:883.09607 94.0:336.2679 96.0:358.26672 110.0:499.6878	445670:238.0 446406:2540.9998 447079:8104.9995 447748:5899.0 448454:3046.9998 449131:708.99994 449870:1177.9999 450623:228.0 451358:0.0
	7.701	0	0	351735	2.372		191.0:1035.8179 207.0:6763.2812 208.0:1435.2509 223.0:771.7859 59.0:311.42236 73.0:257.26196 75.0:588.9945 87.0:304.6523 115.0:399.43304 133.0:602.5346 135.0:264.032 163.0:460.3635 177.0:257.26196 178.0:176.02133 193.0:629.6148 209.0:1590.9622 210.0:521.29395 224.0:426.51324 225.0:264.032 226.0:74.470566	459945:0.0 460668:3607.0 461381:11381.999 462066:17134.998 462744:10137.999 463408:5067.9995 464162:1969.9996 465000:1185.9999 465872:1316.0
Pyrimidine, 5-methyl-	7.896	0	0	225713	1.819	2036-41-1	77.0:1169.8511 94.0:8721.502 50.0:139.68372 53.0:366.66974 62.0:261.90698 67.0:829.3721 68.0:261.90698 79.0:349.2093 83.0:218.2558 95.0:488.893 169.0:148.41394 187.0:87.30232 309.0:96.032555	473032:8026.0 473734:13139.0 474520:7727.0 475184:2569.0 475772:0.0
	7.939	0	0	4.11323e+06	49.748		73.0:10894.096 90.0:1980.7446 211.0:4266.219 250.0:6094.599 266.0:13255.753 282.0:76106.305 283.0:28720.797 55.0:1218.9198 63.0:761.8249 69.0:3199.6646 74.0:3428.212 85.0:1371.2848 96.0:1904.5621 102.0:1599.8323 125.0:4113.8545 133.0:6551.694 139.0:76.18249 147.0:4418.5845 148.0:380.91245 149.0:533.2774 150.0:228.54745 159.0:2894.9346 165.0:5104.2266 167.0:1676.0148 176.0:2056.9272 180.0:2666.387…	474520:0.0 475184:65068.996 475772:207409.0 476349:359429.0 476926:80532.99 477506:42311.0
	7.949	0	0	478928	10.183		58.0:3060.8882 61.0:665.95 65.0:3122.933 77.0:723.8587 79.0:1923.396 81.0:1100.2653 93.0:3941.9275 103.0:4132.199 105.0:628.72296 141.0:293.6798 177.0:3817.8376 182.0:504.6329 192.0:3590.339 194.0:3842.6555 195.0:4045.336 197.0:2022.668 206.0:1489.0807 280.0:1154.0376 52.0:351.5885 57.0:508.76926 59.0:748.6767 67.0:537.7236 82.0:657.6773 84.0:595.6323 104.0:599.7686 113.0:818.9944 119.0:1968.8956…	476349:9191.002 476926:73573.016 477506:0.0 478097:2851.0007
	7.949	0	0	107917	1.5		50.0:120.48607 89.0:756.4804 94.0:604.15155 179.0:859.75415 189.0:155.77127 58.0:856.3117 59.0:247.85706 67.0:202.24448 81.0:321.86993 82.0:185.89279 104.0:169.5411 105.0:177.28665 112.0:851.148 113.0:232.366 129.0:141.14082 137.0:127.37099 141.0:84.34025 152.0:150.60759 161.0:154.91066 163.0:442.356 191.0:451.82275 194.0:1113.6355 197.0:590.3817 201.0:83.47963 223.0:124.78914 238.0:526.6962 243.…	476349:0.0 476926:10836.0 477506:7657.0 478097:451.00003
	7.958	0	0	179419	3.896		69.0:261.17206 72.0:1127.6775 91.0:380.7742 117.0:671.2366 118.0:785.95703 121.0:583.3656 134.0:1188.699 135.0:241.64517 147.0:2438.4194 163.0:561.3979 166.0:659.0323 178.0:541.871 179.0:502.81723 189.0:173.30109 191.0:1093.5054 208.0:795.72046 209.0:1569.4731 210.0:92.75269 250.0:319.7527 285.0:580.92474 292.0:536.98926 385.0:380.7742 455.0:46.376347 53.0:114.720436 56.0:63.462368 73.0:876.26886…	476926:2305.0005 477506:28148.006 478097:0.0
	7.968	0	0	240861	3.966		51.0:303.30963 66.0:441.52667 68.0:487.59903 70.0:483.75967 85.0:487.59903 87.0:767.8725 93.0:1336.0981 96.0:491.4384 108.0:483.75967 115.0:848.4991 119.0:1067.3428 125.0:990.5555 126.0:1036.6278 131.0:226.52238 143.0:591.2618 150.0:69.10852 151.0:587.4224 161.0:598.94055 181.0:403.13306 189.0:261.07663 195.0:441.52667 203.0:468.40222 207.0:3835.523 213.0:211.16493 222.0:1201.7205 235.0:779.39056…	477506:11583.999 478097:28656.998 478700:0.0
	7.989	0	0	176098	3.417		63.0:484.9755 73.0:1537.2809 87.0:268.41412 112.0:268.41412 117.0:439.22308 134.0:1207.8635 149.0:484.9755 177.0:991.3021 178.0:402.6212 181.0:271.46426 191.0:1128.5593 192.0:341.61798 195.0:305.01605 197.0:189.10994 203.0:317.21667 205.0:189.10994 207.0:988.25195 210.0:802.1922 213.0:561.2295 235.0:692.3864 247.0:128.10674 250.0:811.34265 251.0:1525.0802 281.0:3047.1104 382.0:201.3106 430.0:73.2…	478700:4221.0 479311:24688.0 479921:0.0
	7.999	0	0	212795	2.851		53.0:336.72293 69.0:366.00317 79.0:384.30334 107.0:237.90207 110.0:329.40286 133.0:406.26352 163.0:230.582 176.0:193.98169 194.0:585.6051 266.0:834.48724 267.0:849.1274 283.0:3656.3718 50.0:36.60032 55.0:570.96497 56.0:274.50238 57.0:636.8455 59.0:237.90207 74.0:486.78424 75.0:556.3248 76.0:21.96019 77.0:384.30334 82.0:281.82245 85.0:69.5406 91.0:76.860664 92.0:109.80096 95.0:102.48089 97.0:76.86…	479311:8116.9985 479921:20594.996 480540:5857.9995 481157:0.0
	8.086	0	0	2.83045e+06	24.435		58.0:76449.695 59.0:19896.818 67.0:3137.5752 71.0:24641.443 72.0:5815.9927 50.0:1300.9458 52.0:1836.6294 62.0:1071.3671 69.0:3061.0488 70.0:1760.1031 85.0:12244.195 95.0:3596.7324 99.0:2372.313 105.0:994.8409 110.0:306.1049 113.0:4821.152 124.0:76.52622 127.0:1071.3671 129.0:918.3147 134.0:765.2622 158.0:229.57867 217.0:76.52622 232.0:76.52622 233.0:688.736 243.0:306.1049 275.0:535.68353 304.0:53…	483263:0.0 483971:48268.004 484592:120670.01 485179:176546.02 485767:81188.01 486355:52297.004 486951:30782.002
	8.604	0	0	4.31328e+06	104.006		57.0:9949.647 61.0:946.0321 63.0:28576.693 64.0:4991.135 65.0:1337.4937 73.0:9819.16 78.0:23748.668 80.0:32589.174 104.0:7339.904 107.0:31512.654 108.0:5545.705 121.0:9721.295 123.0:3751.5066 208.0:554.57056 312.0:4371.321 342.0:2055.173 346.0:25184.025 349.0:2577.1218 353.0:2968.5835 358.0:7242.0386 365.0:6132.8975 369.0:260.97437 377.0:782.9231 378.0:848.1667 380.0:5154.2437 384.0:11189.276 403…	515666:0.0 516248:751443.2 516823:118686.04
	8.614	0	0	6.23288e+06	73.648		92.0:39776.78 224.0:597.24896 279.0:3663.127 325.0:2667.712 383.0:7684.603 398.0:9237.45 451.0:4937.258 454.0:2428.8125 55.0:2189.9128 67.0:3264.961 75.0:6291.0225 79.0:29543.914 82.0:119.44979 87.0:3225.1443 91.0:122356.41 97.0:3702.9436 113.0:836.14856 120.0:517.6158 122.0:84570.45 123.0:7366.0703 129.0:4618.725 135.0:3503.8606 146.0:398.16595 176.0:1433.3975 190.0:716.6987 205.0:358.34937 220.…	515666:0.0 516248:132219.97 516823:532108.9 517397:216714.95 517970:206505.95 518545:91460.97
	8.623	0	0	2.77476e+06	51.571		163.0:3834.0183 231.0:7570.0425 303.0:930.9437 305.0:6908.5825 326.0:1567.9053 374.0:5095.6924 394.0:7178.0664 414.0:6345.1167 450.0:3699.2766 461.0:12237.011 56.0:1163.6797 61.0:3172.5583 63.0:11722.542 65.0:12469.747 74.0:5585.6626 76.0:5622.41 77.0:34212.184 103.0:416.47485 109.0:661.46 144.0:5242.683 154.0:5634.6597 193.0:4948.701 194.0:538.9674 203.0:453.22263 204.0:24.49852 215.0:1849.6383 …	516248:12355.001 516823:36112.004 517397:372598.1 517970:63703.004 518545:0.0
	8.633	0	0	6.4847e+06	134.82		51.0:19466.28 81.0:17022.98 135.0:7169.679 267.0:14699.845 297.0:32283.584 314.0:19866.82 315.0:20227.307 316.0:4766.4346 320.0:7369.9497 323.0:2122.866 371.0:21709.309 380.0:16902.818 383.0:4726.381 392.0:13378.061 401.0:9452.762 407.0:11535.573 409.0:14018.926 413.0:19706.604 438.0:11215.141 441.0:30561.258 451.0:3845.191 456.0:8090.923 460.0:17904.17 475.0:40014.02 483.0:14940.169 491.0:15180.…	517397:137366.98 517970:974074.94 518545:18808.998 519119:0.0
	8.642	0	0	4.68749e+06	82.608		50.0:9271.087 62.0:13556.991 96.0:8955.284 121.0:22534.832 124.0:7173.25 266.0:2864.7886 311.0:11910.302 339.0:10218.498 356.0:9203.415 360.0:7669.5127 362.0:19060.994 400.0:8278.5625 423.0:15632.271 452.0:4804.724 459.0:18113.584 482.0:6225.84 52.0:5684.4624 59.0:2458.7556 63.0:2548.985 66.0:8075.546 68.0:2368.526 73.0:2075.2798 76.0:1285.7712 88.0:5594.233 90.0:5526.5605 95.0:1691.8043 97.0:744…	517970:178686.98 518545:596845.94 519119:42141.996 519694:0.0
	8.652	0	0	3.41223e+06	70.054		51.0:4475.6406 55.0:5650.496 64.0:9007.227 65.0:8839.39 77.0:55889.562 78.0:11412.884 80.0:13370.977 87.0:783.2371 92.0:19077.418 93.0:12028.284 120.0:7384.807 295.0:3188.8938 337.0:14154.213 341.0:279.72754 349.0:8056.153 352.0:8223.989 358.0:5818.3325 364.0:5035.0957 365.0:4587.5317 369.0:2461.6023 390.0:9902.3545 397.0:2965.1118 398.0:1174.8556 403.0:17902.562 404.0:1118.9102 405.0:5314.823 41…	518545:88481.01 519119:506139.03 519694:0.0
	8.662	0	0	1567118	26.998		65.0:8430.17 66.0:7198.695 74.0:9045.907 86.0:1629.8932 89.0:7479.399 94.0:8384.895 106.0:1575.5635 124.0:4871.57 274.0:1702.3329 309.0:3114.907 362.0:778.72675 388.0:3422.7756 429.0:4373.547 441.0:2698.3787 482.0:1801.9375 484.0:1747.6077 53.0:3187.3467 62.0:1457.8489 68.0:1648.0032 81.0:362.1985 102.0:253.53894 116.0:1675.168 121.0:5677.4614 123.0:6564.8477 161.0:1430.6841 192.0:887.3863 196.0:…	519119:64355.0 519694:195062.0 520271:12831.0 520850:0.0
	8.691	0	0	715117	8.261		64.0:1030.1963 67.0:2285.748 73.0:1287.7454 78.0:7259.6646 86.0:2028.199 121.0:16080.72 179.0:788.744 184.0:1094.5835 421.0:370.2268 457.0:370.2268 478.0:225.35544 52.0:2913.524 55.0:1561.3912 70.0:788.744 90.0:289.7427 104.0:1851.1339 109.0:386.3236 115.0:595.5822 172.0:659.9695 174.0:112.67772 186.0:64.38727 210.0:32.193634 233.0:177.06499 255.0:402.4204 259.0:611.6791 268.0:305.83954 272.0:32.…	520850:33094.996 521430:59686.996 522009:17112.998 522601:13024.999 523196:0.0
	8.74	0	0	439884	5.314		51.0:1437.0334 57.0:13416.789 54.0:470.05768 55.0:5210.9253 56.0:5224.3555 65.0:832.67365 67.0:1786.2192 68.0:308.89505 82.0:1490.7544 83.0:3626.1594 84.0:913.25494 88.0:376.04614 93.0:564.0692 95.0:120.87198 98.0:94.011536 101.0:201.4533 112.0:13.43022 131.0:214.88351 146.0:282.0346 154.0:13.43022 157.0:40.290657 172.0:53.72088 183.0:295.46484 225.0:26.86044 229.0:67.1511 238.0:94.011536 244.0:4…	523196:0.0 523797:13442.0 524399:38396.992 524996:16013.997 525602:5469.9985 526213:4134.999
	8.813	0	0	394790	4.361		67.0:9573.751 68.0:3009.1667 80.0:1456.6667 94.0:3593.7502 79.0:2050.8335 81.0:469.58337 92.0:1475.8334 93.0:3804.5835 95.0:517.50006 97.0:402.50003 100.0:47.91667 101.0:383.33337 103.0:306.6667 105.0:1322.5001 107.0:1169.1667 124.0:191.66669 136.0:210.83334 139.0:28.750002 180.0:239.58334 204.0:57.500004 221.0:47.91667 257.0:143.75002 273.0:57.500004 274.0:297.08334 307.0:210.83334 355.0:153.333…	526840:0.0 527502:384.00012 528159:13829.004 528795:31510.006 529407:11201.003 530037:5809.002 530752:3674.001
Thiophene, 2-(methylthio)-	8.959	0	0	289099	1.792	5780-36-9	71.0:2654.2825 115.0:3745.2375 130.0:3389.0837 53.0:221.1902 54.0:217.44122 58.0:584.8419 72.0:791.03613 109.0:202.44527 116.0:266.17804 117.0:311.16586 129.0:202.44527 131.0:277.425 399.0:86.22669	534700:0.0 535432:802.99994 536210:6234.9995 536889:12724.999 537554:12948.999 538307:5170.9995 539026:2866.9998 539780:1328.9999
	9.143	0	0	251411	1.662		207.0:1569.1293 297.0:78.534996 50.0:98.954094 52.0:105.23689 73.0:702.10284 74.0:201.04959 75.0:226.18079 77.0:956.5563 78.0:504.19467 79.0:1014.6722 90.0:362.8317 99.0:69.110794 107.0:1765.4667 108.0:2250.813 119.0:69.110794 146.0:20.4191 152.0:81.6764 163.0:78.534996 191.0:246.59988 192.0:152.3579 193.0:183.7719 206.0:64.3987 208.0:201.04959 209.0:304.7158 225.0:56.545197 227.0:83.24709 236.0:…	545788:0.0 546629:1884.0 547331:7245.9995 547983:7954.9995 548594:12008.0 549196:6333.0 549803:2782.9998 550491:1832.0 551193:1522.0
Cyclotrisiloxane, hexamethyl-	9.305	0	0	1.02346e+06	7.967	541-05-9	191.0:3004.0684 207.0:25432.748 208.0:3971.4802 56.0:330.95667 68.0:381.8731 75.0:1400.2013 76.0:280.04028 77.0:1094.7029 78.0:483.70593 82.0:534.6223 84.0:229.12386 92.0:381.8731 115.0:381.8731 117.0:407.3313 121.0:280.04028 125.0:992.87006 130.0:50.916412 135.0:763.7462 151.0:356.4149 153.0:254.58206 164.0:152.74924 165.0:789.2044 173.0:76.37462 177.0:356.4149 179.0:483.70593 182.0:178.20744 19…	556210:0.0 556954:4404.0015 557636:26692.008 558293:57561.016 558926:34478.008 559536:19853.006 560204:11138.003 560975:3957.0012 561644:3840.001
Benzoylformic acid	9.408	0	0	2.97376e+06	25.599	611-73-4	51.0:6883.864 77.0:82855.18 78.0:7049.74 84.0:497.62872 105.0:65852.87 52.0:746.44305 55.0:414.69058 61.0:2156.391 63.0:829.38116 65.0:2156.391 67.0:912.3193 73.0:1990.5149 74.0:3483.401 75.0:2239.329 76.0:1658.7623 81.0:746.44305 91.0:995.25745 100.0:248.81436 101.0:414.69058 110.0:248.81436 246.0:580.56683 296.0:82.93812 310.0:331.75247 387.0:497.62872 409.0:82.93812 440.0:331.75247 463.0:82.93…	562446:0.0 563219:48921.984 563857:122567.98 564482:184951.95 565078:131491.95 565685:44717.984
	9.451	0	0	177981	4.113		52.0:4080.327 54.0:1062.6464 63.0:2624.3254 65.0:998.0656 66.0:780.83954 68.0:839.5493 71.0:1508.8403 74.0:1350.324 76.0:205.48409 77.0:5865.103 99.0:1520.5823 109.0:1268.1304 122.0:516.6457 193.0:381.6133 197.0:510.77475 53.0:381.6133 59.0:111.54851 61.0:317.0326 72.0:93.935585 94.0:82.193634 104.0:82.193634 114.0:457.93597 124.0:29.35487 130.0:117.41948 133.0:164.38727 142.0:52.838768 144.0:551…	566389:0.0 567033:29713.006 567633:5810.0
	9.461	0	0	161822	2.227		62.0:2252.0542 207.0:1260.1584 58.0:36.068935 67.0:642.4779 69.0:412.53845 70.0:410.28415 75.0:599.64606 81.0:1679.4598 84.0:261.4998 87.0:196.12483 89.0:3336.3765 92.0:119.47835 97.0:313.34888 121.0:633.4607 140.0:128.49557 146.0:238.9567 153.0:85.66372 195.0:394.50397 210.0:275.02563 245.0:180.34468 287.0:6.762925 296.0:18.034468 303.0:54.1034 319.0:135.25851 331.0:128.49557 336.0:311.09457 354…	567033:3199.0 567633:16089.0 568216:8495.999 568794:0.0
	9.47	0	0	294183	3.173		81.0:933.44586 89.0:1880.0653 62.0:920.2722 77.0:5367.3135 78.0:1865.0098 80.0:2519.9275 91.0:696.3205 108.0:7700.928 207.0:613.51483 272.0:261.59067 315.0:165.61136	566389:0.0 567033:5884.0 567633:21764.0 568216:22924.0 568794:5432.0
	9.47	0	0	7.17918e+06	75.547		63.0:26396.352 76.0:3640.876 78.0:16687.35 80.0:32464.479 90.0:33222.996 107.0:98000.25 108.0:151551.47 109.0:23362.29 190.0:910.219 217.0:5309.611 250.0:2578.9539 272.0:2427.2507 315.0:1517.0317 50.0:7281.752 51.0:13501.582 52.0:8040.268 53.0:2730.657 57.0:2275.5476 61.0:3944.2825 65.0:5309.611 77.0:40656.45 81.0:5006.2046 82.0:1213.6254 83.0:3185.7666 93.0:1972.1412 114.0:758.51587 128.0:758.51…	566389:0.0 567033:99736.05 567633:230607.08 568216:545828.25 568794:363513.16 569370:375255.16
p-Cresol	9.47	0	0	953033	6.221	106-44-5	90.0:2506.6458 50.0:669.94434 51.0:1635.9689 63.0:1299.7422 77.0:5364.5728 79.0:5670.69 80.0:1417.6725 83.0:218.29646 91.0:730.16406 107.0:14947.035 108.0:10041.638 217.0:195.71408 250.0:120.43943 341.0:130.47604	566389:0.0 567033:3783.0002 567633:8852.0 568216:44949.0 568794:38780.0 569370:38352.0 569949:14568.0 570531:15498.0 571114:2623.0
p-Cresol	9.48	0	0	1.02832e+07	59.606	106-44-5	51.0:16563.691 79.0:67201.266 108.0:94555.016 50.0:5962.9287 53.0:3785.9866 55.0:3123.439 63.0:9938.215 77.0:41456.555 80.0:13818.852 83.0:1987.643 90.0:18362.035 107.0:130521.89 109.0:9370.317 212.0:283.949 240.0:378.59866 277.0:94.649666 297.0:378.59866 304.0:662.54767 341.0:1135.796 349.0:1325.0953 355.0:662.54767 358.0:283.949 366.0:473.24832 381.0:94.649666 399.0:2082.2927 434.0:1230.4457 43…	566389:0.0 567033:46606.99 567633:199734.0 568216:276933.0 568794:430655.9 569370:254226.98 569949:202839.0 570531:139986.0 571114:116532.99 571701:56686.996 572304:46933.0 572903:39554.996
	9.489	0	0	3.69055e+06	42.76		77.0:88374.47 107.0:146898.66 226.0:1176.3656 359.0:294.0914 382.0:1323.4113 426.0:2058.64 52.0:2793.8684 54.0:2352.7312 58.0:2058.64 67.0:4999.5537 74.0:2646.8225 81.0:4705.4624 90.0:11175.474 91.0:14704.57 92.0:1911.5941 99.0:735.2285 127.0:1176.3656 132.0:1323.4113 134.0:147.0457 143.0:441.1371 171.0:441.1371 181.0:1176.3656 192.0:1470.457 193.0:294.0914 223.0:294.0914 259.0:441.1371 275.0:294…	568794:186879.95 569370:308942.94 569949:121031.98 570531:21839.992 571114:0.0 571701:8038.9985
	9.489	0	0	337838	3.185		89.0:8215.863 105.0:5674.6206 52.0:1883.316 59.0:978.66644 65.0:2968.8958 81.0:2919.551 359.0:156.25766 378.0:213.82628	568794:441.0 569370:23010.998 569949:21376.0 570531:13419.999 571114:0.0
	9.499	0	0	162735	3.705		60.0:596.6349 64.0:2660.885 66.0:1038.7839 68.0:1201.2604 69.0:785.7468 72.0:367.5697 75.0:1353.0826 122.0:263.69128 50.0:1132.008 51.0:1345.0919 59.0:514.0649 61.0:737.8029 65.0:1417.0078 76.0:1227.8959 83.0:527.38257 87.0:125.186775 109.0:2397.1936 117.0:66.588715 129.0:362.24258 137.0:452.80325 140.0:261.02774 144.0:386.21454 150.0:527.38257 151.0:503.41068 169.0:277.00903 214.0:676.5413 218.0…	569370:1249.9999 569949:26765.998 570531:0.0 571114:3905.9998
	9.519	0	0	52681.1	1.082		64.0:308.16272 67.0:232.9088 82.0:419.99258 96.0:277.05215 339.0:53.812862 357.0:325.39966 361.0:108.046135 57.0:65.16402 59.0:46.24543 61.0:494.82608 66.0:166.48354 69.0:205.58195 73.0:607.49677 88.0:20.179823 92.0:251.82738 95.0:99.21747 108.0:755.4821 109.0:1011.9341 123.0:128.22597 124.0:5.885782 132.0:81.98053 135.0:308.58313 165.0:37.83717 167.0:36.99634 171.0:22.702301 180.0:39.51882 182.0…	570531:1180.0002 571114:7818.002 571701:0.0 572304:259.00006
	9.528	0	0	317559	3.441		77.0:15531.669 100.0:761.8136 189.0:575.247 52.0:824.00244 65.0:1010.5691 72.0:108.83051 75.0:746.26636 76.0:326.49155 113.0:62.188866 128.0:310.94434 166.0:62.188866 207.0:684.0775 210.0:202.11382 211.0:264.30267 214.0:450.86926 231.0:62.188866 233.0:264.30267 243.0:217.66103 257.0:62.188866 261.0:217.66103 262.0:77.736084 267.0:31.094433 293.0:217.66103 296.0:46.641647 299.0:31.094433 319.0:450…	570531:12804.995 571114:12865.996 571701:24859.992 572304:3006.999 572903:0.0 573544:1931.9994
	9.591	0	0	93925.3	1.721		58.0:257.4717 63.0:496.10403 64.0:470.98486 87.0:433.30606 99.0:163.27475 108.0:6273.518 166.0:188.39394 211.0:169.55455 55.0:401.90707 57.0:163.27475 60.0:106.75657 67.0:257.4717 76.0:113.03636 93.0:144.43535 97.0:144.43535 115.0:69.07778 151.0:94.19697 181.0:43.958588 189.0:50.238384 191.0:125.59596 193.0:138.15556 201.0:94.19697 212.0:219.79294 228.0:175.83435 238.0:69.07778 248.0:31.39899 251…	574804:2334.0 575473:12434.003 576104:0.0 576723:875.0002
Phenol, 2-methoxy-	9.709	0	0	1.16279e+06	8.712	90-05-1	81.0:21424.549 50.0:1479.7737 51.0:1029.4077 52.0:1265.3137 53.0:2680.7495 82.0:1565.5576 109.0:15784.253 110.0:1651.3417 114.0:278.79794 124.0:13403.747 126.0:278.79794 137.0:343.13593 168.0:278.79794 209.0:536.1499 323.0:171.56796 351.0:64.33798 371.0:193.01396 415.0:235.90594 429.0:171.56796 492.0:107.22998	580664:0.0 581312:5996.0 581914:34282.0 582518:62943.99 583106:41680.0 583709:22027.0 584309:11134.997 584913:10253.998 585541:5603.9985 586189:468.9999
Mequinol	9.718	0	0	2.47884e+06	13.628	150-76-5	82.0:2516.816 109.0:25656.113 124.0:22677.025 50.0:2003.18 51.0:1361.1351 52.0:1797.7257 53.0:4365.9053 81.0:33257.926 110.0:2362.725 119.0:667.7267 125.0:1515.226 415.0:282.49976	580664:0.0 581312:17910.002 581914:55657.004 582518:94673.0 583106:98464.01 583709:68979.016 584309:30630.0 584913:19161.002 585541:16065.0 586189:10575.0 586806:6834.0005
	9.79	0	0	115602	1.369		81.0:2414.2905 142.0:152.25256 164.0:154.66927 212.0:21.750366 244.0:70.08451 284.0:232.0039 336.0:48.334145 52.0:140.16902 66.0:125.66878 70.0:72.50122 77.0:1000.5168 85.0:285.17145 95.0:236.83731 96.0:420.50708 107.0:783.0132 118.0:58.000977 138.0:132.9189 143.0:164.33609 150.0:58.000977 153.0:41.084023 156.0:120.835365 161.0:157.08597 177.0:101.50171 179.0:451.92426 186.0:9.666829 189.0:188.50…	586189:2442.0005 586806:3109.0007 587422:9894.002 588043:3355.0007 588643:0.0
	9.801	0	0	838368	8.29		126.0:4942.2554 252.0:2776.834 267.0:25450.066 283.0:1171.8749 312.0:458.55975 105.0:713.3152 115.0:560.4619 147.0:407.60867 152.0:585.93744 169.0:280.23096 190.0:50.951084 193.0:4305.3667 196.0:585.93744 199.0:127.37771 203.0:611.413 205.0:178.3288 225.0:611.413 240.0:382.13312 241.0:662.3641 249.0:433.08423 250.0:25.475542 251.0:6700.0674 255.0:458.55975 265.0:407.60867 268.0:3668.478 285.0:509…	586189:0.0 586806:5067.999 587422:22569.992 588043:59892.99 588643:33678.992 589253:11584.997 589898:4329.9985 590564:2867.9993
	9.811	0	0	210605	3.242		73.0:510.21143 82.0:488.5515 95.0:247.88574 100.0:356.18533 103.0:1287.5619 111.0:671.4575 113.0:421.1651 127.0:1063.7427 128.0:231.03914 151.0:202.15924 163.0:202.15924 181.0:211.78587 192.0:312.8655 194.0:895.2767 195.0:411.53845 236.0:356.18533 239.0:168.46603 255.0:132.36618 269.0:2404.251 295.0:60.166443 313.0:245.47908 53.0:144.39946 54.0:223.81917 56.0:380.25192 57.0:738.84393 59.0:185.312…	588043:7016.0 588643:23424.0 589253:4026.0 589898:0.0
Benzene, 1-chloro-4-methoxy-	10.078	0	0	346056	2.133	623-12-1	99.0:2598.982 142.0:3503.8906 60.0:143.80333 62.0:291.11404 63.0:771.62756 64.0:287.60666 74.0:315.66583 75.0:484.02094 77.0:1360.8705 89.0:217.45868 101.0:968.0419 127.0:2307.868 128.0:231.48828 129.0:554.1689 144.0:1224.0819 145.0:66.640564 399.0:80.67016	602543:0.0 603329:3151.0002 604054:11137.0 604694:15408.0 605363:9079.0 606018:6668.0005 606709:3284.0002 607457:2157.0002 608141:615.0 608874:503.00003
	10.273	0	0	300753	1.337		104.0:326.80823 131.0:3627.5715 57.0:497.47476 58.0:228.76578 69.0:196.08495 71.0:370.3827 72.0:210.60976 76.0:453.90033 85.0:199.71616 86.0:403.0635 89.0:933.2191 91.0:580.99243 98.0:511.99957 103.0:468.42514 118.0:83.51766 129.0:61.730446 132.0:246.92178 136.0:257.8154	614135:0.0 614953:4740.0005 615728:8674.001 616404:9659.0 617049:7057.0 617714:4459.0 618394:4775.0 619071:2994.0002 619797:1867.0001 620451:1051.0001
	10.425	0	0	563836	13.478		58.0:1418.5483 70.0:919.71814 86.0:1434.1367 87.0:62.35377 89.0:748.24524 91.0:997.66034 108.0:1137.9563 115.0:966.48346 118.0:3117.6885 133.0:3086.5117 135.0:997.66034 144.0:77.942215 166.0:904.1297 203.0:405.2995 235.0:904.1297 238.0:467.6533 250.0:5830.0776 254.0:62.35377 263.0:4473.8833 271.0:1527.6674 282.0:1215.8986 285.0:483.24173 323.0:2540.9163 357.0:15572.8545 359.0:3507.3997 52.0:109.1…	624861:0.0 625490:97381.02 626070:24795.0
	10.434	0	0	2.09102e+06	44.423		57.0:2280.0618 59.0:1061.4081 69.0:4245.6323 74.0:19636.049 78.0:2968.0115 103.0:3302.1584 147.0:3439.7483 164.0:3164.5684 165.0:8294.707 190.0:2496.2744 205.0:3282.5027 221.0:1257.9651 237.0:8196.429 253.0:6918.808 270.0:11891.701 307.0:3085.9456 325.0:4481.5005 339.0:10476.49 461.0:4343.9106 487.0:904.1624 61.0:1356.2437 63.0:923.8181 73.0:75438.59 101.0:1454.5221 109.0:9572.328 110.0:3046.6343…	624861:0.0 625490:42957.01 626070:320958.06 626645:132474.02
	10.444	0	0	1.27947e+06	19.719		88.0:1867.9991 105.0:2325.1155 106.0:2468.4275 476.0:91.42324 60.0:429.9363 71.0:150.72481 80.0:1213.211 81.0:681.96796 94.0:489.23788 97.0:14.82539 114.0:452.1744 119.0:1838.3484 120.0:291.566 125.0:1527.0153 130.0:919.1742 133.0:1055.0736 154.0:1171.2058 156.0:1018.01013 177.0:4072.0405 181.0:1986.6023 194.0:2782.2317 203.0:1144.026 204.0:1146.4968 207.0:2295.4646 224.0:593.0156 225.0:632.55 23…	624861:0.0 625490:11240.0 626070:49519.0 626645:142472.0 627218:20071.0 627793:16744.0
	10.454	0	0	1.95407e+07	160.811		73.0:386640.6 163.0:31349.236 191.0:23995.713 195.0:28640.043 268.0:101788.266 339.0:26317.879 55.0:12771.911 59.0:5805.414 75.0:20125.436 119.0:14320.021 127.0:6192.442 192.0:11223.801 203.0:10062.718 205.0:8514.607 210.0:2709.1934 251.0:56893.06 253.0:11610.828 267.0:275950.7 269.0:62311.445 284.0:9288.663 317.0:1935.1381 356.0:53409.812	624861:0.0 625490:155684.0 626070:776867.06 626645:1078509.0 627218:1161857.0 627793:234192.0 628367:41979.0
	10.454	0	0	1.24208e+07	166.856		151.0:18912.016 193.0:142499.83 250.0:10115.729 266.0:40023.1 281.0:439374.5 53.0:7916.657 55.0:19791.643 59.0:7916.657 67.0:15833.314 77.0:6157.4004 95.0:10995.357 102.0:7476.8433 103.0:45740.688 112.0:3078.7002 122.0:1319.4429 134.0:13194.429 135.0:2199.0715 148.0:1759.2572 149.0:8796.286 153.0:439.8143 161.0:14953.687 166.0:12754.614 178.0:10115.729 179.0:19351.83 191.0:11874.986 205.0:9675.91…	626070:71918.02 626645:257889.06 627218:1205531.4 627793:505707.12 628367:122494.03 628952:0.0
	10.463	0	0	2.31419e+06	44.111		69.0:3125.5215 105.0:694.56036 115.0:5407.6484 147.0:7640.164 181.0:3968.9163 194.0:33289.285 223.0:5060.368 249.0:49561.844 283.0:30560.656 355.0:44154.195 52.0:1289.8978 54.0:297.66873 62.0:7640.164 72.0:12799.755 82.0:5109.98 87.0:2679.0186 106.0:3075.9102 118.0:2381.3499 125.0:7243.2725 128.0:2728.63 168.0:3423.1904 177.0:6796.769 207.0:19050.799 211.0:2976.6873 241.0:2133.2925 254.0:49.61145…	627218:51393.0 627793:318704.0 628367:33052.004 628952:0.0
	10.473	0	0	464041	8.035		59.0:1776.0933 61.0:1654.847 66.0:2018.5857 67.0:1094.4929 79.0:963.4159 92.0:1812.1394 95.0:229.38474 104.0:422.7233 107.0:711.0927 110.0:383.4002 117.0:2654.309 119.0:3273.648 131.0:2598.6013 179.0:2385.6013 183.0:383.4002 192.0:1864.5702 209.0:2811.6016 210.0:1736.7701 212.0:586.5695 235.0:979.80054 237.0:1205.9083 323.0:1969.4319 415.0:455.49255 64.0:26.215399 71.0:1687.6163 86.0:462.04642 11…	627793:21816.0 628367:58054.004 628952:0.0
	10.602	0	0	42581.4	0.541		97.0:663.0621 156.0:93.585335 50.0:58.40787 62.0:56.41669 65.0:122.78927 66.0:110.84221 70.0:150.66576 85.0:631.20325 96.0:61.726498 100.0:29.86766 102.0:71.01866 104.0:43.8059 113.0:32.522564 128.0:115.48829 129.0:951.1191 145.0:226.33049 158.0:69.69121 177.0:90.26671 223.0:26.549032 247.0:34.51374 253.0:29.203936 273.0:32.522564 309.0:39.15982 319.0:31.858837 327.0:30.531387 367.0:29.86766 462.…	634807:0.0 635470:437.99997 636122:3911.9998 636761:1471.9999 637403:825.99994 638050:249.99998
	10.936	0	0	398259	3.397		73.0:2786.1091 148.0:518.49115 207.0:456.02234 267.0:249.87526 281.0:6240.635 59.0:181.15956 60.0:49.97505 62.0:156.17204 65.0:924.53845 66.0:74.96258 75.0:206.1471 80.0:124.93763 97.0:393.55353 121.0:1455.5234 124.0:56.22193 131.0:262.36902 145.0:231.13461 147.0:2073.9646 149.0:849.57587 165.0:137.4314 192.0:124.93763 193.0:349.82538 194.0:131.18451 203.0:181.15956 205.0:549.7256 221.0:106.19698…	654020:0.0 654742:4410.9995 655516:22729.0 656136:24543.994 656754:11048.0 657407:160.99998
	11.33	0	0	184377	4.027		50.0:1217.7479 52.0:1798.2078 55.0:1648.0189 70.0:2248.7744 82.0:255.72707 90.0:2236.597 109.0:4055.1006 207.0:1270.517 345.0:178.60303 63.0:828.0686 71.0:523.6316 72.0:414.0343 77.0:661.64307 89.0:722.53046 105.0:832.12775 107.0:1367.9369 130.0:198.89883 131.0:625.1106 140.0:1022.90826 158.0:190.7805 195.0:12.177479 235.0:105.538155 237.0:97.41983 265.0:381.561 268.0:113.65647 272.0:409.97513 27…	678516:0.0 679184:2352.9995 679788:29091.994 680374:9432.999
Creosol	11.34	0	0	6.261e+06	49.408	93-51-6	67.0:45459.96 95.0:52018.863 123.0:69735.43 137.0:5955.7827 138.0:75314.266 51.0:5126.4966 55.0:5503.445 63.0:3543.3137 65.0:15077.932 66.0:7915.914 68.0:3392.5344 74.0:3241.7551 77.0:18998.193 78.0:8443.642 79.0:4749.5483 96.0:5201.886 107.0:4598.769 119.0:3317.1448 122.0:2412.469 136.0:376.94827 139.0:10026.824 162.0:452.33795 181.0:1055.4552 189.0:1130.8448 250.0:980.06555 254.0:753.89655 295.…	678516:0.0 679184:63691.0 679788:178513.0 680374:356970.0 680963:214899.98 681545:128972.0 682140:60903.996 682731:34079.0 683331:24038.0 683979:9483.999
	11.349	0	0	168920	2.389		106.0:1340.9672 124.0:2826.2156 297.0:325.34012 57.0:381.92102 60.0:333.82727 72.0:438.50192 75.0:489.4247 79.0:1570.1198 84.0:328.16916 89.0:551.6637 119.0:1264.5829 121.0:1239.1216 122.0:1024.1141 132.0:285.7335 153.0:251.78497 156.0:285.7335 175.0:192.37503 191.0:316.853 194.0:605.4155 224.0:22.632357 249.0:195.20407 259.0:104.67465 283.0:543.1766 289.0:497.91183 315.0:118.81987 360.0:263.1011…	679184:0.0 679788:2428.0002 680374:7306.0015 680963:17260.002 681545:1932.0 682140:1912.0004
	11.369	0	0	244165	5.626		52.0:563.537 53.0:749.0049 55.0:1219.808 56.0:905.9393 64.0:292.46857 68.0:784.6718 69.0:1990.213 85.0:363.80237 91.0:1112.8073 94.0:4180.1606 97.0:841.73883 102.0:727.60474 103.0:520.73676 105.0:741.8715 108.0:1177.0077 121.0:570.6704 127.0:941.60614 128.0:7126.2466 157.0:107.0007 209.0:335.26886 211.0:677.6711 349.0:684.80444 491.0:271.06845 58.0:185.46788 70.0:164.06773 106.0:199.73463 118.0:4…	681545:733.0 682140:40646.0 682731:0.0
	11.379	0	0	59423.8	0.834		78.0:1344.7218 143.0:41.728104 146.0:231.52368 57.0:134.6068 59.0:456.31702 63.0:621.88336 81.0:545.15753 83.0:300.17316 89.0:114.41577 101.0:285.3664 117.0:109.0315 124.0:262.48325 126.0:319.0181 152.0:75.37981 153.0:61.919125 205.0:110.37757 234.0:14.806747 235.0:45.766308 275.0:6.7303395 287.0:30.959562 321.0:12.114611 345.0:12.114611 354.0:98.262955 357.0:107.68543 362.0:39.03597 370.0:117.10…	681545:1091.0001 682140:2056.0007 682731:6025.0015 683331:730.00006 683979:0.0
	11.499	0	0	323387	2.637		55.0:2551.4321 57.0:6452.863 85.0:2054.0645 50.0:426.31525 56.0:1117.4626 61.0:174.40169 69.0:852.6305 70.0:826.7932 71.0:2829.183 82.0:193.77966 83.0:452.15253 115.0:251.91356 281.0:348.80338 299.0:148.5644 302.0:83.97118 417.0:290.6695	687983:97.0 688660:3746.0 689331:11966.0 689970:19055.0 690586:10437.0 691229:3653.0002 691929:1640.0 692635:0.0
Cyclotetrasiloxane, octamethyl-	11.604	0	0	425887	3.161	556-67-2	179.0:266.0971 193.0:2032.6863 281.0:7384.195 73.0:436.10358 116.0:140.44014 120.0:347.40454 128.0:251.31393 133.0:628.28485 134.0:170.00648 178.0:214.356 181.0:96.09062 187.0:59.13269 192.0:155.22331 194.0:406.53723 205.0:273.4887 207.0:1138.3043 223.0:266.0971 225.0:162.6149 236.0:192.18124 239.0:96.09062 245.0:133.04855 249.0:702.2007 250.0:310.44662 265.0:923.9483 266.0:406.53723 267.0:1056.9…	694107:0.0 694821:3945.0002 695524:11955.001 696225:22840.002 696842:13485.001 697491:5853.0005 698149:3756.0002 698835:3554.0002 699462:1372.0001
	11.658	0	0	118047	1.443		75.0:508.86337 81.0:1341.3048 143.0:870.0355 50.0:328.9486 51.0:241.67654 55.0:390.7104 61.0:1564.1842 62.0:127.551506 82.0:264.50156 86.0:166.48828 89.0:706.23254 90.0:209.453 96.0:157.08975 100.0:216.16623 106.0:175.88681 115.0:413.5354 118.0:161.11769 125.0:649.8414 131.0:229.59271 142.0:334.3192 171.0:106.069145 175.0:37.594128 191.0:275.24274 220.0:49.677956 227.0:166.48828 228.0:32.223537 2…	697491:0.0 698149:640.9998 698835:5320.998 699462:10426.998 700070:2583.9995 700731:573.9999
	11.679	0	0	94315	0.802		107.0:1100.2488 192.0:81.49991 52.0:40.749954 57.0:247.80377 65.0:234.58757 70.0:90.31071 71.0:83.70261 79.0:699.3573 80.0:463.66837 88.0:20.925652 91.0:1081.5258 92.0:238.99297 95.0:325.99963 103.0:83.70261 108.0:257.7159 109.0:120.04716 117.0:129.9593 136.0:59.472904 148.0:16.52025 150.0:148.68227 177.0:17.621601 185.0:37.445904 211.0:48.459404 293.0:19.8243 307.0:36.34455 328.0:23.128351 399.0…	698835:0.0 699462:1355.0001 700070:2617.0002 700731:5792.0005 701453:1950.0001 702123:1968.0 702836:1409.0
	11.856	0	0	446437	5.175		75.0:1522.1493 223.0:344.63757 227.0:186.6787 251.0:933.3935 341.0:7172.77 343.0:2369.3833 73.0:5808.5796 74.0:495.41653 98.0:71.7995 101.0:93.33935 111.0:315.9178 124.0:294.37793 126.0:552.85614 130.0:64.619545 163.0:1378.5503 174.0:64.619545 181.0:129.23909 199.0:272.8381 201.0:35.89975 205.0:179.49875 206.0:57.439598 224.0:64.619545 225.0:208.21854 228.0:78.97945 235.0:28.719799 253.0:1435.99 …	709293:0.0 710068:1718.9995 710723:15763.999 711358:37385.996 711961:15228.999 712572:2553.9998 713250:870.99994
2,3-Dimethoxytoluene	12.002	0	0	1.82988e+06	15.546	4463-33-6	79.0:8932.653 91.0:11507.627 152.0:22764.594 51.0:1344.4554 55.0:1526.7545 63.0:1458.3923 64.0:934.2826 65.0:3213.0205 66.0:3418.107 68.0:546.8971 74.0:934.2826 77.0:7178.025 78.0:1982.5021 81.0:7884.4336 82.0:1390.0302 89.0:888.7078 90.0:638.04663 92.0:2529.3992 94.0:3828.2798 106.0:410.17285 109.0:10527.77 110.0:2050.8643 111.0:319.02332 121.0:1025.4321 131.0:455.74762 136.0:1390.0302 137.0:770…	718047:0.0 718840:10811.0 719509:51535.0 720115:112318.98 720700:69930.0 721291:31549.994 721899:18047.0 722504:12214.997 723134:6695.0
3,4-Dimethoxytoluene	12.012	0	0	1.94703e+06	14.093	494-99-5	65.0:3107.72 66.0:3539.3477 79.0:8351.997 82.0:1424.3716 94.0:3906.2312 121.0:1014.32526 152.0:21559.807 51.0:1402.7903 53.0:1035.9066 64.0:733.7672 74.0:949.5811 77.0:6042.7886 78.0:2050.232 81.0:7812.4624 89.0:949.5811 91.0:9841.113 92.0:2028.6505 95.0:884.8369 105.0:1186.9763 106.0:410.0464 109.0:11006.508 111.0:237.39528 136.0:1402.7903 137.0:8114.602 151.0:884.8369 153.0:1402.7903 407.0:280.…	718047:0.0 718840:9235.996 719509:52567.98 720115:97002.97 720700:101820.98 721291:33941.99 721899:32123.99 722504:8898.997
3,4-Dimethoxytoluene	12.012	0	0	931265	7.833	494-99-5	109.0:7405.6074 137.0:5418.918 51.0:793.1932 52.0:400.3031 53.0:741.30206 65.0:1831.0161 66.0:1986.6896 74.0:518.91144 78.0:1289.8656 79.0:4766.5723 81.0:4544.1816 82.0:808.0192 89.0:600.45465 91.0:4996.376 94.0:2231.319 95.0:585.6286 105.0:822.8453 106.0:237.21666 107.0:1208.3224 121.0:600.45465 136.0:889.5625 152.0:12446.462 166.0:118.60833 192.0:348.41196 300.0:14.826041 301.0:81.54323 334.0:1…	718047:0.0 718840:4706.0 719509:28645.002 720115:33042.996 720700:56590.99 721291:22301.0 721899:10646.0 722504:5694.0
	12.022	0	0	77736.1	1.289		84.0:159.40527 93.0:313.82913 191.0:136.9889 195.0:166.8774 251.0:1244.1084 295.0:39.85132 339.0:62.267685 67.0:178.08557 73.0:2249.109 76.0:26.152428 112.0:77.21193 120.0:232.88113 125.0:144.46103 129.0:46.078087 132.0:89.66547 142.0:13.698891 145.0:117.06325 167.0:129.51678 175.0:145.70639 177.0:98.38294 197.0:115.817894 206.0:189.29376 221.0:17.434952 235.0:32.379196 237.0:74.72122 252.0:227.8…	720115:0.0 720700:1426.0004 721291:9314.001 721899:2117.0 722504:979.0002
Phenol, 4-ethyl-2-methoxy-	12.601	0	0	3.30997e+06	22.55	2785-89-9	74.0:1330.5431 81.0:3193.3032 91.0:9846.019 107.0:3193.3032 137.0:66460.625 152.0:18028.86 50.0:1397.0702 51.0:1197.4888 52.0:1929.2875 53.0:931.3801 63.0:997.9073 64.0:997.9073 65.0:3658.9934 66.0:3259.8306 77.0:4856.482 79.0:12307.523 80.0:598.7444 83.0:598.7444 92.0:931.3801 94.0:8315.895 103.0:399.1629 109.0:2528.0317 117.0:798.3258 119.0:1397.0702 120.0:1596.6516 122.0:6253.5522 131.0:665.27…	753361:0.0 754112:11891.999 754788:50939.996 755447:151175.98 756042:162924.98 756632:84891.99 757244:49087.996 757864:33863.996 758498:15455.997
	12.601	0	0	315882	5.497		79.0:17494.832 94.0:7215.086 135.0:1733.722 343.0:542.8827 58.0:928.15424 64.0:1383.4752 66.0:4202.963 69.0:1120.79 76.0:280.1975 85.0:770.54315 118.0:490.34564 124.0:1103.2777 227.0:17.512344 237.0:17.512344 250.0:35.02469 256.0:122.58641 265.0:227.66048 275.0:560.395 381.0:35.02469 392.0:17.512344 448.0:52.537033 450.0:17.512344 464.0:157.6111 467.0:1050.7407 475.0:17.512344 480.0:35.02469 482.…	754788:1061.9999 755447:8817.997 756042:39717.99 756632:3694.999 757244:0.0
	12.611	0	0	39368.8	0.424		55.0:454.4546 251.0:43.67131 61.0:200.16019 72.0:71.42079 95.0:420.3364 97.0:49.130226 104.0:21.835655 105.0:367.56686 116.0:60.502964 126.0:88.70735 128.0:89.16226 150.0:120.09611 151.0:153.3045 153.0:426.7051 166.0:15.921833 169.0:8.643281 194.0:16.376741 220.0:33.663303 224.0:35.02803 263.0:13.192375 283.0:15.466923 297.0:105.0841 303.0:55.04405 304.0:17.286562 327.0:69.14625 377.0:20.470928 3…	754788:518.00006 755447:1101.0001 756042:1000.00006 756632:3067.0002 757244:774.00006 757864:0.0
	12.905	0	0	1.02734e+06	22.693		67.0:1143.4769 75.0:14645.301 115.0:3049.2717 129.0:2052.3945 131.0:1436.6761 144.0:908.91754 148.0:703.6781 149.0:1773.8552 157.0:6054.564 177.0:87.95976 193.0:6816.882 194.0:1084.837 195.0:3811.5898 203.0:3151.8916 209.0:1553.9558 223.0:3019.952 246.0:571.73846 249.0:3782.2698 254.0:2169.674 267.0:7066.101 284.0:747.658 308.0:2125.6943 310.0:1260.7566 311.0:5028.3667 312.0:1671.2355 317.0:161.2…	773035:0.0 773699:13507.0 774302:163957.0 774880:12300.0
	12.915	0	0	2.07248e+07	250.158		73.0:361477.78 147.0:60456.22 155.0:16793.395 191.0:6717.3574 265.0:13854.55 325.0:177590.14 326.0:68433.08 341.0:419415.0 342.0:132667.81 58.0:9656.201 59.0:11335.541 60.0:1259.5045 88.0:2099.1743 103.0:13854.55 110.0:2099.1743 119.0:5877.6875 123.0:3358.6787 125.0:10495.871 133.0:18472.732 141.0:13434.715 161.0:10076.036 163.0:3778.5137 164.0:11755.375 167.0:5038.018 173.0:18052.898 192.0:6297.…	773699:58391.0 774302:601461.94 774880:1807388.8 775456:892136.9 776030:241108.98 776611:0.0
	12.924	0	0	2.57457e+06	56.018		74.0:21293.543 75.0:18602.246 81.0:645.9113 117.0:2949.6616 122.0:7987.7695 134.0:21508.846 148.0:4112.302 149.0:15028.203 174.0:2971.192 179.0:5920.8535 203.0:3810.8767 221.0:9947.034 251.0:16492.268 269.0:559.7898 284.0:9042.758 297.0:7858.5874 311.0:1054.9884 344.0:12875.165 375.0:559.7898 380.0:8160.0127 383.0:9839.382 413.0:9559.487 414.0:14317.7 427.0:11411.1 452.0:322.95566 87.0:2282.22 98…	774880:18272.002 775456:404728.03 776030:25934.002 776611:0.0
	12.934	0	0	164710	2.404		249.0:3203.219 339.0:808.0192 52.0:32.064255 91.0:721.44574 115.0:721.44574 126.0:400.8032 139.0:1003.61115 165.0:958.7212 176.0:157.11485 181.0:160.32127 186.0:147.49557 193.0:1276.1573 200.0:83.36706 205.0:699.00073 209.0:993.9919 233.0:294.99115 237.0:346.29395 242.0:407.21603 268.0:311.02325 307.0:198.79837 328.0:926.6569 353.0:330.2618 366.0:631.66583 372.0:137.8763 381.0:622.0465 402.0:301.…	774880:0.0 775456:11167.003 776030:17366.002 776611:24.0
Benzene, 4-ethyl-1,2-dimethoxy-	13.202	0	0	370974	2.589	5888-51-7	91.0:1664.5247 151.0:4862.164 166.0:3075.9636 53.0:311.49 77.0:1907.8762 78.0:335.82513 92.0:330.95813 95.0:676.51733 97.0:272.55374 105.0:423.4317 106.0:184.94717 107.0:632.71405 108.0:1031.8105 119.0:243.35156 123.0:584.0437 135.0:496.43716 137.0:418.56467 152.0:812.7942 167.0:438.0328	790033:0.0 790787:4825.0005 791467:16299.004 792109:18704.002 792736:10344.001 793419:3469.0002 794115:3102.0002 794825:1274.0001
	13.235	0	0	164427	1.205		141.0:2400.8535 142.0:2237.4321 52.0:197.06706 56.0:187.45404 68.0:264.35825 71.0:617.637 74.0:180.24426 75.0:151.40518 85.0:374.90808 87.0:156.2117 89.0:129.77588 98.0:112.95307 115.0:430.18298 116.0:112.95307 125.0:283.58432 140.0:103.34005 171.0:88.9205 195.0:122.5661 207.0:213.88986 210.0:81.71073 282.0:141.79216 341.0:117.75959	792109:0.0 792736:2358.0 793419:6652.0 794115:8707.0 794825:3663.0 795549:1896.0 796283:954.0
	13.52	0	0	860209	8.36		65.0:827.8117 77.0:4246.5664 91.0:7450.305 94.0:1300.8469 115.0:978.3229 121.0:10740.05 133.0:720.30365 161.0:2590.943 51.0:870.8149 53.0:870.8149 61.0:215.01602 66.0:333.27484 67.0:1698.6266 68.0:698.80206 74.0:96.75721 79.0:4139.0586 84.0:150.51122 92.0:1483.6106 93.0:10406.775 106.0:677.3005 107.0:1376.1025 119.0:2010.3998 120.0:322.52405 122.0:763.3069 123.0:247.26843 127.0:247.26843 131.0:74…	809029:0.0 809855:6324.0 810583:35294.996 811216:60397.996 811840:32120.998 812510:1690.9999
	13.696	0	0	584922	4.739		73.0:6955.2173 77.0:953.8186 177.0:278.48718 193.0:1065.2135 267.0:4866.5635 281.0:1100.0244 355.0:3355.7705 75.0:1253.1924 91.0:967.743 92.0:466.46603 93.0:396.84424 103.0:334.18463 107.0:125.31924 112.0:306.3359 120.0:208.86539 121.0:466.46603 126.0:459.50385 149.0:320.26025 150.0:90.50834 164.0:187.97885 179.0:271.525 191.0:452.5417 194.0:208.86539 195.0:382.9199 205.0:201.90321 206.0:271.525 …	819522:0.0 820334:3564.9998 821091:20235.998 821763:34239.996 822380:19355.998 823094:5273.9995 823797:5110.9995 824507:4126.9995
	13.777	0	0	157984	1.931		91.0:3450.124 329.0:504.22232 366.0:113.968056 415.0:1243.288 51.0:169.2253 52.0:234.84328 62.0:286.64694 66.0:231.3897 75.0:397.1614 83.0:473.1401 85.0:262.4719 94.0:390.25427 109.0:459.3258 115.0:345.35776 116.0:148.50383 120.0:562.9331 122.0:293.55408 130.0:165.77173 143.0:138.1431 145.0:410.97574 147.0:348.81134 168.0:272.8326 235.0:79.43228 249.0:151.95741 254.0:34.535774 256.0:69.07155 265.…	824507:0.0 825263:1769.0001 825962:6348.0 826617:13949.0 827231:2682.0 827926:321.0
Phenol, 2-methoxy-4-propyl-	13.844	0	0	1.74815e+06	7.868	2785-87-7	137.0:33153.617 166.0:6438.24 51.0:995.6042 66.0:1493.4062 77.0:1958.0215 78.0:1261.0986 94.0:4911.6475 122.0:4015.6035 138.0:2621.7576	827926:0.0 828647:4922.9995 829371:33673.0 830010:55220.996 830632:56849.0 831250:36963.0 831888:29551.0 832540:16409.998 833193:15347.0 833920:8475.0 834604:7218.0 835271:7231.0 835989:5070.0
	13.945	0	0	417321	3.785		327.0:9337.885 399.0:1037.5427 400.0:532.79224 415.0:2570.4888 73.0:5458.783 74.0:953.41766 108.0:140.20848 115.0:495.4033 126.0:280.41696 148.0:205.6391 149.0:355.19482 179.0:327.1531 223.0:289.7642 225.0:121.514015 256.0:74.777855 281.0:448.6671 298.0:168.25017 299.0:252.37526 312.0:102.81955 328.0:1813.363 330.0:476.70883 383.0:448.6671 416.0:1131.015 420.0:130.86125 453.0:196.29187	835271:562.0 835989:6467.0 836681:27350.0 837299:20612.004 837917:7350.0 838622:1618.0 839342:1173.0 840136:0.0
	14.254	0	0	3.40841e+06	36.544		91.0:25184.873 93.0:30131.363 108.0:9319.911 109.0:3951.16 119.0:13813.979 121.0:11491.541 147.0:6876.8276 53.0:6002.1436 54.0:1025.4918 65.0:4584.552 67.0:23073.566 77.0:9862.819 79.0:21082.906 80.0:3166.9602 81.0:16257.0625 82.0:2412.922 85.0:844.5227 89.0:603.2305 94.0:9410.396 95.0:4132.129 105.0:16830.13 106.0:5579.8823 107.0:16287.224 110.0:995.3303 115.0:1839.853 116.0:1327.1072 118.0:1357…	853999:4262.9985 854642:74290.97 855232:264033.9 855812:151145.94 856392:80200.97 856976:11556.995 857600:0.0
	14.264	0	0	1.87123e+06	20.031		81.0:11430.018 105.0:11258.3955 106.0:4153.2495 107.0:11063.891 170.0:697.92896 52.0:1441.6238 55.0:3924.4204 65.0:2997.662 67.0:13809.841 76.0:526.3071 79.0:13203.443 85.0:491.98273 87.0:183.06334 89.0:400.45105 91.0:13683.984 92.0:3260.8157 93.0:15800.654 95.0:2322.6162 108.0:4793.971 119.0:7620.0117 121.0:6533.0728 127.0:469.0998 133.0:4999.9175 134.0:1361.5336 135.0:1178.4702 142.0:286.03647 …	853999:998.00024 854642:36332.01 855232:108597.03 855812:144723.03 856392:31579.01 856976:0.0
	14.264	0	0	16251.7	0.315		212.0:37.671234 55.0:235.19067 63.0:65.16105 69.0:48.380573 74.0:19.57094 75.0:50.1906 76.0:50.34144 78.0:42.76194 86.0:72.589714 87.0:17.760912 98.0:38.613956 99.0:32.957615 106.0:202.8741 114.0:15.196704 117.0:27.640654 127.0:44.383423 128.0:62.521427 133.0:214.03595 134.0:77.56729 142.0:27.829199 148.0:172.78238 154.0:37.671234 160.0:6.1842666 162.0:75.60643 163.0:53.09419 166.0:83.638435 169.…	854642:0.0 855232:117.0 855812:2274.0 856392:413.00003 856976:155.0
	14.723	0	0	587686	5.038		91.0:5179.6885 133.0:2970.9326 135.0:528.8571 161.0:1011.05035 50.0:202.21007 51.0:378.49576 53.0:274.7983 65.0:969.57135 67.0:1337.6974 77.0:1731.7478 78.0:622.1848 79.0:4526.3945 80.0:725.8823 82.0:212.57982 92.0:1249.5546 93.0:3867.9158 94.0:513.3025 104.0:279.9832 105.0:2162.0923 106.0:1042.1595 107.0:948.83185 119.0:1602.126 120.0:1228.8151 121.0:824.3949 131.0:67.40336 134.0:591.07556 147.0…	880657:1516.9999 881363:1908.0 882074:6658.0 882750:30894.0 883369:36403.0 883979:13953.0 884579:2978.0 885329:0.0
	15.082	0	0	221829	2.419		91.0:1193.4829 123.0:884.45605 165.0:3548.4805 179.0:699.75037 180.0:1218.3472 54.0:85.24878 71.0:319.68292 78.0:323.23495 79.0:1246.7634 80.0:138.52927 93.0:600.29346 95.0:635.81384 103.0:127.87317 107.0:376.51544 108.0:131.4252 109.0:681.99023 117.0:269.95447 118.0:163.3935 119.0:1072.7139 121.0:369.41138 133.0:749.4789 134.0:163.3935 137.0:493.7325 138.0:280.61057 146.0:99.45691 161.0:337.4430…	902804:0.0 903530:1898.9994 904259:9571.999 904931:17475.996 905599:4147.9985 906256:880.99976
	15.137	0	0	1.37097e+06	16.395		59.0:2187.1206 68.0:367.92685 73.0:20419.94 89.0:1471.7074 117.0:1492.1477 207.0:1062.8998 283.0:5150.9756 327.0:12938.761 329.0:4926.132 416.0:2391.5244 71.0:1185.542 74.0:2371.084 75.0:858.496 90.0:102.201904 98.0:960.6979 135.0:613.2114 142.0:1103.7805 147.0:6581.8022 156.0:633.6518 161.0:694.9729 195.0:1533.0286 206.0:511.0095 208.0:1042.4594 269.0:899.3767 272.0:183.96342 281.0:17169.92 282.…	906256:0.0 907010:17274.002 907659:64679.004 908250:118452.02 908832:32071.006 909423:9669.001
	15.147	0	0	208667	2.043		341.0:6601.2705 383.0:4433.886 61.0:125.54968 131.0:1387.6544 149.0:1803.9508 344.0:409.68845	906256:0.0 907010:1967.0 907659:3858.0 908250:13976.0 908832:14762.0 909423:755.0 910068:129.0
	15.494	0	0	415528	3.14		65.0:370.19733 91.0:4802.9497 105.0:4096.2095 133.0:1043.2833 53.0:283.65768 63.0:293.2732 69.0:514.43005 77.0:1331.7488 79.0:2081.759 81.0:1000.01355 89.0:269.2344 90.0:197.11806 96.0:158.65599 104.0:442.3137 117.0:538.4688 119.0:1086.5532 120.0:759.6257 131.0:389.42834 145.0:350.96628 160.0:225.9646 161.0:1812.5245 162.0:557.6998 324.0:33.6543 480.0:43.269817	926717:427.9999 927455:2358.9998 928238:3789.999 928898:12532.999 929634:22682.998 930253:15753.997 930959:4003.999 931599:0.0
	15.609	0	0	168468	1.451		79.0:1323.413 93.0:1103.5065 51.0:92.731636 52.0:63.58741 61.0:72.86057 64.0:136.44798 67.0:871.67737 77.0:471.6066 80.0:225.2054 89.0:152.34483 91.0:1751.3032 94.0:340.45758 97.0:91.4069 106.0:264.94754 108.0:468.95712 119.0:382.84918 122.0:239.77751 130.0:54.314243 131.0:284.8186 133.0:437.16342 135.0:169.56642 136.0:168.24168 142.0:19.871065 147.0:606.72986 148.0:255.67438 161.0:154.99431 190.…	934370:601.9999 935199:1016.9998 935901:6439.9985 936543:10479.998 937158:5345.9995 937818:1205.9998 938541:996.9998 939223:0.0
	15.686	0	0	144799	1.812		94.0:788.02466 124.0:169.42531 133.0:1968.0916 134.0:841.2163 57.0:596.9287 62.0:242.31758 63.0:181.24567 68.0:193.06604 79.0:1700.1632 81.0:730.8929 85.0:187.15585 89.0:153.66481 96.0:250.19783 105.0:1172.1866 108.0:480.69504 131.0:384.16202 147.0:711.19226 154.0:39.401234 160.0:131.99413 162.0:350.671 165.0:76.832405 173.0:76.832405 179.0:65.01203 202.0:161.54506 220.0:108.35339 266.0:139.87437…	939870:1565.0 940525:3016.0 941151:13095.0 941773:4458.0005 942407:937.0 943067:0.0
	17.117	0	0	130029	1.504		73.0:2966.6938 74.0:267.2697 147.0:534.5394 148.0:106.90789 154.0:32.666298 155.0:130.66519 178.0:74.24159 179.0:74.24159 189.0:121.75621 194.0:47.514618 203.0:35.635963 215.0:38.60563 218.0:68.30226 221.0:656.29565 251.0:172.2405 253.0:35.635963 269.0:112.84721 270.0:29.696636 271.0:38.60563 279.0:44.544952 283.0:252.4214 297.0:53.453945 298.0:53.453945 299.0:35.635963 309.0:53.453945 349.0:50.4…	1024795:0.0 1025634:1979.0 1026382:5701.0 1027013:10866.0 1027686:928.0 1028367:196.0

## Sheet: PL 782 20 b
Name	RT [min]	RRT [min]	RI	Area	S/N	CAS	m/z	intensities
Ethylbenzene	5.8	0	0	230521	1.204	100-41-4	91.0:5809.4946 106.0:785.06683 59.0:267.50427 61.0:139.56744 62.0:145.38275 63.0:186.08992 65.0:471.0401 67.0:186.08992 77.0:296.5808 78.0:366.36453 79.0:290.7655 92.0:314.02673 105.0:191.90523 107.0:122.12151	345447:0.0 346317:465.9999 347174:6145.9995 348026:9571.999 348863:5591.9995 349720:2640.9998 350578:2697.0 351458:677.99994
o-Xylene	5.971	0	0	956834	5.055	95-47-6	65.0:1013.8164 78.0:1956.9014 79.0:1862.5929 91.0:23553.549 105.0:2428.4438 50.0:282.9255 51.0:636.5824 92.0:1273.1648 104.0:188.617 106.0:5870.704 107.0:825.1994 125.0:94.3085 298.0:117.88563 326.0:94.3085	355803:0.0 356682:12982.999 357544:29879.0 358268:40199.0 358977:21071.0 359803:11187.0 360583:11398.0 361316:3702.0
	6.022	0	0	206220	1.165		73.0:2596.8396 221.0:2568.2458 223.0:556.27997 52.0:114.37532 65.0:371.7198 66.0:174.16243 74.0:345.7254 75.0:452.3024 81.0:163.76466 93.0:218.35289 113.0:124.77308 153.0:93.57981 159.0:116.97476 161.0:140.36972 185.0:145.56859 205.0:428.90747 222.0:491.294 231.0:163.76466	358268:0.0 358977:666.0 359803:2120.0 360583:8404.0 361316:9267.0 362096:3914.0 362929:2103.0 363783:916.0
2,4-Dithiapentane	6.341	0	0	612249	2.702	1618-26-4	61.0:16066.252 108.0:4937.277 110.0:482.47003	378334:0.0 379004:2101.0 379737:15981.999 380486:21486.0 381183:15359.0 381903:13232.0 382568:6066.9995 383236:4897.9995 383896:3705.9998 384581:4786.0 385238:1772.0
	6.387	0	0	45854.1	0.693		74.0:244.65091 203.0:45.88763 256.0:249.13992 308.0:48.132137 317.0:153.8732 345.0:23.193205 385.0:59.354656 413.0:24.68954 440.0:68.33267 467.0:16.958473 487.0:9.227405 496.0:35.41328 60.0:457.37997 63.0:541.6736 79.0:1406.3063 107.0:325.9518 114.0:384.55832 120.0:162.10304 136.0:84.0442 137.0:202.50412 174.0:38.655342 176.0:250.63625 187.0:14.713969 190.0:14.46458 193.0:75.06618 226.0:5.9853435…	381903:0.0 382568:1074.0001 383236:5513.0005 383896:345.00003 384581:619.0002
	6.398	0	0	3.14877e+06	12.817		133.0:30894.74 151.0:17411.15 54.0:587.58765 62.0:1144.2496 75.0:2133.871 77.0:4731.627 86.0:525.7363 88.0:340.18234 89.0:927.77 91.0:15926.719 94.0:185.554 97.0:773.14166 98.0:742.216 105.0:3247.195 106.0:3061.641 117.0:649.439 119.0:2350.3506 134.0:2999.7898 135.0:4546.073 143.0:154.62833 149.0:525.7363 152.0:3865.7083 153.0:1793.6887 159.0:216.47968 177.0:216.47968 178.0:216.47968 179.0:185.55…	381183:0.0 381903:6768.9976 382568:26911.992 383236:56680.98 383896:101930.97 384581:59575.98 385238:51784.984 385879:43650.984 386477:37031.99 387064:28896.99 387671:25429.99 388274:24138.992 388927:24910.992 389603:20026.992
	6.41	0	0	20439	0.282		50.0:78.53727 93.0:88.75422 369.0:73.6509 457.0:40.690125 59.0:284.742 61.0:280.83292 64.0:6.3078575 70.0:66.98767 78.0:182.48366 82.0:160.53941 85.0:102.880264 96.0:103.7687 110.0:30.562014 121.0:173.42166 124.0:8.440091 154.0:75.25008 156.0:79.24801 165.0:65.03312 169.0:19.45663 224.0:24.254156 230.0:6.0413284 233.0:29.229368 243.0:35.09301 284.0:55.171543 296.0:101.54762 347.0:13.681831 355.0:…	383896:0.0 384581:2240.0002 385238:517.00006 385879:408.0001 386477:673.00006
	6.421	0	0	91314.6	1.65		69.0:1591.8986 74.0:309.13745 81.0:188.03206 123.0:404.74698 150.0:653.3317 193.0:167.31667 207.0:651.7382 234.0:130.66635 268.0:186.43857 290.0:173.69063 320.0:66.92667 334.0:178.4711 351.0:84.45508 364.0:191.21904 390.0:339.4138 398.0:73.30064 420.0:473.26712 441.0:82.86159 449.0:20.715397 468.0:20.715397 492.0:321.88538 497.0:195.99953 58.0:720.2584 63.0:683.6081 72.0:664.4862 75.0:387.21857 8…	383896:0.0 384581:1116.0 385238:13124.0 385879:1416.0
	7.37	0	0	259294	2.55		70.0:192.04672 99.0:2131.7188 51.0:934.6274 53.0:405.43198 58.0:565.4709 59.0:1171.485 61.0:202.71599 67.0:396.89658 71.0:392.62885 73.0:198.44829 86.0:192.04672 94.0:104.55877 95.0:328.61328 100.0:358.4872 115.0:529.19543 128.0:6975.564 130.0:211.25139 139.0:232.58992 141.0:53.346313 155.0:17.07082 188.0:320.07788 198.0:431.0382 203.0:136.56656 207.0:106.69263 208.0:93.88951 216.0:44.8109 220.0:…	440320:0.0 441020:1045.0001 441621:7486.0015 442213:20278.004 442802:6968.0015 443403:7839.0015 444013:2812.0002
2-Methyl-3-(methylthio) furan	7.37	0	0	1.67398e+06	10.148	0	59.0:3513.265 128.0:25250.012 51.0:2679.1804 52.0:1870.3713 57.0:707.70807 58.0:1491.242 61.0:530.78107 69.0:2578.0793 70.0:505.50574 71.0:1263.7644 81.0:1516.5172 82.0:985.7362 85.0:5459.462 99.0:5358.361 100.0:985.7362 112.0:606.60693 113.0:19537.797 115.0:1465.9667 127.0:1567.0679 129.0:1895.6466 207.0:252.75287 405.0:227.47758 469.0:252.75287 471.0:202.2023	440320:0.0 441020:5533.9976 441621:28399.99 442213:80703.98 442802:69611.98 443403:35775.99 444013:20399.994 444700:17229.992 445378:9432.997 446068:5893.998 446769:7197.9976
	7.38	0	0	1.57026e+06	11.173		85.0:6211.246 113.0:23957.664 127.0:2110.3848 50.0:815.376 51.0:2350.2012 52.0:1966.495 57.0:887.32086 58.0:1438.8987 59.0:3549.2834 65.0:1055.1924 68.0:431.66962 69.0:2973.724 71.0:1103.1556 78.0:239.81645 81.0:1558.807 82.0:1199.0823 83.0:1127.1373 97.0:1462.8804 112.0:743.431 114.0:767.41266 124.0:23.981646 128.0:26092.031 129.0:2278.2563 132.0:167.87152 144.0:95.92658 156.0:71.94494 157.0:143…	440320:0.0 441020:6553.0015 441621:44037.01 442213:50277.004 442802:88852.02 443403:40559.004 444013:28416.008 444700:13750.004
	7.47	0	0	160572	1.019		58.0:3139.5479 95.0:1687.6249 52.0:273.4141 54.0:358.26672 55.0:568.827 71.0:883.09607 94.0:336.2679 96.0:358.26672 110.0:499.6878	446769:238.0 447447:2540.9998 448170:8104.9995 448863:5899.0 449611:3046.9998 450371:708.99994 451187:1177.9999 452010:228.0 452833:0.0
	7.73	0	0	398317	2.155		191.0:1035.8179 207.0:6763.2812 208.0:1435.2509 223.0:771.7859 59.0:311.42236 73.0:257.26196 75.0:588.9945 87.0:304.6523 115.0:399.43304 133.0:602.5346 135.0:264.032 163.0:460.3635 177.0:257.26196 178.0:176.02133 193.0:629.6148 209.0:1590.9622 210.0:521.29395 224.0:426.51324 225.0:264.032 226.0:74.470566	461653:0.0 462410:3607.0 463111:11381.999 463780:17134.998 464627:10137.999 465468:5067.9995 466274:1969.9996 467133:1185.9999 467911:1316.0
Pyrimidine, 5-methyl-	7.932	0	0	182548	1.652	2036-41-1	77.0:1169.8511 94.0:8721.502 50.0:139.68372 53.0:366.66974 62.0:261.90698 67.0:829.3721 68.0:261.90698 79.0:349.2093 83.0:218.2558 95.0:488.893 169.0:148.41394 187.0:87.30232 309.0:96.032555	475326:8026.0 475918:13139.0 476495:7727.0 477073:2569.0 477652:0.0
	7.971	0	0	4.27222e+06	45.197		73.0:10894.096 90.0:1980.7446 211.0:4266.219 250.0:6094.599 266.0:13255.753 282.0:76106.305 283.0:28720.797 55.0:1218.9198 63.0:761.8249 69.0:3199.6646 74.0:3428.212 85.0:1371.2848 96.0:1904.5621 102.0:1599.8323 125.0:4113.8545 133.0:6551.694 139.0:76.18249 147.0:4418.5845 148.0:380.91245 149.0:533.2774 150.0:228.54745 159.0:2894.9346 165.0:5104.2266 167.0:1676.0148 176.0:2056.9272 180.0:2666.387…	476495:0.0 477073:65068.996 477652:207409.0 478249:359429.0 478848:80532.99 479483:42311.0
	7.981	0	0	521415	9.252		58.0:3060.8882 61.0:665.95 65.0:3122.933 77.0:723.8587 79.0:1923.396 81.0:1100.2653 93.0:3941.9275 103.0:4132.199 105.0:628.72296 141.0:293.6798 177.0:3817.8376 182.0:504.6329 192.0:3590.339 194.0:3842.6555 195.0:4045.336 197.0:2022.668 206.0:1489.0807 280.0:1154.0376 52.0:351.5885 57.0:508.76926 59.0:748.6767 67.0:537.7236 82.0:657.6773 84.0:595.6323 104.0:599.7686 113.0:818.9944 119.0:1968.8956…	478249:9191.002 478848:73573.016 479483:0.0 480087:2851.0007
	7.981	0	0	114872	1.363		50.0:120.48607 89.0:756.4804 94.0:604.15155 179.0:859.75415 189.0:155.77127 58.0:856.3117 59.0:247.85706 67.0:202.24448 81.0:321.86993 82.0:185.89279 104.0:169.5411 105.0:177.28665 112.0:851.148 113.0:232.366 129.0:141.14082 137.0:127.37099 141.0:84.34025 152.0:150.60759 161.0:154.91066 163.0:442.356 191.0:451.82275 194.0:1113.6355 197.0:590.3817 201.0:83.47963 223.0:124.78914 238.0:526.6962 243.…	478249:0.0 478848:10836.0 479483:7657.0 480087:451.00003
	7.991	0	0	184346	3.54		69.0:261.17206 72.0:1127.6775 91.0:380.7742 117.0:671.2366 118.0:785.95703 121.0:583.3656 134.0:1188.699 135.0:241.64517 147.0:2438.4194 163.0:561.3979 166.0:659.0323 178.0:541.871 179.0:502.81723 189.0:173.30109 191.0:1093.5054 208.0:795.72046 209.0:1569.4731 210.0:92.75269 250.0:319.7527 285.0:580.92474 292.0:536.98926 385.0:380.7742 455.0:46.376347 53.0:114.720436 56.0:63.462368 73.0:876.26886…	478848:2305.0005 479483:28148.006 480087:0.0
	8.001	0	0	243513	3.604		51.0:303.30963 66.0:441.52667 68.0:487.59903 70.0:483.75967 85.0:487.59903 87.0:767.8725 93.0:1336.0981 96.0:491.4384 108.0:483.75967 115.0:848.4991 119.0:1067.3428 125.0:990.5555 126.0:1036.6278 131.0:226.52238 143.0:591.2618 150.0:69.10852 151.0:587.4224 161.0:598.94055 181.0:403.13306 189.0:261.07663 195.0:441.52667 203.0:468.40222 207.0:3835.523 213.0:211.16493 222.0:1201.7205 235.0:779.39056…	479483:11583.999 480087:28656.998 480694:0.0
	8.022	0	0	181416	3.104		63.0:484.9755 73.0:1537.2809 87.0:268.41412 112.0:268.41412 117.0:439.22308 134.0:1207.8635 149.0:484.9755 177.0:991.3021 178.0:402.6212 181.0:271.46426 191.0:1128.5593 192.0:341.61798 195.0:305.01605 197.0:189.10994 203.0:317.21667 205.0:189.10994 207.0:988.25195 210.0:802.1922 213.0:561.2295 235.0:692.3864 247.0:128.10674 250.0:811.34265 251.0:1525.0802 281.0:3047.1104 382.0:201.3106 430.0:73.2…	480694:4221.0 481314:24688.0 481944:0.0
	8.032	0	0	248961	2.59		53.0:336.72293 69.0:366.00317 79.0:384.30334 107.0:237.90207 110.0:329.40286 133.0:406.26352 163.0:230.582 176.0:193.98169 194.0:585.6051 266.0:834.48724 267.0:849.1274 283.0:3656.3718 50.0:36.60032 55.0:570.96497 56.0:274.50238 57.0:636.8455 59.0:237.90207 74.0:486.78424 75.0:556.3248 76.0:21.96019 77.0:384.30334 82.0:281.82245 85.0:69.5406 91.0:76.860664 92.0:109.80096 95.0:102.48089 97.0:76.86…	481314:8116.9985 481944:20594.996 482669:5857.9995 483503:0.0
	8.121	0	0	3.03917e+06	22.2		58.0:76449.695 59.0:19896.818 67.0:3137.5752 71.0:24641.443 72.0:5815.9927 50.0:1300.9458 52.0:1836.6294 62.0:1071.3671 69.0:3061.0488 70.0:1760.1031 85.0:12244.195 95.0:3596.7324 99.0:2372.313 105.0:994.8409 110.0:306.1049 113.0:4821.152 124.0:76.52622 127.0:1071.3671 129.0:918.3147 134.0:765.2622 158.0:229.57867 217.0:76.52622 232.0:76.52622 233.0:688.736 243.0:306.1049 275.0:535.68353 304.0:53…	485475:0.0 486066:48268.004 486657:120670.01 487269:176546.02 487905:81188.01 488580:52297.004 489248:30782.002
	8.638	0	0	4.29074e+06	94.491		57.0:9949.647 61.0:946.0321 63.0:28576.693 64.0:4991.135 65.0:1337.4937 73.0:9819.16 78.0:23748.668 80.0:32589.174 104.0:7339.904 107.0:31512.654 108.0:5545.705 121.0:9721.295 123.0:3751.5066 208.0:554.57056 312.0:4371.321 342.0:2055.173 346.0:25184.025 349.0:2577.1218 353.0:2968.5835 358.0:7242.0386 365.0:6132.8975 369.0:260.97437 377.0:782.9231 378.0:848.1667 380.0:5154.2437 384.0:11189.276 403…	517716:0.0 518290:751443.2 518862:118686.04
	8.648	0	0	6.2427e+06	66.911		92.0:39776.78 224.0:597.24896 279.0:3663.127 325.0:2667.712 383.0:7684.603 398.0:9237.45 451.0:4937.258 454.0:2428.8125 55.0:2189.9128 67.0:3264.961 75.0:6291.0225 79.0:29543.914 82.0:119.44979 87.0:3225.1443 91.0:122356.41 97.0:3702.9436 113.0:836.14856 120.0:517.6158 122.0:84570.45 123.0:7366.0703 129.0:4618.725 135.0:3503.8606 146.0:398.16595 176.0:1433.3975 190.0:716.6987 205.0:358.34937 220.…	517716:0.0 518290:132219.97 518862:532108.9 519437:216714.95 520012:206505.95 520589:91460.97
	8.657	0	0	2.78347e+06	46.853		163.0:3834.0183 231.0:7570.0425 303.0:930.9437 305.0:6908.5825 326.0:1567.9053 374.0:5095.6924 394.0:7178.0664 414.0:6345.1167 450.0:3699.2766 461.0:12237.011 56.0:1163.6797 61.0:3172.5583 63.0:11722.542 65.0:12469.747 74.0:5585.6626 76.0:5622.41 77.0:34212.184 103.0:416.47485 109.0:661.46 144.0:5242.683 154.0:5634.6597 193.0:4948.701 194.0:538.9674 203.0:453.22263 204.0:24.49852 215.0:1849.6383 …	518290:12355.001 518862:36112.004 519437:372598.1 520012:63703.004 520589:0.0
	8.667	0	0	6.5075e+06	122.487		51.0:19466.28 81.0:17022.98 135.0:7169.679 267.0:14699.845 297.0:32283.584 314.0:19866.82 315.0:20227.307 316.0:4766.4346 320.0:7369.9497 323.0:2122.866 371.0:21709.309 380.0:16902.818 383.0:4726.381 392.0:13378.061 401.0:9452.762 407.0:11535.573 409.0:14018.926 413.0:19706.604 438.0:11215.141 441.0:30561.258 451.0:3845.191 456.0:8090.923 460.0:17904.17 475.0:40014.02 483.0:14940.169 491.0:15180.…	519437:137366.98 520012:974074.94 520589:18808.998 521166:0.0
	8.676	0	0	4.71191e+06	75.051		50.0:9271.087 62.0:13556.991 96.0:8955.284 121.0:22534.832 124.0:7173.25 266.0:2864.7886 311.0:11910.302 339.0:10218.498 356.0:9203.415 360.0:7669.5127 362.0:19060.994 400.0:8278.5625 423.0:15632.271 452.0:4804.724 459.0:18113.584 482.0:6225.84 52.0:5684.4624 59.0:2458.7556 63.0:2548.985 66.0:8075.546 68.0:2368.526 73.0:2075.2798 76.0:1285.7712 88.0:5594.233 90.0:5526.5605 95.0:1691.8043 97.0:744…	520012:178686.98 520589:596845.94 521166:42141.996 521748:0.0
	8.686	0	0	3.45032e+06	63.645		51.0:4475.6406 55.0:5650.496 64.0:9007.227 65.0:8839.39 77.0:55889.562 78.0:11412.884 80.0:13370.977 87.0:783.2371 92.0:19077.418 93.0:12028.284 120.0:7384.807 295.0:3188.8938 337.0:14154.213 341.0:279.72754 349.0:8056.153 352.0:8223.989 358.0:5818.3325 364.0:5035.0957 365.0:4587.5317 369.0:2461.6023 390.0:9902.3545 397.0:2965.1118 398.0:1174.8556 403.0:17902.562 404.0:1118.9102 405.0:5314.823 41…	520589:88481.01 521166:506139.03 521748:0.0
	8.696	0	0	1.58058e+06	24.528		65.0:8430.17 66.0:7198.695 74.0:9045.907 86.0:1629.8932 89.0:7479.399 94.0:8384.895 106.0:1575.5635 124.0:4871.57 274.0:1702.3329 309.0:3114.907 362.0:778.72675 388.0:3422.7756 429.0:4373.547 441.0:2698.3787 482.0:1801.9375 484.0:1747.6077 53.0:3187.3467 62.0:1457.8489 68.0:1648.0032 81.0:362.1985 102.0:253.53894 116.0:1675.168 121.0:5677.4614 123.0:6564.8477 161.0:1430.6841 192.0:887.3863 196.0:…	521166:64355.0 521748:195062.0 522329:12831.0 522917:0.0
	8.725	0	0	730275	7.505		64.0:1030.1963 67.0:2285.748 73.0:1287.7454 78.0:7259.6646 86.0:2028.199 121.0:16080.72 179.0:788.744 184.0:1094.5835 421.0:370.2268 457.0:370.2268 478.0:225.35544 52.0:2913.524 55.0:1561.3912 70.0:788.744 90.0:289.7427 104.0:1851.1339 109.0:386.3236 115.0:595.5822 172.0:659.9695 174.0:112.67772 186.0:64.38727 210.0:32.193634 233.0:177.06499 255.0:402.4204 259.0:611.6791 268.0:305.83954 272.0:32.…	522917:33094.996 523508:59686.996 524105:17112.998 524700:13024.999 525297:0.0
	8.775	0	0	454912	4.828		51.0:1437.0334 57.0:13416.789 54.0:470.05768 55.0:5210.9253 56.0:5224.3555 65.0:832.67365 67.0:1786.2192 68.0:308.89505 82.0:1490.7544 83.0:3626.1594 84.0:913.25494 88.0:376.04614 93.0:564.0692 95.0:120.87198 98.0:94.011536 101.0:201.4533 112.0:13.43022 131.0:214.88351 146.0:282.0346 154.0:13.43022 157.0:40.290657 172.0:53.72088 183.0:295.46484 225.0:26.86044 229.0:67.1511 238.0:94.011536 244.0:4…	525297:0.0 525889:13442.0 526494:38396.992 527108:16013.997 527755:5469.9985 528394:4134.999
	8.852	0	0	441299	3.962		67.0:9573.751 68.0:3009.1667 80.0:1456.6667 94.0:3593.7502 79.0:2050.8335 81.0:469.58337 92.0:1475.8334 93.0:3804.5835 95.0:517.50006 97.0:402.50003 100.0:47.91667 101.0:383.33337 103.0:306.6667 105.0:1322.5001 107.0:1169.1667 124.0:191.66669 136.0:210.83334 139.0:28.750002 180.0:239.58334 204.0:57.500004 221.0:47.91667 257.0:143.75002 273.0:57.500004 274.0:297.08334 307.0:210.83334 355.0:153.333…	529037:0.0 529703:384.00012 530375:13829.004 531110:31510.006 531827:11201.003 532493:5809.002 533133:3674.001
Thiophene, 2-(methylthio)-	9.002	0	0	304369	1.628	5780-36-9	71.0:2654.2825 115.0:3745.2375 130.0:3389.0837 53.0:221.1902 54.0:217.44122 58.0:584.8419 72.0:791.03613 109.0:202.44527 116.0:266.17804 117.0:311.16586 129.0:202.44527 131.0:277.425 399.0:86.22669	537192:0.0 537975:802.99994 538643:6234.9995 539413:12724.999 540110:12948.999 540907:5170.9995 541668:2866.9998 542371:1328.9999
	9.177	0	0	267801	1.51		207.0:1569.1293 297.0:78.534996 50.0:98.954094 52.0:105.23689 73.0:702.10284 74.0:201.04959 75.0:226.18079 77.0:956.5563 78.0:504.19467 79.0:1014.6722 90.0:362.8317 99.0:69.110794 107.0:1765.4667 108.0:2250.813 119.0:69.110794 146.0:20.4191 152.0:81.6764 163.0:78.534996 191.0:246.59988 192.0:152.3579 193.0:183.7719 206.0:64.3987 208.0:201.04959 209.0:304.7158 225.0:56.545197 227.0:83.24709 236.0:…	548120:0.0 548742:1884.0 549348:7245.9995 549990:7954.9995 550625:12008.0 551334:6333.0 551995:2782.9998 552692:1832.0 553421:1522.0
Cyclotrisiloxane, hexamethyl-	9.339	0	0	1.06498e+06	7.238	541-05-9	191.0:3004.0684 207.0:25432.748 208.0:3971.4802 56.0:330.95667 68.0:381.8731 75.0:1400.2013 76.0:280.04028 77.0:1094.7029 78.0:483.70593 82.0:534.6223 84.0:229.12386 92.0:381.8731 115.0:381.8731 117.0:407.3313 121.0:280.04028 125.0:992.87006 130.0:50.916412 135.0:763.7462 151.0:356.4149 153.0:254.58206 164.0:152.74924 165.0:789.2044 173.0:76.37462 177.0:356.4149 179.0:483.70593 182.0:178.20744 19…	558473:0.0 559098:4404.0015 559705:26692.008 560349:57561.016 560981:34478.008 561706:19853.006 562409:11138.003 563194:3957.0012 563881:3840.001
Benzoylformic acid	9.439	0	0	3.07372e+06	23.257	611-73-4	51.0:6883.864 77.0:82855.18 78.0:7049.74 84.0:497.62872 105.0:65852.87 52.0:746.44305 55.0:414.69058 61.0:2156.391 63.0:829.38116 65.0:2156.391 67.0:912.3193 73.0:1990.5149 74.0:3483.401 75.0:2239.329 76.0:1658.7623 81.0:746.44305 91.0:995.25745 100.0:248.81436 101.0:414.69058 110.0:248.81436 246.0:580.56683 296.0:82.93812 310.0:331.75247 387.0:497.62872 409.0:82.93812 440.0:331.75247 463.0:82.93…	564493:0.0 565106:48921.984 565731:122567.98 566361:184951.95 566987:131491.95 567628:44717.984
	9.482	0	0	176792	3.736		52.0:4080.327 54.0:1062.6464 63.0:2624.3254 65.0:998.0656 66.0:780.83954 68.0:839.5493 71.0:1508.8403 74.0:1350.324 76.0:205.48409 77.0:5865.103 99.0:1520.5823 109.0:1268.1304 122.0:516.6457 193.0:381.6133 197.0:510.77475 53.0:381.6133 59.0:111.54851 61.0:317.0326 72.0:93.935585 94.0:82.193634 104.0:82.193634 114.0:457.93597 124.0:29.35487 130.0:117.41948 133.0:164.38727 142.0:52.838768 144.0:551…	568297:0.0 568905:29713.006 569501:5810.0
	9.492	0	0	164340	2.023		62.0:2252.0542 207.0:1260.1584 58.0:36.068935 67.0:642.4779 69.0:412.53845 70.0:410.28415 75.0:599.64606 81.0:1679.4598 84.0:261.4998 87.0:196.12483 89.0:3336.3765 92.0:119.47835 97.0:313.34888 121.0:633.4607 140.0:128.49557 146.0:238.9567 153.0:85.66372 195.0:394.50397 210.0:275.02563 245.0:180.34468 287.0:6.762925 296.0:18.034468 303.0:54.1034 319.0:135.25851 331.0:128.49557 336.0:311.09457 354…	568905:3199.0 569501:16089.0 570092:8495.999 570686:0.0
	9.502	0	0	299357	2.883		81.0:933.44586 89.0:1880.0653 62.0:920.2722 77.0:5367.3135 78.0:1865.0098 80.0:2519.9275 91.0:696.3205 108.0:7700.928 207.0:613.51483 272.0:261.59067 315.0:165.61136	568297:0.0 568905:5884.0 569501:21764.0 570092:22924.0 570686:5432.0
	9.502	0	0	7.43001e+06	68.636		63.0:26396.352 76.0:3640.876 78.0:16687.35 80.0:32464.479 90.0:33222.996 107.0:98000.25 108.0:151551.47 109.0:23362.29 190.0:910.219 217.0:5309.611 250.0:2578.9539 272.0:2427.2507 315.0:1517.0317 50.0:7281.752 51.0:13501.582 52.0:8040.268 53.0:2730.657 57.0:2275.5476 61.0:3944.2825 65.0:5309.611 77.0:40656.45 81.0:5006.2046 82.0:1213.6254 83.0:3185.7666 93.0:1972.1412 114.0:758.51587 128.0:758.51…	568297:0.0 568905:99736.05 569501:230607.08 570092:545828.25 570686:363513.16 571303:375255.16
p-Cresol	9.502	0	0	994196	5.652	106-44-5	90.0:2506.6458 50.0:669.94434 51.0:1635.9689 63.0:1299.7422 77.0:5364.5728 79.0:5670.69 80.0:1417.6725 83.0:218.29646 91.0:730.16406 107.0:14947.035 108.0:10041.638 217.0:195.71408 250.0:120.43943 341.0:130.47604	568297:0.0 568905:3783.0002 569501:8852.0 570092:44949.0 570686:38780.0 571303:38352.0 571906:14568.0 572511:15498.0 573126:2623.0
p-Cresol	9.511	0	0	1.07457e+07	54.154	106-44-5	51.0:16563.691 79.0:67201.266 108.0:94555.016 50.0:5962.9287 53.0:3785.9866 55.0:3123.439 63.0:9938.215 77.0:41456.555 80.0:13818.852 83.0:1987.643 90.0:18362.035 107.0:130521.89 109.0:9370.317 212.0:283.949 240.0:378.59866 277.0:94.649666 297.0:378.59866 304.0:662.54767 341.0:1135.796 349.0:1325.0953 355.0:662.54767 358.0:283.949 366.0:473.24832 381.0:94.649666 399.0:2082.2927 434.0:1230.4457 43…	568297:0.0 568905:46606.99 569501:199734.0 570092:276933.0 570686:430655.9 571303:254226.98 571906:202839.0 572511:139986.0 573126:116532.99 573760:56686.996 574383:46933.0 575001:39554.996
	9.522	0	0	3.87615e+06	38.849		77.0:88374.47 107.0:146898.66 226.0:1176.3656 359.0:294.0914 382.0:1323.4113 426.0:2058.64 52.0:2793.8684 54.0:2352.7312 58.0:2058.64 67.0:4999.5537 74.0:2646.8225 81.0:4705.4624 90.0:11175.474 91.0:14704.57 92.0:1911.5941 99.0:735.2285 127.0:1176.3656 132.0:1323.4113 134.0:147.0457 143.0:441.1371 171.0:441.1371 181.0:1176.3656 192.0:1470.457 193.0:294.0914 223.0:294.0914 259.0:441.1371 275.0:294…	570686:186879.95 571303:308942.94 571906:121031.98 572511:21839.992 573126:0.0 573760:8038.9985
	9.522	0	0	352753	2.894		89.0:8215.863 105.0:5674.6206 52.0:1883.316 59.0:978.66644 65.0:2968.8958 81.0:2919.551 359.0:156.25766 378.0:213.82628	570686:441.0 571303:23010.998 571906:21376.0 572511:13419.999 573126:0.0
	9.532	0	0	169192	3.366		60.0:596.6349 64.0:2660.885 66.0:1038.7839 68.0:1201.2604 69.0:785.7468 72.0:367.5697 75.0:1353.0826 122.0:263.69128 50.0:1132.008 51.0:1345.0919 59.0:514.0649 61.0:737.8029 65.0:1417.0078 76.0:1227.8959 83.0:527.38257 87.0:125.186775 109.0:2397.1936 117.0:66.588715 129.0:362.24258 137.0:452.80325 140.0:261.02774 144.0:386.21454 150.0:527.38257 151.0:503.41068 169.0:277.00903 214.0:676.5413 218.0…	571303:1249.9999 571906:26765.998 572511:0.0 573126:3905.9998
	9.552	0	0	56733.2	0.983		64.0:308.16272 67.0:232.9088 82.0:419.99258 96.0:277.05215 339.0:53.812862 357.0:325.39966 361.0:108.046135 57.0:65.16402 59.0:46.24543 61.0:494.82608 66.0:166.48354 69.0:205.58195 73.0:607.49677 88.0:20.179823 92.0:251.82738 95.0:99.21747 108.0:755.4821 109.0:1011.9341 123.0:128.22597 124.0:5.885782 132.0:81.98053 135.0:308.58313 165.0:37.83717 167.0:36.99634 171.0:22.702301 180.0:39.51882 182.0…	572511:1180.0002 573126:7818.002 573760:0.0 574383:259.00006
	9.563	0	0	333247	3.126		77.0:15531.669 100.0:761.8136 189.0:575.247 52.0:824.00244 65.0:1010.5691 72.0:108.83051 75.0:746.26636 76.0:326.49155 113.0:62.188866 128.0:310.94434 166.0:62.188866 207.0:684.0775 210.0:202.11382 211.0:264.30267 214.0:450.86926 231.0:62.188866 233.0:264.30267 243.0:217.66103 257.0:62.188866 261.0:217.66103 262.0:77.736084 267.0:31.094433 293.0:217.66103 296.0:46.641647 299.0:31.094433 319.0:450…	572511:12804.995 573126:12865.996 573760:24859.992 574383:3006.999 575001:0.0 575661:1931.9994
	9.629	0	0	108926	1.564		58.0:257.4717 63.0:496.10403 64.0:470.98486 87.0:433.30606 99.0:163.27475 108.0:6273.518 166.0:188.39394 211.0:169.55455 55.0:401.90707 57.0:163.27475 60.0:106.75657 67.0:257.4717 76.0:113.03636 93.0:144.43535 97.0:144.43535 115.0:69.07778 151.0:94.19697 181.0:43.958588 189.0:50.238384 191.0:125.59596 193.0:138.15556 201.0:94.19697 212.0:219.79294 228.0:175.83435 238.0:69.07778 248.0:31.39899 251…	576982:2334.0 577729:12434.003 578466:0.0 579191:875.0002
Phenol, 2-methoxy-	9.752	0	0	1.23186e+06	7.915	90-05-1	81.0:21424.549 50.0:1479.7737 51.0:1029.4077 52.0:1265.3137 53.0:2680.7495 82.0:1565.5576 109.0:15784.253 110.0:1651.3417 114.0:278.79794 124.0:13403.747 126.0:278.79794 137.0:343.13593 168.0:278.79794 209.0:536.1499 323.0:171.56796 351.0:64.33798 371.0:193.01396 415.0:235.90594 429.0:171.56796 492.0:107.22998	583284:0.0 583883:5996.0 584483:34282.0 585100:62943.99 585744:41680.0 586408:22027.0 587045:11134.997 587658:10253.998 588261:5603.9985 588864:468.9999
Mequinol	9.762	0	0	2.61506e+06	12.382	150-76-5	82.0:2516.816 109.0:25656.113 124.0:22677.025 50.0:2003.18 51.0:1361.1351 52.0:1797.7257 53.0:4365.9053 81.0:33257.926 110.0:2362.725 119.0:667.7267 125.0:1515.226 415.0:282.49976	583284:0.0 583883:17910.002 584483:55657.004 585100:94673.0 585744:98464.01 586408:68979.016 587045:30630.0 587658:19161.002 588261:16065.0 588864:10575.0 589481:6834.0005
	9.835	0	0	128023	1.244		81.0:2414.2905 142.0:152.25256 164.0:154.66927 212.0:21.750366 244.0:70.08451 284.0:232.0039 336.0:48.334145 52.0:140.16902 66.0:125.66878 70.0:72.50122 77.0:1000.5168 85.0:285.17145 95.0:236.83731 96.0:420.50708 107.0:783.0132 118.0:58.000977 138.0:132.9189 143.0:164.33609 150.0:58.000977 153.0:41.084023 156.0:120.835365 161.0:157.08597 177.0:101.50171 179.0:451.92426 186.0:9.666829 189.0:188.50…	588864:2442.0005 589481:3109.0007 590095:9894.002 590813:3355.0007 591499:0.0
	9.847	0	0	948413	7.531		126.0:4942.2554 252.0:2776.834 267.0:25450.066 283.0:1171.8749 312.0:458.55975 105.0:713.3152 115.0:560.4619 147.0:407.60867 152.0:585.93744 169.0:280.23096 190.0:50.951084 193.0:4305.3667 196.0:585.93744 199.0:127.37771 203.0:611.413 205.0:178.3288 225.0:611.413 240.0:382.13312 241.0:662.3641 249.0:433.08423 250.0:25.475542 251.0:6700.0674 255.0:458.55975 265.0:407.60867 268.0:3668.478 285.0:509…	588864:0.0 589481:5067.999 590095:22569.992 590813:59892.99 591499:33678.992 592164:11584.997 592902:4329.9985 593740:2867.9993
	9.858	0	0	233267	2.945		73.0:510.21143 82.0:488.5515 95.0:247.88574 100.0:356.18533 103.0:1287.5619 111.0:671.4575 113.0:421.1651 127.0:1063.7427 128.0:231.03914 151.0:202.15924 163.0:202.15924 181.0:211.78587 192.0:312.8655 194.0:895.2767 195.0:411.53845 236.0:356.18533 239.0:168.46603 255.0:132.36618 269.0:2404.251 295.0:60.166443 313.0:245.47908 53.0:144.39946 54.0:223.81917 56.0:380.25192 57.0:738.84393 59.0:185.312…	590813:7016.0 591499:23424.0 592164:4026.0 592902:0.0
Benzene, 1-chloro-4-methoxy-	10.134	0	0	364612	1.938	623-12-1	99.0:2598.982 142.0:3503.8906 60.0:143.80333 62.0:291.11404 63.0:771.62756 64.0:287.60666 74.0:315.66583 75.0:484.02094 77.0:1360.8705 89.0:217.45868 101.0:968.0419 127.0:2307.868 128.0:231.48828 129.0:554.1689 144.0:1224.0819 145.0:66.640564 399.0:80.67016	606075:0.0 606721:3151.0002 607380:11137.0 608064:15408.0 608786:9079.0 609509:6668.0005 610252:3284.0002 610933:2157.0002 611613:615.0 612381:503.00003
	10.327	0	0	324014	1.215		104.0:326.80823 131.0:3627.5715 57.0:497.47476 58.0:228.76578 69.0:196.08495 71.0:370.3827 72.0:210.60976 76.0:453.90033 85.0:199.71616 86.0:403.0635 89.0:933.2191 91.0:580.99243 98.0:511.99957 103.0:468.42514 118.0:83.51766 129.0:61.730446 132.0:246.92178 136.0:257.8154	617510:0.0 618201:4740.0005 618951:8674.001 619637:9659.0 620409:7057.0 621145:4459.0 621907:4775.0 622609:2994.0002 623371:1867.0001 624045:1051.0001
	10.473	0	0	562862	12.245		58.0:1418.5483 70.0:919.71814 86.0:1434.1367 87.0:62.35377 89.0:748.24524 91.0:997.66034 108.0:1137.9563 115.0:966.48346 118.0:3117.6885 133.0:3086.5117 135.0:997.66034 144.0:77.942215 166.0:904.1297 203.0:405.2995 235.0:904.1297 238.0:467.6533 250.0:5830.0776 254.0:62.35377 263.0:4473.8833 271.0:1527.6674 282.0:1215.8986 285.0:483.24173 323.0:2540.9163 357.0:15572.8545 359.0:3507.3997 52.0:109.1…	627797:0.0 628370:97381.02 628949:24795.0
	10.482	0	0	2.28638e+06	40.359		57.0:2280.0618 59.0:1061.4081 69.0:4245.6323 74.0:19636.049 78.0:2968.0115 103.0:3302.1584 147.0:3439.7483 164.0:3164.5684 165.0:8294.707 190.0:2496.2744 205.0:3282.5027 221.0:1257.9651 237.0:8196.429 253.0:6918.808 270.0:11891.701 307.0:3085.9456 325.0:4481.5005 339.0:10476.49 461.0:4343.9106 487.0:904.1624 61.0:1356.2437 63.0:923.8181 73.0:75438.59 101.0:1454.5221 109.0:9572.328 110.0:3046.6343…	627797:0.0 628370:42957.01 628949:320958.06 629585:132474.02
	10.493	0	0	1.4097e+06	17.915		88.0:1867.9991 105.0:2325.1155 106.0:2468.4275 476.0:91.42324 60.0:429.9363 71.0:150.72481 80.0:1213.211 81.0:681.96796 94.0:489.23788 97.0:14.82539 114.0:452.1744 119.0:1838.3484 120.0:291.566 125.0:1527.0153 130.0:919.1742 133.0:1055.0736 154.0:1171.2058 156.0:1018.01013 177.0:4072.0405 181.0:1986.6023 194.0:2782.2317 203.0:1144.026 204.0:1146.4968 207.0:2295.4646 224.0:593.0156 225.0:632.55 23…	627797:0.0 628370:11240.0 628949:49519.0 629585:142472.0 630208:20071.0 630927:16744.0
	10.503	0	0	2.2668e+07	146.1		73.0:386640.6 163.0:31349.236 191.0:23995.713 195.0:28640.043 268.0:101788.266 339.0:26317.879 55.0:12771.911 59.0:5805.414 75.0:20125.436 119.0:14320.021 127.0:6192.442 192.0:11223.801 203.0:10062.718 205.0:8514.607 210.0:2709.1934 251.0:56893.06 253.0:11610.828 267.0:275950.7 269.0:62311.445 284.0:9288.663 317.0:1935.1381 356.0:53409.812	627797:0.0 628370:155684.0 628949:776867.06 629585:1078509.0 630208:1161857.0 630927:234192.0 631690:41979.0
	10.503	0	0	1.53698e+07	151.591		151.0:18912.016 193.0:142499.83 250.0:10115.729 266.0:40023.1 281.0:439374.5 53.0:7916.657 55.0:19791.643 59.0:7916.657 67.0:15833.314 77.0:6157.4004 95.0:10995.357 102.0:7476.8433 103.0:45740.688 112.0:3078.7002 122.0:1319.4429 134.0:13194.429 135.0:2199.0715 148.0:1759.2572 149.0:8796.286 153.0:439.8143 161.0:14953.687 166.0:12754.614 178.0:10115.729 179.0:19351.83 191.0:11874.986 205.0:9675.91…	628949:71918.02 629585:257889.06 630208:1205531.4 630927:505707.12 631690:122494.03 632344:0.0
	10.515	0	0	3.01336e+06	40.076		69.0:3125.5215 105.0:694.56036 115.0:5407.6484 147.0:7640.164 181.0:3968.9163 194.0:33289.285 223.0:5060.368 249.0:49561.844 283.0:30560.656 355.0:44154.195 52.0:1289.8978 54.0:297.66873 62.0:7640.164 72.0:12799.755 82.0:5109.98 87.0:2679.0186 106.0:3075.9102 118.0:2381.3499 125.0:7243.2725 128.0:2728.63 168.0:3423.1904 177.0:6796.769 207.0:19050.799 211.0:2976.6873 241.0:2133.2925 254.0:49.61145…	630208:51393.0 630927:318704.0 631690:33052.004 632344:0.0
	10.528	0	0	545331	7.3		59.0:1776.0933 61.0:1654.847 66.0:2018.5857 67.0:1094.4929 79.0:963.4159 92.0:1812.1394 95.0:229.38474 104.0:422.7233 107.0:711.0927 110.0:383.4002 117.0:2654.309 119.0:3273.648 131.0:2598.6013 179.0:2385.6013 183.0:383.4002 192.0:1864.5702 209.0:2811.6016 210.0:1736.7701 212.0:586.5695 235.0:979.80054 237.0:1205.9083 323.0:1969.4319 415.0:455.49255 64.0:26.215399 71.0:1687.6163 86.0:462.04642 11…	630927:21816.0 631690:58054.004 632344:0.0
	10.659	0	0	47925.7	0.492		97.0:663.0621 156.0:93.585335 50.0:58.40787 62.0:56.41669 65.0:122.78927 66.0:110.84221 70.0:150.66576 85.0:631.20325 96.0:61.726498 100.0:29.86766 102.0:71.01866 104.0:43.8059 113.0:32.522564 128.0:115.48829 129.0:951.1191 145.0:226.33049 158.0:69.69121 177.0:90.26671 223.0:26.549032 247.0:34.51374 253.0:29.203936 273.0:32.522564 309.0:39.15982 319.0:31.858837 327.0:30.531387 367.0:29.86766 462.…	638154:0.0 638817:437.99997 639547:3911.9998 640278:1471.9999 640980:825.99994 641690:249.99998
	10.994	0	0	468977	3.086		73.0:2786.1091 148.0:518.49115 207.0:456.02234 267.0:249.87526 281.0:6240.635 59.0:181.15956 60.0:49.97505 62.0:156.17204 65.0:924.53845 66.0:74.96258 75.0:206.1471 80.0:124.93763 97.0:393.55353 121.0:1455.5234 124.0:56.22193 131.0:262.36902 145.0:231.13461 147.0:2073.9646 149.0:849.57587 165.0:137.4314 192.0:124.93763 193.0:349.82538 194.0:131.18451 203.0:181.15956 205.0:549.7256 221.0:106.19698…	657453:0.0 658193:4410.9995 658892:22729.0 659623:24543.994 660393:11048.0 661150:160.99998
	11.392	0	0	199143	3.658		50.0:1217.7479 52.0:1798.2078 55.0:1648.0189 70.0:2248.7744 82.0:255.72707 90.0:2236.597 109.0:4055.1006 207.0:1270.517 345.0:178.60303 63.0:828.0686 71.0:523.6316 72.0:414.0343 77.0:661.64307 89.0:722.53046 105.0:832.12775 107.0:1367.9369 130.0:198.89883 131.0:625.1106 140.0:1022.90826 158.0:190.7805 195.0:12.177479 235.0:105.538155 237.0:97.41983 265.0:381.561 268.0:113.65647 272.0:409.97513 27…	682252:0.0 682905:2352.9995 683506:29091.994 684143:9432.999
Creosol	11.402	0	0	7.17505e+06	44.888	93-51-6	67.0:45459.96 95.0:52018.863 123.0:69735.43 137.0:5955.7827 138.0:75314.266 51.0:5126.4966 55.0:5503.445 63.0:3543.3137 65.0:15077.932 66.0:7915.914 68.0:3392.5344 74.0:3241.7551 77.0:18998.193 78.0:8443.642 79.0:4749.5483 96.0:5201.886 107.0:4598.769 119.0:3317.1448 122.0:2412.469 136.0:376.94827 139.0:10026.824 162.0:452.33795 181.0:1055.4552 189.0:1130.8448 250.0:980.06555 254.0:753.89655 295.…	682252:0.0 682905:63691.0 683506:178513.0 684143:356970.0 684816:214899.98 685543:128972.0 686209:60903.996 686900:34079.0 687643:24038.0 688342:9483.999
	11.414	0	0	202694	2.17		106.0:1340.9672 124.0:2826.2156 297.0:325.34012 57.0:381.92102 60.0:333.82727 72.0:438.50192 75.0:489.4247 79.0:1570.1198 84.0:328.16916 89.0:551.6637 119.0:1264.5829 121.0:1239.1216 122.0:1024.1141 132.0:285.7335 153.0:251.78497 156.0:285.7335 175.0:192.37503 191.0:316.853 194.0:605.4155 224.0:22.632357 249.0:195.20407 259.0:104.67465 283.0:543.1766 289.0:497.91183 315.0:118.81987 360.0:263.1011…	682905:0.0 683506:2428.0002 684143:7306.0015 684816:17260.002 685543:1932.0 686209:1912.0004
	11.437	0	0	285332	5.111		52.0:563.537 53.0:749.0049 55.0:1219.808 56.0:905.9393 64.0:292.46857 68.0:784.6718 69.0:1990.213 85.0:363.80237 91.0:1112.8073 94.0:4180.1606 97.0:841.73883 102.0:727.60474 103.0:520.73676 105.0:741.8715 108.0:1177.0077 121.0:570.6704 127.0:941.60614 128.0:7126.2466 157.0:107.0007 209.0:335.26886 211.0:677.6711 349.0:684.80444 491.0:271.06845 58.0:185.46788 70.0:164.06773 106.0:199.73463 118.0:4…	685543:733.0 686209:40646.0 686900:0.0
	11.448	0	0	71242.5	0.758		78.0:1344.7218 143.0:41.728104 146.0:231.52368 57.0:134.6068 59.0:456.31702 63.0:621.88336 81.0:545.15753 83.0:300.17316 89.0:114.41577 101.0:285.3664 117.0:109.0315 124.0:262.48325 126.0:319.0181 152.0:75.37981 153.0:61.919125 205.0:110.37757 234.0:14.806747 235.0:45.766308 275.0:6.7303395 287.0:30.959562 321.0:12.114611 345.0:12.114611 354.0:98.262955 357.0:107.68543 362.0:39.03597 370.0:117.10…	685543:1091.0001 686209:2056.0007 686900:6025.0015 687643:730.00006 688342:0.0
	11.573	0	0	346901	2.396		55.0:2551.4321 57.0:6452.863 85.0:2054.0645 50.0:426.31525 56.0:1117.4626 61.0:174.40169 69.0:852.6305 70.0:826.7932 71.0:2829.183 82.0:193.77966 83.0:452.15253 115.0:251.91356 281.0:348.80338 299.0:148.5644 302.0:83.97118 417.0:290.6695	692245:97.0 692945:3746.0 693640:11966.0 694369:19055.0 695051:10437.0 695718:3653.0002 696358:1640.0 696999:0.0
Cyclotetrasiloxane, octamethyl-	11.672	0	0	436995	2.872	556-67-2	179.0:266.0971 193.0:2032.6863 281.0:7384.195 73.0:436.10358 116.0:140.44014 120.0:347.40454 128.0:251.31393 133.0:628.28485 134.0:170.00648 178.0:214.356 181.0:96.09062 187.0:59.13269 192.0:155.22331 194.0:406.53723 205.0:273.4887 207.0:1138.3043 223.0:266.0971 225.0:162.6149 236.0:192.18124 239.0:96.09062 245.0:133.04855 249.0:702.2007 250.0:310.44662 265.0:923.9483 266.0:406.53723 267.0:1056.9…	698304:0.0 699039:3945.0002 699669:11955.001 700326:22840.002 701002:13485.001 701638:5853.0005 702293:3756.0002 703044:3554.0002 703819:1372.0001
	11.73	0	0	143473	1.311		75.0:508.86337 81.0:1341.3048 143.0:870.0355 50.0:328.9486 51.0:241.67654 55.0:390.7104 61.0:1564.1842 62.0:127.551506 82.0:264.50156 86.0:166.48828 89.0:706.23254 90.0:209.453 96.0:157.08975 100.0:216.16623 106.0:175.88681 115.0:413.5354 118.0:161.11769 125.0:649.8414 131.0:229.59271 142.0:334.3192 171.0:106.069145 175.0:37.594128 191.0:275.24274 220.0:49.677956 227.0:166.48828 228.0:32.223537 2…	701638:0.0 702293:640.9998 703044:5320.998 703819:10426.998 704572:2583.9995 705311:573.9999
	11.755	0	0	101059	0.728		107.0:1100.2488 192.0:81.49991 52.0:40.749954 57.0:247.80377 65.0:234.58757 70.0:90.31071 71.0:83.70261 79.0:699.3573 80.0:463.66837 88.0:20.925652 91.0:1081.5258 92.0:238.99297 95.0:325.99963 103.0:83.70261 108.0:257.7159 109.0:120.04716 117.0:129.9593 136.0:59.472904 148.0:16.52025 150.0:148.68227 177.0:17.621601 185.0:37.445904 211.0:48.459404 293.0:19.8243 307.0:36.34455 328.0:23.128351 399.0…	703044:0.0 703819:1355.0001 704572:2617.0002 705311:5792.0005 706066:1950.0001 706844:1968.0 707492:1409.0
	11.931	0	0	578312	4.701		75.0:1522.1493 223.0:344.63757 227.0:186.6787 251.0:933.3935 341.0:7172.77 343.0:2369.3833 73.0:5808.5796 74.0:495.41653 98.0:71.7995 101.0:93.33935 111.0:315.9178 124.0:294.37793 126.0:552.85614 130.0:64.619545 163.0:1378.5503 174.0:64.619545 181.0:129.23909 199.0:272.8381 201.0:35.89975 205.0:179.49875 206.0:57.439598 224.0:64.619545 225.0:208.21854 228.0:78.97945 235.0:28.719799 253.0:1435.99 …	713635:0.0 714384:1718.9995 715196:15763.999 715888:37385.996 716725:15228.999 717534:2553.9998 718312:870.99994
2,3-Dimethoxytoluene	12.064	0	0	2.02234e+06	14.124	4463-33-6	79.0:8932.653 91.0:11507.627 152.0:22764.594 51.0:1344.4554 55.0:1526.7545 63.0:1458.3923 64.0:934.2826 65.0:3213.0205 66.0:3418.107 68.0:546.8971 74.0:934.2826 77.0:7178.025 78.0:1982.5021 81.0:7884.4336 82.0:1390.0302 89.0:888.7078 90.0:638.04663 92.0:2529.3992 94.0:3828.2798 106.0:410.17285 109.0:10527.77 110.0:2050.8643 111.0:319.02332 121.0:1025.4321 131.0:455.74762 136.0:1390.0302 137.0:770…	721993:0.0 722581:10811.0 723191:51535.0 723850:112318.98 724492:69930.0 725137:31549.994 725860:18047.0 726557:12214.997 727325:6695.0
3,4-Dimethoxytoluene	12.075	0	0	2.1483e+06	12.804	494-99-5	65.0:3107.72 66.0:3539.3477 79.0:8351.997 82.0:1424.3716 94.0:3906.2312 121.0:1014.32526 152.0:21559.807 51.0:1402.7903 53.0:1035.9066 64.0:733.7672 74.0:949.5811 77.0:6042.7886 78.0:2050.232 81.0:7812.4624 89.0:949.5811 91.0:9841.113 92.0:2028.6505 95.0:884.8369 105.0:1186.9763 106.0:410.0464 109.0:11006.508 111.0:237.39528 136.0:1402.7903 137.0:8114.602 151.0:884.8369 153.0:1402.7903 407.0:280.…	721993:0.0 722581:9235.996 723191:52567.98 723850:97002.97 724492:101820.98 725137:33941.99 725860:32123.99 726557:8898.997
3,4-Dimethoxytoluene	12.075	0	0	1.0285e+06	7.116	494-99-5	109.0:7405.6074 137.0:5418.918 51.0:793.1932 52.0:400.3031 53.0:741.30206 65.0:1831.0161 66.0:1986.6896 74.0:518.91144 78.0:1289.8656 79.0:4766.5723 81.0:4544.1816 82.0:808.0192 89.0:600.45465 91.0:4996.376 94.0:2231.319 95.0:585.6286 105.0:822.8453 106.0:237.21666 107.0:1208.3224 121.0:600.45465 136.0:889.5625 152.0:12446.462 166.0:118.60833 192.0:348.41196 300.0:14.826041 301.0:81.54323 334.0:1…	721993:0.0 722581:4706.0 723191:28645.002 723850:33042.996 724492:56590.99 725137:22301.0 725860:10646.0 726557:5694.0
	12.086	0	0	91164.9	1.171		84.0:159.40527 93.0:313.82913 191.0:136.9889 195.0:166.8774 251.0:1244.1084 295.0:39.85132 339.0:62.267685 67.0:178.08557 73.0:2249.109 76.0:26.152428 112.0:77.21193 120.0:232.88113 125.0:144.46103 129.0:46.078087 132.0:89.66547 142.0:13.698891 145.0:117.06325 167.0:129.51678 175.0:145.70639 177.0:98.38294 197.0:115.817894 206.0:189.29376 221.0:17.434952 235.0:32.379196 237.0:74.72122 252.0:227.8…	723850:0.0 724492:1426.0004 725137:9314.001 725860:2117.0 726557:979.0002
Phenol, 4-ethyl-2-methoxy-	12.662	0	0	3.77743e+06	20.487	2785-89-9	74.0:1330.5431 81.0:3193.3032 91.0:9846.019 107.0:3193.3032 137.0:66460.625 152.0:18028.86 50.0:1397.0702 51.0:1197.4888 52.0:1929.2875 53.0:931.3801 63.0:997.9073 64.0:997.9073 65.0:3658.9934 66.0:3259.8306 77.0:4856.482 79.0:12307.523 80.0:598.7444 83.0:598.7444 92.0:931.3801 94.0:8315.895 103.0:399.1629 109.0:2528.0317 117.0:798.3258 119.0:1397.0702 120.0:1596.6516 122.0:6253.5522 131.0:665.27…	757028:0.0 757679:11891.999 758351:50939.996 759032:151175.98 759705:162924.98 760401:84891.99 761122:49087.996 761836:33863.996 762551:15455.997
	12.662	0	0	369123	4.994		79.0:17494.832 94.0:7215.086 135.0:1733.722 343.0:542.8827 58.0:928.15424 64.0:1383.4752 66.0:4202.963 69.0:1120.79 76.0:280.1975 85.0:770.54315 118.0:490.34564 124.0:1103.2777 227.0:17.512344 237.0:17.512344 250.0:35.02469 256.0:122.58641 265.0:227.66048 275.0:560.395 381.0:35.02469 392.0:17.512344 448.0:52.537033 450.0:17.512344 464.0:157.6111 467.0:1050.7407 475.0:17.512344 480.0:35.02469 482.…	758351:1061.9999 759032:8817.997 759705:39717.99 760401:3694.999 761122:0.0
	12.673	0	0	45472.1	0.386		55.0:454.4546 251.0:43.67131 61.0:200.16019 72.0:71.42079 95.0:420.3364 97.0:49.130226 104.0:21.835655 105.0:367.56686 116.0:60.502964 126.0:88.70735 128.0:89.16226 150.0:120.09611 151.0:153.3045 153.0:426.7051 166.0:15.921833 169.0:8.643281 194.0:16.376741 220.0:33.663303 224.0:35.02803 263.0:13.192375 283.0:15.466923 297.0:105.0841 303.0:55.04405 304.0:17.286562 327.0:69.14625 377.0:20.470928 3…	758351:518.00006 759032:1101.0001 759705:1000.00006 760401:3067.0002 761122:774.00006 761836:0.0
	12.967	0	0	1.23079e+06	20.617		67.0:1143.4769 75.0:14645.301 115.0:3049.2717 129.0:2052.3945 131.0:1436.6761 144.0:908.91754 148.0:703.6781 149.0:1773.8552 157.0:6054.564 177.0:87.95976 193.0:6816.882 194.0:1084.837 195.0:3811.5898 203.0:3151.8916 209.0:1553.9558 223.0:3019.952 246.0:571.73846 249.0:3782.2698 254.0:2169.674 267.0:7066.101 284.0:747.658 308.0:2125.6943 310.0:1260.7566 311.0:5028.3667 312.0:1671.2355 317.0:161.2…	776652:0.0 777335:13507.0 778024:163957.0 778719:12300.0
	12.979	0	0	2.70605e+07	227.273		73.0:361477.78 147.0:60456.22 155.0:16793.395 191.0:6717.3574 265.0:13854.55 325.0:177590.14 326.0:68433.08 341.0:419415.0 342.0:132667.81 58.0:9656.201 59.0:11335.541 60.0:1259.5045 88.0:2099.1743 103.0:13854.55 110.0:2099.1743 119.0:5877.6875 123.0:3358.6787 125.0:10495.871 133.0:18472.732 141.0:13434.715 161.0:10076.036 163.0:3778.5137 164.0:11755.375 167.0:5038.018 173.0:18052.898 192.0:6297.…	777335:58391.0 778024:601461.94 778719:1807388.8 779523:892136.9 780224:241108.98 780941:0.0
	12.992	0	0	3.16551e+06	50.893		74.0:21293.543 75.0:18602.246 81.0:645.9113 117.0:2949.6616 122.0:7987.7695 134.0:21508.846 148.0:4112.302 149.0:15028.203 174.0:2971.192 179.0:5920.8535 203.0:3810.8767 221.0:9947.034 251.0:16492.268 269.0:559.7898 284.0:9042.758 297.0:7858.5874 311.0:1054.9884 344.0:12875.165 375.0:559.7898 380.0:8160.0127 383.0:9839.382 413.0:9559.487 414.0:14317.7 427.0:11411.1 452.0:322.95566 87.0:2282.22 98…	778719:18272.002 779523:404728.03 780224:25934.002 780941:0.0
	13.004	0	0	202510	2.184		249.0:3203.219 339.0:808.0192 52.0:32.064255 91.0:721.44574 115.0:721.44574 126.0:400.8032 139.0:1003.61115 165.0:958.7212 176.0:157.11485 181.0:160.32127 186.0:147.49557 193.0:1276.1573 200.0:83.36706 205.0:699.00073 209.0:993.9919 233.0:294.99115 237.0:346.29395 242.0:407.21603 268.0:311.02325 307.0:198.79837 328.0:926.6569 353.0:330.2618 366.0:631.66583 372.0:137.8763 381.0:622.0465 402.0:301.…	778719:0.0 779523:11167.003 780224:17366.002 780941:24.0
Benzene, 4-ethyl-1,2-dimethoxy-	13.273	0	0	415742	2.352	5888-51-7	91.0:1664.5247 151.0:4862.164 166.0:3075.9636 53.0:311.49 77.0:1907.8762 78.0:335.82513 92.0:330.95813 95.0:676.51733 97.0:272.55374 105.0:423.4317 106.0:184.94717 107.0:632.71405 108.0:1031.8105 119.0:243.35156 123.0:584.0437 135.0:496.43716 137.0:418.56467 152.0:812.7942 167.0:438.0328	794335:0.0 794986:4825.0005 795651:16299.004 796409:18704.002 797132:10344.001 797879:3469.0002 798632:3102.0002 799343:1274.0001
	13.311	0	0	172862	1.095		141.0:2400.8535 142.0:2237.4321 52.0:197.06706 56.0:187.45404 68.0:264.35825 71.0:617.637 74.0:180.24426 75.0:151.40518 85.0:374.90808 87.0:156.2117 89.0:129.77588 98.0:112.95307 115.0:430.18298 116.0:112.95307 125.0:283.58432 140.0:103.34005 171.0:88.9205 195.0:122.5661 207.0:213.88986 210.0:81.71073 282.0:141.79216 341.0:117.75959	796409:0.0 797132:2358.0 797879:6652.0 798632:8707.0 799343:3663.0 800130:1896.0 800903:954.0
	13.58	0	0	1.10388e+06	7.595		65.0:827.8117 77.0:4246.5664 91.0:7450.305 94.0:1300.8469 115.0:978.3229 121.0:10740.05 133.0:720.30365 161.0:2590.943 51.0:870.8149 53.0:870.8149 61.0:215.01602 66.0:333.27484 67.0:1698.6266 68.0:698.80206 74.0:96.75721 79.0:4139.0586 84.0:150.51122 92.0:1483.6106 93.0:10406.775 106.0:677.3005 107.0:1376.1025 119.0:2010.3998 120.0:322.52405 122.0:763.3069 123.0:247.26843 127.0:247.26843 131.0:74…	812455:0.0 813123:6324.0 813992:35294.996 814829:60397.996 815673:32120.998 816436:1690.9999
	13.751	0	0	615788	4.306		73.0:6955.2173 77.0:953.8186 177.0:278.48718 193.0:1065.2135 267.0:4866.5635 281.0:1100.0244 355.0:3355.7705 75.0:1253.1924 91.0:967.743 92.0:466.46603 93.0:396.84424 103.0:334.18463 107.0:125.31924 112.0:306.3359 120.0:208.86539 121.0:466.46603 126.0:459.50385 149.0:320.26025 150.0:90.50834 164.0:187.97885 179.0:271.525 191.0:452.5417 194.0:208.86539 195.0:382.9199 205.0:201.90321 206.0:271.525 …	822934:0.0 823630:3564.9998 824318:20235.998 825038:34239.996 825798:19355.998 826425:5273.9995 827049:5110.9995 827674:4126.9995
	13.831	0	0	170746	1.754		91.0:3450.124 329.0:504.22232 366.0:113.968056 415.0:1243.288 51.0:169.2253 52.0:234.84328 62.0:286.64694 66.0:231.3897 75.0:397.1614 83.0:473.1401 85.0:262.4719 94.0:390.25427 109.0:459.3258 115.0:345.35776 116.0:148.50383 120.0:562.9331 122.0:293.55408 130.0:165.77173 143.0:138.1431 145.0:410.97574 147.0:348.81134 168.0:272.8326 235.0:79.43228 249.0:151.95741 254.0:34.535774 256.0:69.07155 265.…	827674:0.0 828376:1769.0001 829077:6348.0 829839:13949.0 830504:2682.0 831155:321.0
Phenol, 2-methoxy-4-propyl-	13.901	0	0	1.93971e+06	7.149	2785-87-7	137.0:33153.617 166.0:6438.24 51.0:995.6042 66.0:1493.4062 77.0:1958.0215 78.0:1261.0986 94.0:4911.6475 122.0:4015.6035 138.0:2621.7576	831155:0.0 831864:4922.9995 832582:33673.0 833282:55220.996 834040:56849.0 834768:36963.0 835461:29551.0 836204:16409.998 836901:15347.0 837517:8475.0 838128:7218.0 838780:7231.0 839547:5070.0
	14.005	0	0	483009	3.439		327.0:9337.885 399.0:1037.5427 400.0:532.79224 415.0:2570.4888 73.0:5458.783 74.0:953.41766 108.0:140.20848 115.0:495.4033 126.0:280.41696 148.0:205.6391 149.0:355.19482 179.0:327.1531 223.0:289.7642 225.0:121.514015 256.0:74.777855 281.0:448.6671 298.0:168.25017 299.0:252.37526 312.0:102.81955 328.0:1813.363 330.0:476.70883 383.0:448.6671 416.0:1131.015 420.0:130.86125 453.0:196.29187	838780:562.0 839547:6467.0 840287:27350.0 841057:20612.004 841743:7350.0 842545:1618.0 843310:1173.0 844007:0.0
	14.315	0	0	4.19092e+06	33.201		91.0:25184.873 93.0:30131.363 108.0:9319.911 109.0:3951.16 119.0:13813.979 121.0:11491.541 147.0:6876.8276 53.0:6002.1436 54.0:1025.4918 65.0:4584.552 67.0:23073.566 77.0:9862.819 79.0:21082.906 80.0:3166.9602 81.0:16257.0625 82.0:2412.922 85.0:844.5227 89.0:603.2305 94.0:9410.396 95.0:4132.129 105.0:16830.13 106.0:5579.8823 107.0:16287.224 110.0:995.3303 115.0:1839.853 116.0:1327.1072 118.0:1357…	857446:4262.9985 858133:74290.97 858875:264033.9 859574:151145.94 860265:80200.97 861061:11556.995 861821:0.0
	14.326	0	0	2.28372e+06	18.198		81.0:11430.018 105.0:11258.3955 106.0:4153.2495 107.0:11063.891 170.0:697.92896 52.0:1441.6238 55.0:3924.4204 65.0:2997.662 67.0:13809.841 76.0:526.3071 79.0:13203.443 85.0:491.98273 87.0:183.06334 89.0:400.45105 91.0:13683.984 92.0:3260.8157 93.0:15800.654 95.0:2322.6162 108.0:4793.971 119.0:7620.0117 121.0:6533.0728 127.0:469.0998 133.0:4999.9175 134.0:1361.5336 135.0:1178.4702 142.0:286.03647 …	857446:998.00024 858133:36332.01 858875:108597.03 859574:144723.03 860265:31579.01 861061:0.0
	14.326	0	0	19790.6	0.286		212.0:37.671234 55.0:235.19067 63.0:65.16105 69.0:48.380573 74.0:19.57094 75.0:50.1906 76.0:50.34144 78.0:42.76194 86.0:72.589714 87.0:17.760912 98.0:38.613956 99.0:32.957615 106.0:202.8741 114.0:15.196704 117.0:27.640654 127.0:44.383423 128.0:62.521427 133.0:214.03595 134.0:77.56729 142.0:27.829199 148.0:172.78238 154.0:37.671234 160.0:6.1842666 162.0:75.60643 163.0:53.09419 166.0:83.638435 169.…	858133:0.0 858875:117.0 859574:2274.0 860265:413.00003 861061:155.0
	14.808	0	0	761235	4.578		91.0:5179.6885 133.0:2970.9326 135.0:528.8571 161.0:1011.05035 50.0:202.21007 51.0:378.49576 53.0:274.7983 65.0:969.57135 67.0:1337.6974 77.0:1731.7478 78.0:622.1848 79.0:4526.3945 80.0:725.8823 82.0:212.57982 92.0:1249.5546 93.0:3867.9158 94.0:513.3025 104.0:279.9832 105.0:2162.0923 106.0:1042.1595 107.0:948.83185 119.0:1602.126 120.0:1228.8151 121.0:824.3949 131.0:67.40336 134.0:591.07556 147.0…	885312:1516.9999 886082:1908.0 886860:6658.0 887662:30894.0 888487:36403.0 889315:13953.0 890053:2978.0 890825:0.0
	15.163	0	0	199922	2.198		91.0:1193.4829 123.0:884.45605 165.0:3548.4805 179.0:699.75037 180.0:1218.3472 54.0:85.24878 71.0:319.68292 78.0:323.23495 79.0:1246.7634 80.0:138.52927 93.0:600.29346 95.0:635.81384 103.0:127.87317 107.0:376.51544 108.0:131.4252 109.0:681.99023 117.0:269.95447 118.0:163.3935 119.0:1072.7139 121.0:369.41138 133.0:749.4789 134.0:163.3935 137.0:493.7325 138.0:280.61057 146.0:99.45691 161.0:337.4430…	908042:0.0 908626:1898.9994 909209:9571.999 909800:17475.996 910410:4147.9985 911037:880.99976
	15.223	0	0	1.869e+06	14.895		59.0:2187.1206 68.0:367.92685 73.0:20419.94 89.0:1471.7074 117.0:1492.1477 207.0:1062.8998 283.0:5150.9756 327.0:12938.761 329.0:4926.132 416.0:2391.5244 71.0:1185.542 74.0:2371.084 75.0:858.496 90.0:102.201904 98.0:960.6979 135.0:613.2114 142.0:1103.7805 147.0:6581.8022 156.0:633.6518 161.0:694.9729 195.0:1533.0286 206.0:511.0095 208.0:1042.4594 269.0:899.3767 272.0:183.96342 281.0:17169.92 282.…	911037:0.0 911755:17274.002 912586:64679.004 913351:118452.02 914181:32071.006 914960:9669.001
	15.236	0	0	282634	1.856		341.0:6601.2705 383.0:4433.886 61.0:125.54968 131.0:1387.6544 149.0:1803.9508 344.0:409.68845	911037:0.0 911755:1967.0 912586:3858.0 913351:13976.0 914181:14762.0 914960:755.0 915772:129.0
	15.579	0	0	453732	2.852		65.0:370.19733 91.0:4802.9497 105.0:4096.2095 133.0:1043.2833 53.0:283.65768 63.0:293.2732 69.0:514.43005 77.0:1331.7488 79.0:2081.759 81.0:1000.01355 89.0:269.2344 90.0:197.11806 96.0:158.65599 104.0:442.3137 117.0:538.4688 119.0:1086.5532 120.0:759.6257 131.0:389.42834 145.0:350.96628 160.0:225.9646 161.0:1812.5245 162.0:557.6998 324.0:33.6543 480.0:43.269817	931704:427.9999 932436:2358.9998 933177:3789.999 933901:12532.999 934726:22682.998 935450:15753.997 936163:4003.999 936821:0.0
	15.694	0	0	165653	1.318		79.0:1323.413 93.0:1103.5065 51.0:92.731636 52.0:63.58741 61.0:72.86057 64.0:136.44798 67.0:871.67737 77.0:471.6066 80.0:225.2054 89.0:152.34483 91.0:1751.3032 94.0:340.45758 97.0:91.4069 106.0:264.94754 108.0:468.95712 119.0:382.84918 122.0:239.77751 130.0:54.314243 131.0:284.8186 133.0:437.16342 135.0:169.56642 136.0:168.24168 142.0:19.871065 147.0:606.72986 148.0:255.67438 161.0:154.99431 190.…	939666:601.9999 940336:1016.9998 941005:6439.9985 941621:10479.998 942233:5345.9995 942881:1205.9998 943614:996.9998 944395:0.0
	15.778	0	0	156434	1.647		94.0:788.02466 124.0:169.42531 133.0:1968.0916 134.0:841.2163 57.0:596.9287 62.0:242.31758 63.0:181.24567 68.0:193.06604 79.0:1700.1632 81.0:730.8929 85.0:187.15585 89.0:153.66481 96.0:250.19783 105.0:1172.1866 108.0:480.69504 131.0:384.16202 147.0:711.19226 154.0:39.401234 160.0:131.99413 162.0:350.671 165.0:76.832405 173.0:76.832405 179.0:65.01203 202.0:161.54506 220.0:108.35339 266.0:139.87437…	945196:1565.0 945907:3016.0 946661:13095.0 947342:4458.0005 947965:937.0 948589:0.0
	17.215	0	0	170437	1.366		73.0:2966.6938 74.0:267.2697 147.0:534.5394 148.0:106.90789 154.0:32.666298 155.0:130.66519 178.0:74.24159 179.0:74.24159 189.0:121.75621 194.0:47.514618 203.0:35.635963 215.0:38.60563 218.0:68.30226 221.0:656.29565 251.0:172.2405 253.0:35.635963 269.0:112.84721 270.0:29.696636 271.0:38.60563 279.0:44.544952 283.0:252.4214 297.0:53.453945 298.0:53.453945 299.0:35.635963 309.0:53.453945 349.0:50.4…	1030299:0.0 1031150:1979.0 1032010:5701.0 1032888:10866.0 1033767:928.0 1034634:196.0

## Sheet: PL 782 20 c
Name	RT [min]	RRT [min]	RI	Area	S/N	CAS	m/z	intensities
Ethylbenzene	5.802	0	0	216389	1.524	100-41-4	91.0:5809.4946 106.0:785.06683 59.0:267.50427 61.0:139.56744 62.0:145.38275 63.0:186.08992 65.0:471.0401 67.0:186.08992 77.0:296.5808 78.0:366.36453 79.0:290.7655 92.0:314.02673 105.0:191.90523 107.0:122.12151	345593:0.0 346474:465.9999 347352:6145.9995 348123:9571.999 348896:5591.9995 349700:2640.9998 350557:2697.0 351432:677.99994
o-Xylene	5.969	0	0	871976	6.402	95-47-6	65.0:1013.8164 78.0:1956.9014 79.0:1862.5929 91.0:23553.549 105.0:2428.4438 50.0:282.9255 51.0:636.5824 92.0:1273.1648 104.0:188.617 106.0:5870.704 107.0:825.1994 125.0:94.3085 298.0:117.88563 326.0:94.3085	355831:0.0 356703:12982.999 357491:29879.0 358166:40199.0 358810:21071.0 359516:11187.0 360278:11398.0 360948:3702.0
	6.016	0	0	197891	1.476		73.0:2596.8396 221.0:2568.2458 223.0:556.27997 52.0:114.37532 65.0:371.7198 66.0:174.16243 74.0:345.7254 75.0:452.3024 81.0:163.76466 93.0:218.35289 113.0:124.77308 153.0:93.57981 159.0:116.97476 161.0:140.36972 185.0:145.56859 205.0:428.90747 222.0:491.294 231.0:163.76466	358166:0.0 358810:666.0 359516:2120.0 360278:8404.0 360948:9267.0 361741:3914.0 362541:2103.0 363311:916.0
2,4-Dithiapentane	6.33	0	0	573773	3.422	1618-26-4	61.0:16066.252 108.0:4937.277 110.0:482.47003	377798:0.0 378469:2101.0 379116:15981.999 379793:21486.0 380448:15359.0 381122:13232.0 381780:6066.9995 382409:4897.9995 383024:3705.9998 383659:4786.0 384280:1772.0
	6.373	0	0	42781.8	0.878		74.0:244.65091 203.0:45.88763 256.0:249.13992 308.0:48.132137 317.0:153.8732 345.0:23.193205 385.0:59.354656 413.0:24.68954 440.0:68.33267 467.0:16.958473 487.0:9.227405 496.0:35.41328 60.0:457.37997 63.0:541.6736 79.0:1406.3063 107.0:325.9518 114.0:384.55832 120.0:162.10304 136.0:84.0442 137.0:202.50412 174.0:38.655342 176.0:250.63625 187.0:14.713969 190.0:14.46458 193.0:75.06618 226.0:5.9853435…	381122:0.0 381780:1074.0001 382409:5513.0005 383024:345.00003 383659:619.0002
	6.384	0	0	3.29053e+06	16.232		133.0:30894.74 151.0:17411.15 54.0:587.58765 62.0:1144.2496 75.0:2133.871 77.0:4731.627 86.0:525.7363 88.0:340.18234 89.0:927.77 91.0:15926.719 94.0:185.554 97.0:773.14166 98.0:742.216 105.0:3247.195 106.0:3061.641 117.0:649.439 119.0:2350.3506 134.0:2999.7898 135.0:4546.073 143.0:154.62833 149.0:525.7363 152.0:3865.7083 153.0:1793.6887 159.0:216.47968 177.0:216.47968 178.0:216.47968 179.0:185.55…	380448:0.0 381122:6768.9976 381780:26911.992 382409:56680.98 383024:101930.97 383659:59575.98 384280:51784.984 384938:43650.984 385690:37031.99 386369:28896.99 387085:25429.99 387883:24138.992 388674:24910.992 389455:20026.992
	6.394	0	0	20348.8	0.357		50.0:78.53727 93.0:88.75422 369.0:73.6509 457.0:40.690125 59.0:284.742 61.0:280.83292 64.0:6.3078575 70.0:66.98767 78.0:182.48366 82.0:160.53941 85.0:102.880264 96.0:103.7687 110.0:30.562014 121.0:173.42166 124.0:8.440091 154.0:75.25008 156.0:79.24801 165.0:65.03312 169.0:19.45663 224.0:24.254156 230.0:6.0413284 233.0:29.229368 243.0:35.09301 284.0:55.171543 296.0:101.54762 347.0:13.681831 355.0:…	383024:0.0 383659:2240.0002 384280:517.00006 384938:408.0001 385690:673.00006
	6.405	0	0	93143.9	2.09		69.0:1591.8986 74.0:309.13745 81.0:188.03206 123.0:404.74698 150.0:653.3317 193.0:167.31667 207.0:651.7382 234.0:130.66635 268.0:186.43857 290.0:173.69063 320.0:66.92667 334.0:178.4711 351.0:84.45508 364.0:191.21904 390.0:339.4138 398.0:73.30064 420.0:473.26712 441.0:82.86159 449.0:20.715397 468.0:20.715397 492.0:321.88538 497.0:195.99953 58.0:720.2584 63.0:683.6081 72.0:664.4862 75.0:387.21857 8…	383024:0.0 383659:1116.0 384280:13124.0 384938:1416.0
	7.352	0	0	261376	3.229		70.0:192.04672 99.0:2131.7188 51.0:934.6274 53.0:405.43198 58.0:565.4709 59.0:1171.485 61.0:202.71599 67.0:396.89658 71.0:392.62885 73.0:198.44829 86.0:192.04672 94.0:104.55877 95.0:328.61328 100.0:358.4872 115.0:529.19543 128.0:6975.564 130.0:211.25139 139.0:232.58992 141.0:53.346313 155.0:17.07082 188.0:320.07788 198.0:431.0382 203.0:136.56656 207.0:106.69263 208.0:93.88951 216.0:44.8109 220.0:…	439029:0.0 439782:1045.0001 440487:7486.0015 441110:20278.004 441698:6968.0015 442293:7839.0015 442894:2812.0002
2-Methyl-3-(methylthio) furan	7.352	0	0	1.65538e+06	12.852	0	59.0:3513.265 128.0:25250.012 51.0:2679.1804 52.0:1870.3713 57.0:707.70807 58.0:1491.242 61.0:530.78107 69.0:2578.0793 70.0:505.50574 71.0:1263.7644 81.0:1516.5172 82.0:985.7362 85.0:5459.462 99.0:5358.361 100.0:985.7362 112.0:606.60693 113.0:19537.797 115.0:1465.9667 127.0:1567.0679 129.0:1895.6466 207.0:252.75287 405.0:227.47758 469.0:252.75287 471.0:202.2023	439029:0.0 439782:5533.9976 440487:28399.99 441110:80703.98 441698:69611.98 442293:35775.99 442894:20399.994 443504:17229.992 444130:9432.997 444847:5893.998 445500:7197.9976
	7.362	0	0	1.55936e+06	14.15		85.0:6211.246 113.0:23957.664 127.0:2110.3848 50.0:815.376 51.0:2350.2012 52.0:1966.495 57.0:887.32086 58.0:1438.8987 59.0:3549.2834 65.0:1055.1924 68.0:431.66962 69.0:2973.724 71.0:1103.1556 78.0:239.81645 81.0:1558.807 82.0:1199.0823 83.0:1127.1373 97.0:1462.8804 112.0:743.431 114.0:767.41266 124.0:23.981646 128.0:26092.031 129.0:2278.2563 132.0:167.87152 144.0:95.92658 156.0:71.94494 157.0:143…	439029:0.0 439782:6553.0015 440487:44037.01 441110:50277.004 441698:88852.02 442293:40559.004 442894:28416.008 443504:13750.004
	7.448	0	0	145196	1.291		58.0:3139.5479 95.0:1687.6249 52.0:273.4141 54.0:358.26672 55.0:568.827 71.0:883.09607 94.0:336.2679 96.0:358.26672 110.0:499.6878	445500:238.0 446223:2540.9998 446885:8104.9995 447538:5899.0 448187:3046.9998 448830:708.99994 449594:1177.9999 450355:228.0 451096:0.0
	7.698	0	0	355975	2.729		191.0:1035.8179 207.0:6763.2812 208.0:1435.2509 223.0:771.7859 59.0:311.42236 73.0:257.26196 75.0:588.9945 87.0:304.6523 115.0:399.43304 133.0:602.5346 135.0:264.032 163.0:460.3635 177.0:257.26196 178.0:176.02133 193.0:629.6148 209.0:1590.9622 210.0:521.29395 224.0:426.51324 225.0:264.032 226.0:74.470566	459679:0.0 460409:3607.0 461107:11381.999 461869:17134.998 462535:10137.999 463198:5067.9995 463953:1969.9996 464756:1185.9999 465528:1316.0
Pyrimidine, 5-methyl-	7.894	0	0	228196	2.092	2036-41-1	77.0:1169.8511 94.0:8721.502 50.0:139.68372 53.0:366.66974 62.0:261.90698 67.0:829.3721 68.0:261.90698 79.0:349.2093 83.0:218.2558 95.0:488.893 169.0:148.41394 187.0:87.30232 309.0:96.032555	472817:8026.0 473651:13139.0 474339:7727.0 475061:2569.0 475660:0.0
	7.937	0	0	4.12652e+06	57.238		73.0:10894.096 90.0:1980.7446 211.0:4266.219 250.0:6094.599 266.0:13255.753 282.0:76106.305 283.0:28720.797 55.0:1218.9198 63.0:761.8249 69.0:3199.6646 74.0:3428.212 85.0:1371.2848 96.0:1904.5621 102.0:1599.8323 125.0:4113.8545 133.0:6551.694 139.0:76.18249 147.0:4418.5845 148.0:380.91245 149.0:533.2774 150.0:228.54745 159.0:2894.9346 165.0:5104.2266 167.0:1676.0148 176.0:2056.9272 180.0:2666.387…	474339:0.0 475061:65068.996 475660:207409.0 476239:359429.0 476817:80532.99 477395:42311.0
	7.947	0	0	477548	11.716		58.0:3060.8882 61.0:665.95 65.0:3122.933 77.0:723.8587 79.0:1923.396 81.0:1100.2653 93.0:3941.9275 103.0:4132.199 105.0:628.72296 141.0:293.6798 177.0:3817.8376 182.0:504.6329 192.0:3590.339 194.0:3842.6555 195.0:4045.336 197.0:2022.668 206.0:1489.0807 280.0:1154.0376 52.0:351.5885 57.0:508.76926 59.0:748.6767 67.0:537.7236 82.0:657.6773 84.0:595.6323 104.0:599.7686 113.0:818.9944 119.0:1968.8956…	476239:9191.002 476817:73573.016 477395:0.0 477979:2851.0007
	7.947	0	0	107164	1.726		50.0:120.48607 89.0:756.4804 94.0:604.15155 179.0:859.75415 189.0:155.77127 58.0:856.3117 59.0:247.85706 67.0:202.24448 81.0:321.86993 82.0:185.89279 104.0:169.5411 105.0:177.28665 112.0:851.148 113.0:232.366 129.0:141.14082 137.0:127.37099 141.0:84.34025 152.0:150.60759 161.0:154.91066 163.0:442.356 191.0:451.82275 194.0:1113.6355 197.0:590.3817 201.0:83.47963 223.0:124.78914 238.0:526.6962 243.…	476239:0.0 476817:10836.0 477395:7657.0 477979:451.00003
	7.957	0	0	177403	4.483		69.0:261.17206 72.0:1127.6775 91.0:380.7742 117.0:671.2366 118.0:785.95703 121.0:583.3656 134.0:1188.699 135.0:241.64517 147.0:2438.4194 163.0:561.3979 166.0:659.0323 178.0:541.871 179.0:502.81723 189.0:173.30109 191.0:1093.5054 208.0:795.72046 209.0:1569.4731 210.0:92.75269 250.0:319.7527 285.0:580.92474 292.0:536.98926 385.0:380.7742 455.0:46.376347 53.0:114.720436 56.0:63.462368 73.0:876.26886…	476817:2305.0005 477395:28148.006 477979:0.0
	7.966	0	0	236611	4.564		51.0:303.30963 66.0:441.52667 68.0:487.59903 70.0:483.75967 85.0:487.59903 87.0:767.8725 93.0:1336.0981 96.0:491.4384 108.0:483.75967 115.0:848.4991 119.0:1067.3428 125.0:990.5555 126.0:1036.6278 131.0:226.52238 143.0:591.2618 150.0:69.10852 151.0:587.4224 161.0:598.94055 181.0:403.13306 189.0:261.07663 195.0:441.52667 203.0:468.40222 207.0:3835.523 213.0:211.16493 222.0:1201.7205 235.0:779.39056…	477395:11583.999 477979:28656.998 478570:0.0
	7.986	0	0	174802	3.932		63.0:484.9755 73.0:1537.2809 87.0:268.41412 112.0:268.41412 117.0:439.22308 134.0:1207.8635 149.0:484.9755 177.0:991.3021 178.0:402.6212 181.0:271.46426 191.0:1128.5593 192.0:341.61798 195.0:305.01605 197.0:189.10994 203.0:317.21667 205.0:189.10994 207.0:988.25195 210.0:802.1922 213.0:561.2295 235.0:692.3864 247.0:128.10674 250.0:811.34265 251.0:1525.0802 281.0:3047.1104 382.0:201.3106 430.0:73.2…	478570:4221.0 479162:24688.0 479770:0.0
	7.996	0	0	214743	3.28		53.0:336.72293 69.0:366.00317 79.0:384.30334 107.0:237.90207 110.0:329.40286 133.0:406.26352 163.0:230.582 176.0:193.98169 194.0:585.6051 266.0:834.48724 267.0:849.1274 283.0:3656.3718 50.0:36.60032 55.0:570.96497 56.0:274.50238 57.0:636.8455 59.0:237.90207 74.0:486.78424 75.0:556.3248 76.0:21.96019 77.0:384.30334 82.0:281.82245 85.0:69.5406 91.0:76.860664 92.0:109.80096 95.0:102.48089 97.0:76.86…	479162:8116.9985 479770:20594.996 480391:5857.9995 481037:0.0
	8.086	0	0	2.83397e+06	28.115		58.0:76449.695 59.0:19896.818 67.0:3137.5752 71.0:24641.443 72.0:5815.9927 50.0:1300.9458 52.0:1836.6294 62.0:1071.3671 69.0:3061.0488 70.0:1760.1031 85.0:12244.195 95.0:3596.7324 99.0:2372.313 105.0:994.8409 110.0:306.1049 113.0:4821.152 124.0:76.52622 127.0:1071.3671 129.0:918.3147 134.0:765.2622 158.0:229.57867 217.0:76.52622 232.0:76.52622 233.0:688.736 243.0:306.1049 275.0:535.68353 304.0:53…	483257:0.0 483956:48268.004 484586:120670.01 485175:176546.02 485761:81188.01 486350:52297.004 486945:30782.002
	8.604	0	0	4.32831e+06	119.666		57.0:9949.647 61.0:946.0321 63.0:28576.693 64.0:4991.135 65.0:1337.4937 73.0:9819.16 78.0:23748.668 80.0:32589.174 104.0:7339.904 107.0:31512.654 108.0:5545.705 121.0:9721.295 123.0:3751.5066 208.0:554.57056 312.0:4371.321 342.0:2055.173 346.0:25184.025 349.0:2577.1218 353.0:2968.5835 358.0:7242.0386 365.0:6132.8975 369.0:260.97437 377.0:782.9231 378.0:848.1667 380.0:5154.2437 384.0:11189.276 403…	515655:0.0 516239:751443.2 516816:118686.04
	8.614	0	0	6.23868e+06	84.737		92.0:39776.78 224.0:597.24896 279.0:3663.127 325.0:2667.712 383.0:7684.603 398.0:9237.45 451.0:4937.258 454.0:2428.8125 55.0:2189.9128 67.0:3264.961 75.0:6291.0225 79.0:29543.914 82.0:119.44979 87.0:3225.1443 91.0:122356.41 97.0:3702.9436 113.0:836.14856 120.0:517.6158 122.0:84570.45 123.0:7366.0703 129.0:4618.725 135.0:3503.8606 146.0:398.16595 176.0:1433.3975 190.0:716.6987 205.0:358.34937 220.…	515655:0.0 516239:132219.97 516816:532108.9 517391:216714.95 517963:206505.95 518538:91460.97
	8.623	0	0	2.77164e+06	59.336		163.0:3834.0183 231.0:7570.0425 303.0:930.9437 305.0:6908.5825 326.0:1567.9053 374.0:5095.6924 394.0:7178.0664 414.0:6345.1167 450.0:3699.2766 461.0:12237.011 56.0:1163.6797 61.0:3172.5583 63.0:11722.542 65.0:12469.747 74.0:5585.6626 76.0:5622.41 77.0:34212.184 103.0:416.47485 109.0:661.46 144.0:5242.683 154.0:5634.6597 193.0:4948.701 194.0:538.9674 203.0:453.22263 204.0:24.49852 215.0:1849.6383 …	516239:12355.001 516816:36112.004 517391:372598.1 517963:63703.004 518538:0.0
	8.633	0	0	6.48352e+06	155.12		51.0:19466.28 81.0:17022.98 135.0:7169.679 267.0:14699.845 297.0:32283.584 314.0:19866.82 315.0:20227.307 316.0:4766.4346 320.0:7369.9497 323.0:2122.866 371.0:21709.309 380.0:16902.818 383.0:4726.381 392.0:13378.061 401.0:9452.762 407.0:11535.573 409.0:14018.926 413.0:19706.604 438.0:11215.141 441.0:30561.258 451.0:3845.191 456.0:8090.923 460.0:17904.17 475.0:40014.02 483.0:14940.169 491.0:15180.…	517391:137366.98 517963:974074.94 518538:18808.998 519113:0.0
	8.642	0	0	4.69388e+06	95.047		50.0:9271.087 62.0:13556.991 96.0:8955.284 121.0:22534.832 124.0:7173.25 266.0:2864.7886 311.0:11910.302 339.0:10218.498 356.0:9203.415 360.0:7669.5127 362.0:19060.994 400.0:8278.5625 423.0:15632.271 452.0:4804.724 459.0:18113.584 482.0:6225.84 52.0:5684.4624 59.0:2458.7556 63.0:2548.985 66.0:8075.546 68.0:2368.526 73.0:2075.2798 76.0:1285.7712 88.0:5594.233 90.0:5526.5605 95.0:1691.8043 97.0:744…	517963:178686.98 518538:596845.94 519113:42141.996 519689:0.0
	8.652	0	0	3.41818e+06	80.602		51.0:4475.6406 55.0:5650.496 64.0:9007.227 65.0:8839.39 77.0:55889.562 78.0:11412.884 80.0:13370.977 87.0:783.2371 92.0:19077.418 93.0:12028.284 120.0:7384.807 295.0:3188.8938 337.0:14154.213 341.0:279.72754 349.0:8056.153 352.0:8223.989 358.0:5818.3325 364.0:5035.0957 365.0:4587.5317 369.0:2461.6023 390.0:9902.3545 397.0:2965.1118 398.0:1174.8556 403.0:17902.562 404.0:1118.9102 405.0:5314.823 41…	518538:88481.01 519113:506139.03 519689:0.0
	8.661	0	0	1.56594e+06	31.063		65.0:8430.17 66.0:7198.695 74.0:9045.907 86.0:1629.8932 89.0:7479.399 94.0:8384.895 106.0:1575.5635 124.0:4871.57 274.0:1702.3329 309.0:3114.907 362.0:778.72675 388.0:3422.7756 429.0:4373.547 441.0:2698.3787 482.0:1801.9375 484.0:1747.6077 53.0:3187.3467 62.0:1457.8489 68.0:1648.0032 81.0:362.1985 102.0:253.53894 116.0:1675.168 121.0:5677.4614 123.0:6564.8477 161.0:1430.6841 192.0:887.3863 196.0:…	519113:64355.0 519689:195062.0 520265:12831.0 520845:0.0
	8.69	0	0	719026	9.505		64.0:1030.1963 67.0:2285.748 73.0:1287.7454 78.0:7259.6646 86.0:2028.199 121.0:16080.72 179.0:788.744 184.0:1094.5835 421.0:370.2268 457.0:370.2268 478.0:225.35544 52.0:2913.524 55.0:1561.3912 70.0:788.744 90.0:289.7427 104.0:1851.1339 109.0:386.3236 115.0:595.5822 172.0:659.9695 174.0:112.67772 186.0:64.38727 210.0:32.193634 233.0:177.06499 255.0:402.4204 259.0:611.6791 268.0:305.83954 272.0:32.…	520845:33094.996 521424:59686.996 522009:17112.998 522598:13024.999 523202:0.0
	8.74	0	0	440501	6.115		51.0:1437.0334 57.0:13416.789 54.0:470.05768 55.0:5210.9253 56.0:5224.3555 65.0:832.67365 67.0:1786.2192 68.0:308.89505 82.0:1490.7544 83.0:3626.1594 84.0:913.25494 88.0:376.04614 93.0:564.0692 95.0:120.87198 98.0:94.011536 101.0:201.4533 112.0:13.43022 131.0:214.88351 146.0:282.0346 154.0:13.43022 157.0:40.290657 172.0:53.72088 183.0:295.46484 225.0:26.86044 229.0:67.1511 238.0:94.011536 244.0:4…	523202:0.0 523815:13442.0 524409:38396.992 525017:16013.997 525613:5469.9985 526207:4134.999
	8.812	0	0	397835	5.018		67.0:9573.751 68.0:3009.1667 80.0:1456.6667 94.0:3593.7502 79.0:2050.8335 81.0:469.58337 92.0:1475.8334 93.0:3804.5835 95.0:517.50006 97.0:402.50003 100.0:47.91667 101.0:383.33337 103.0:306.6667 105.0:1322.5001 107.0:1169.1667 124.0:191.66669 136.0:210.83334 139.0:28.750002 180.0:239.58334 204.0:57.500004 221.0:47.91667 257.0:143.75002 273.0:57.500004 274.0:297.08334 307.0:210.83334 355.0:153.333…	526829:0.0 527470:384.00012 528121:13829.004 528749:31510.006 529377:11201.003 530020:5809.002 530695:3674.001
Thiophene, 2-(methylthio)-	8.957	0	0	283410	2.062	5780-36-9	71.0:2654.2825 115.0:3745.2375 130.0:3389.0837 53.0:221.1902 54.0:217.44122 58.0:584.8419 72.0:791.03613 109.0:202.44527 116.0:266.17804 117.0:311.16586 129.0:202.44527 131.0:277.425 399.0:86.22669	534692:0.0 535388:802.99994 536049:6234.9995 536748:12724.999 537446:12948.999 538119:5170.9995 538860:2866.9998 539580:1328.9999
	9.145	0	0	269121	1.912		207.0:1569.1293 297.0:78.534996 50.0:98.954094 52.0:105.23689 73.0:702.10284 74.0:201.04959 75.0:226.18079 77.0:956.5563 78.0:504.19467 79.0:1014.6722 90.0:362.8317 99.0:69.110794 107.0:1765.4667 108.0:2250.813 119.0:69.110794 146.0:20.4191 152.0:81.6764 163.0:78.534996 191.0:246.59988 192.0:152.3579 193.0:183.7719 206.0:64.3987 208.0:201.04959 209.0:304.7158 225.0:56.545197 227.0:83.24709 236.0:…	545696:0.0 546529:1884.0 547252:7245.9995 547996:7954.9995 548670:12008.0 549308:6333.0 549962:2782.9998 550608:1832.0 551283:1522.0
Cyclotrisiloxane, hexamethyl-	9.31	0	0	1034765	9.166	541-05-9	191.0:3004.0684 207.0:25432.748 208.0:3971.4802 56.0:330.95667 68.0:381.8731 75.0:1400.2013 76.0:280.04028 77.0:1094.7029 78.0:483.70593 82.0:534.6223 84.0:229.12386 92.0:381.8731 115.0:381.8731 117.0:407.3313 121.0:280.04028 125.0:992.87006 130.0:50.916412 135.0:763.7462 151.0:356.4149 153.0:254.58206 164.0:152.74924 165.0:789.2044 173.0:76.37462 177.0:356.4149 179.0:483.70593 182.0:178.20744 19…	556476:0.0 557194:4404.0015 557865:26692.008 558588:57561.016 559243:34478.008 559871:19853.006 560478:11138.003 561131:3957.0012 561814:3840.001
Benzoylformic acid	9.408	0	0	3.00187e+06	29.453	611-73-4	51.0:6883.864 77.0:82855.18 78.0:7049.74 84.0:497.62872 105.0:65852.87 52.0:746.44305 55.0:414.69058 61.0:2156.391 63.0:829.38116 65.0:2156.391 67.0:912.3193 73.0:1990.5149 74.0:3483.401 75.0:2239.329 76.0:1658.7623 81.0:746.44305 91.0:995.25745 100.0:248.81436 101.0:414.69058 110.0:248.81436 246.0:580.56683 296.0:82.93812 310.0:331.75247 387.0:497.62872 409.0:82.93812 440.0:331.75247 463.0:82.93…	562483:0.0 563182:48921.984 563878:122567.98 564495:184951.95 565099:131491.95 565702:44717.984
	9.45	0	0	194917	4.732		52.0:4080.327 54.0:1062.6464 63.0:2624.3254 65.0:998.0656 66.0:780.83954 68.0:839.5493 71.0:1508.8403 74.0:1350.324 76.0:205.48409 77.0:5865.103 99.0:1520.5823 109.0:1268.1304 122.0:516.6457 193.0:381.6133 197.0:510.77475 53.0:381.6133 59.0:111.54851 61.0:317.0326 72.0:93.935585 94.0:82.193634 104.0:82.193634 114.0:457.93597 124.0:29.35487 130.0:117.41948 133.0:164.38727 142.0:52.838768 144.0:551…	566329:0.0 566990:29713.006 567647:5810.0
	9.461	0	0	169849	2.562		62.0:2252.0542 207.0:1260.1584 58.0:36.068935 67.0:642.4779 69.0:412.53845 70.0:410.28415 75.0:599.64606 81.0:1679.4598 84.0:261.4998 87.0:196.12483 89.0:3336.3765 92.0:119.47835 97.0:313.34888 121.0:633.4607 140.0:128.49557 146.0:238.9567 153.0:85.66372 195.0:394.50397 210.0:275.02563 245.0:180.34468 287.0:6.762925 296.0:18.034468 303.0:54.1034 319.0:135.25851 331.0:128.49557 336.0:311.09457 354…	566990:3199.0 567647:16089.0 568258:8495.999 568856:0.0
	9.471	0	0	308216	3.651		81.0:933.44586 89.0:1880.0653 62.0:920.2722 77.0:5367.3135 78.0:1865.0098 80.0:2519.9275 91.0:696.3205 108.0:7700.928 207.0:613.51483 272.0:261.59067 315.0:165.61136	566329:0.0 566990:5884.0 567647:21764.0 568258:22924.0 568856:5432.0
	9.471	0	0	7.43158e+06	86.922		63.0:26396.352 76.0:3640.876 78.0:16687.35 80.0:32464.479 90.0:33222.996 107.0:98000.25 108.0:151551.47 109.0:23362.29 190.0:910.219 217.0:5309.611 250.0:2578.9539 272.0:2427.2507 315.0:1517.0317 50.0:7281.752 51.0:13501.582 52.0:8040.268 53.0:2730.657 57.0:2275.5476 61.0:3944.2825 65.0:5309.611 77.0:40656.45 81.0:5006.2046 82.0:1213.6254 83.0:3185.7666 93.0:1972.1412 114.0:758.51587 128.0:758.51…	566329:0.0 566990:99736.05 567647:230607.08 568258:545828.25 568856:363513.16 569438:375255.16
p-Cresol	9.471	0	0	971066	7.158	106-44-5	90.0:2506.6458 50.0:669.94434 51.0:1635.9689 63.0:1299.7422 77.0:5364.5728 79.0:5670.69 80.0:1417.6725 83.0:218.29646 91.0:730.16406 107.0:14947.035 108.0:10041.638 217.0:195.71408 250.0:120.43943 341.0:130.47604	566329:0.0 566990:3783.0002 567647:8852.0 568258:44949.0 568856:38780.0 569438:38352.0 570022:14568.0 570603:15498.0 571188:2623.0
p-Cresol	9.481	0	0	1.04515e+07	68.581	106-44-5	51.0:16563.691 79.0:67201.266 108.0:94555.016 50.0:5962.9287 53.0:3785.9866 55.0:3123.439 63.0:9938.215 77.0:41456.555 80.0:13818.852 83.0:1987.643 90.0:18362.035 107.0:130521.89 109.0:9370.317 212.0:283.949 240.0:378.59866 277.0:94.649666 297.0:378.59866 304.0:662.54767 341.0:1135.796 349.0:1325.0953 355.0:662.54767 358.0:283.949 366.0:473.24832 381.0:94.649666 399.0:2082.2927 434.0:1230.4457 43…	566329:0.0 566990:46606.99 567647:199734.0 568258:276933.0 568856:430655.9 569438:254226.98 570022:202839.0 570603:139986.0 571188:116532.99 571772:56686.996 572372:46933.0 572963:39554.996
	9.491	0	0	3.71644e+06	49.199		77.0:88374.47 107.0:146898.66 226.0:1176.3656 359.0:294.0914 382.0:1323.4113 426.0:2058.64 52.0:2793.8684 54.0:2352.7312 58.0:2058.64 67.0:4999.5537 74.0:2646.8225 81.0:4705.4624 90.0:11175.474 91.0:14704.57 92.0:1911.5941 99.0:735.2285 127.0:1176.3656 132.0:1323.4113 134.0:147.0457 143.0:441.1371 171.0:441.1371 181.0:1176.3656 192.0:1470.457 193.0:294.0914 223.0:294.0914 259.0:441.1371 275.0:294…	568856:186879.95 569438:308942.94 570022:121031.98 570603:21839.992 571188:0.0 571772:8038.9985
	9.491	0	0	339070	3.664		89.0:8215.863 105.0:5674.6206 52.0:1883.316 59.0:978.66644 65.0:2968.8958 81.0:2919.551 359.0:156.25766 378.0:213.82628	568856:441.0 569438:23010.998 570022:21376.0 570603:13419.999 571188:0.0
	9.5	0	0	162530	4.262		60.0:596.6349 64.0:2660.885 66.0:1038.7839 68.0:1201.2604 69.0:785.7468 72.0:367.5697 75.0:1353.0826 122.0:263.69128 50.0:1132.008 51.0:1345.0919 59.0:514.0649 61.0:737.8029 65.0:1417.0078 76.0:1227.8959 83.0:527.38257 87.0:125.186775 109.0:2397.1936 117.0:66.588715 129.0:362.24258 137.0:452.80325 140.0:261.02774 144.0:386.21454 150.0:527.38257 151.0:503.41068 169.0:277.00903 214.0:676.5413 218.0…	569438:1249.9999 570022:26765.998 570603:0.0 571188:3905.9998
	9.52	0	0	52470.2	1.245		64.0:308.16272 67.0:232.9088 82.0:419.99258 96.0:277.05215 339.0:53.812862 357.0:325.39966 361.0:108.046135 57.0:65.16402 59.0:46.24543 61.0:494.82608 66.0:166.48354 69.0:205.58195 73.0:607.49677 88.0:20.179823 92.0:251.82738 95.0:99.21747 108.0:755.4821 109.0:1011.9341 123.0:128.22597 124.0:5.885782 132.0:81.98053 135.0:308.58313 165.0:37.83717 167.0:36.99634 171.0:22.702301 180.0:39.51882 182.0…	570603:1180.0002 571188:7818.002 571772:0.0 572372:259.00006
	9.53	0	0	316443	3.959		77.0:15531.669 100.0:761.8136 189.0:575.247 52.0:824.00244 65.0:1010.5691 72.0:108.83051 75.0:746.26636 76.0:326.49155 113.0:62.188866 128.0:310.94434 166.0:62.188866 207.0:684.0775 210.0:202.11382 211.0:264.30267 214.0:450.86926 231.0:62.188866 233.0:264.30267 243.0:217.66103 257.0:62.188866 261.0:217.66103 262.0:77.736084 267.0:31.094433 293.0:217.66103 296.0:46.641647 299.0:31.094433 319.0:450…	570603:12804.995 571188:12865.996 571772:24859.992 572372:3006.999 572963:0.0 573575:1931.9994
	9.592	0	0	92877.6	1.98		58.0:257.4717 63.0:496.10403 64.0:470.98486 87.0:433.30606 99.0:163.27475 108.0:6273.518 166.0:188.39394 211.0:169.55455 55.0:401.90707 57.0:163.27475 60.0:106.75657 67.0:257.4717 76.0:113.03636 93.0:144.43535 97.0:144.43535 115.0:69.07778 151.0:94.19697 181.0:43.958588 189.0:50.238384 191.0:125.59596 193.0:138.15556 201.0:94.19697 212.0:219.79294 228.0:175.83435 238.0:69.07778 248.0:31.39899 251…	574830:2334.0 575550:12434.003 576163:0.0 576850:875.0002
Phenol, 2-methoxy-	9.713	0	0	1.18754e+06	10.024	90-05-1	81.0:21424.549 50.0:1479.7737 51.0:1029.4077 52.0:1265.3137 53.0:2680.7495 82.0:1565.5576 109.0:15784.253 110.0:1651.3417 114.0:278.79794 124.0:13403.747 126.0:278.79794 137.0:343.13593 168.0:278.79794 209.0:536.1499 323.0:171.56796 351.0:64.33798 371.0:193.01396 415.0:235.90594 429.0:171.56796 492.0:107.22998	580865:0.0 581514:5996.0 582157:34282.0 582771:62943.99 583371:41680.0 583968:22027.0 584586:11134.997 585241:10253.998 585908:5603.9985 586559:468.9999
Mequinol	9.723	0	0	2.53499e+06	15.68	150-76-5	82.0:2516.816 109.0:25656.113 124.0:22677.025 50.0:2003.18 51.0:1361.1351 52.0:1797.7257 53.0:4365.9053 81.0:33257.926 110.0:2362.725 119.0:667.7267 125.0:1515.226 415.0:282.49976	580865:0.0 581514:17910.002 582157:55657.004 582771:94673.0 583371:98464.01 583968:68979.016 584586:30630.0 585241:19161.002 585908:16065.0 586559:10575.0 587193:6834.0005
	9.797	0	0	114146	1.576		81.0:2414.2905 142.0:152.25256 164.0:154.66927 212.0:21.750366 244.0:70.08451 284.0:232.0039 336.0:48.334145 52.0:140.16902 66.0:125.66878 70.0:72.50122 77.0:1000.5168 85.0:285.17145 95.0:236.83731 96.0:420.50708 107.0:783.0132 118.0:58.000977 138.0:132.9189 143.0:164.33609 150.0:58.000977 153.0:41.084023 156.0:120.835365 161.0:157.08597 177.0:101.50171 179.0:451.92426 186.0:9.666829 189.0:188.50…	586559:2442.0005 587193:3109.0007 587820:9894.002 588421:3355.0007 589014:0.0
	9.807	0	0	831036	9.538		126.0:4942.2554 252.0:2776.834 267.0:25450.066 283.0:1171.8749 312.0:458.55975 105.0:713.3152 115.0:560.4619 147.0:407.60867 152.0:585.93744 169.0:280.23096 190.0:50.951084 193.0:4305.3667 196.0:585.93744 199.0:127.37771 203.0:611.413 205.0:178.3288 225.0:611.413 240.0:382.13312 241.0:662.3641 249.0:433.08423 250.0:25.475542 251.0:6700.0674 255.0:458.55975 265.0:407.60867 268.0:3668.478 285.0:509…	586559:0.0 587193:5067.999 587820:22569.992 588421:59892.99 589014:33678.992 589621:11584.997 590250:4329.9985 591001:2867.9993
	9.817	0	0	208767	3.73		73.0:510.21143 82.0:488.5515 95.0:247.88574 100.0:356.18533 103.0:1287.5619 111.0:671.4575 113.0:421.1651 127.0:1063.7427 128.0:231.03914 151.0:202.15924 163.0:202.15924 181.0:211.78587 192.0:312.8655 194.0:895.2767 195.0:411.53845 236.0:356.18533 239.0:168.46603 255.0:132.36618 269.0:2404.251 295.0:60.166443 313.0:245.47908 53.0:144.39946 54.0:223.81917 56.0:380.25192 57.0:738.84393 59.0:185.312…	588421:7016.0 589014:23424.0 589621:4026.0 590250:0.0
Benzene, 1-chloro-4-methoxy-	10.089	0	0	332480	2.454	623-12-1	99.0:2598.982 142.0:3503.8906 60.0:143.80333 62.0:291.11404 63.0:771.62756 64.0:287.60666 74.0:315.66583 75.0:484.02094 77.0:1360.8705 89.0:217.45868 101.0:968.0419 127.0:2307.868 128.0:231.48828 129.0:554.1689 144.0:1224.0819 145.0:66.640564 399.0:80.67016	603385:0.0 604089:3151.0002 604719:11137.0 605335:15408.0 605960:9079.0 606627:6668.0005 607304:3284.0002 607986:2157.0002 608728:615.0 609401:503.00003
	10.277	0	0	306359	1.538		104.0:326.80823 131.0:3627.5715 57.0:497.47476 58.0:228.76578 69.0:196.08495 71.0:370.3827 72.0:210.60976 76.0:453.90033 85.0:199.71616 86.0:403.0635 89.0:933.2191 91.0:580.99243 98.0:511.99957 103.0:468.42514 118.0:83.51766 129.0:61.730446 132.0:246.92178 136.0:257.8154	614511:0.0 615267:4740.0005 615953:8674.001 616646:9659.0 617331:7057.0 618080:4459.0 618754:4775.0 619392:2994.0002 620078:1867.0001 620833:1051.0001
	10.432	0	0	561889	15.508		58.0:1418.5483 70.0:919.71814 86.0:1434.1367 87.0:62.35377 89.0:748.24524 91.0:997.66034 108.0:1137.9563 115.0:966.48346 118.0:3117.6885 133.0:3086.5117 135.0:997.66034 144.0:77.942215 166.0:904.1297 203.0:405.2995 235.0:904.1297 238.0:467.6533 250.0:5830.0776 254.0:62.35377 263.0:4473.8833 271.0:1527.6674 282.0:1215.8986 285.0:483.24173 323.0:2540.9163 357.0:15572.8545 359.0:3507.3997 52.0:109.1…	625312:0.0 625912:97381.02 626490:24795.0
	10.441	0	0	2.08695e+06	51.112		57.0:2280.0618 59.0:1061.4081 69.0:4245.6323 74.0:19636.049 78.0:2968.0115 103.0:3302.1584 147.0:3439.7483 164.0:3164.5684 165.0:8294.707 190.0:2496.2744 205.0:3282.5027 221.0:1257.9651 237.0:8196.429 253.0:6918.808 270.0:11891.701 307.0:3085.9456 325.0:4481.5005 339.0:10476.49 461.0:4343.9106 487.0:904.1624 61.0:1356.2437 63.0:923.8181 73.0:75438.59 101.0:1454.5221 109.0:9572.328 110.0:3046.6343…	625312:0.0 625912:42957.01 626490:320958.06 627064:132474.02
	10.451	0	0	1.28282e+06	22.688		88.0:1867.9991 105.0:2325.1155 106.0:2468.4275 476.0:91.42324 60.0:429.9363 71.0:150.72481 80.0:1213.211 81.0:681.96796 94.0:489.23788 97.0:14.82539 114.0:452.1744 119.0:1838.3484 120.0:291.566 125.0:1527.0153 130.0:919.1742 133.0:1055.0736 154.0:1171.2058 156.0:1018.01013 177.0:4072.0405 181.0:1986.6023 194.0:2782.2317 203.0:1144.026 204.0:1146.4968 207.0:2295.4646 224.0:593.0156 225.0:632.55 23…	625312:0.0 625912:11240.0 626490:49519.0 627064:142472.0 627640:20071.0 628214:16744.0
	10.461	0	0	1.95576e+07	185.024		73.0:386640.6 163.0:31349.236 191.0:23995.713 195.0:28640.043 268.0:101788.266 339.0:26317.879 55.0:12771.911 59.0:5805.414 75.0:20125.436 119.0:14320.021 127.0:6192.442 192.0:11223.801 203.0:10062.718 205.0:8514.607 210.0:2709.1934 251.0:56893.06 253.0:11610.828 267.0:275950.7 269.0:62311.445 284.0:9288.663 317.0:1935.1381 356.0:53409.812	625312:0.0 625912:155684.0 626490:776867.06 627064:1078509.0 627640:1161857.0 628214:234192.0 628791:41979.0
	10.461	0	0	1.24493e+07	191.979		151.0:18912.016 193.0:142499.83 250.0:10115.729 266.0:40023.1 281.0:439374.5 53.0:7916.657 55.0:19791.643 59.0:7916.657 67.0:15833.314 77.0:6157.4004 95.0:10995.357 102.0:7476.8433 103.0:45740.688 112.0:3078.7002 122.0:1319.4429 134.0:13194.429 135.0:2199.0715 148.0:1759.2572 149.0:8796.286 153.0:439.8143 161.0:14953.687 166.0:12754.614 178.0:10115.729 179.0:19351.83 191.0:11874.986 205.0:9675.91…	626490:71918.02 627064:257889.06 627640:1205531.4 628214:505707.12 628791:122494.03 629391:0.0
	10.47	0	0	2.3282e+06	50.753		69.0:3125.5215 105.0:694.56036 115.0:5407.6484 147.0:7640.164 181.0:3968.9163 194.0:33289.285 223.0:5060.368 249.0:49561.844 283.0:30560.656 355.0:44154.195 52.0:1289.8978 54.0:297.66873 62.0:7640.164 72.0:12799.755 82.0:5109.98 87.0:2679.0186 106.0:3075.9102 118.0:2381.3499 125.0:7243.2725 128.0:2728.63 168.0:3423.1904 177.0:6796.769 207.0:19050.799 211.0:2976.6873 241.0:2133.2925 254.0:49.61145…	627640:51393.0 628214:318704.0 628791:33052.004 629391:0.0
	10.48	0	0	473404	9.245		59.0:1776.0933 61.0:1654.847 66.0:2018.5857 67.0:1094.4929 79.0:963.4159 92.0:1812.1394 95.0:229.38474 104.0:422.7233 107.0:711.0927 110.0:383.4002 117.0:2654.309 119.0:3273.648 131.0:2598.6013 179.0:2385.6013 183.0:383.4002 192.0:1864.5702 209.0:2811.6016 210.0:1736.7701 212.0:586.5695 235.0:979.80054 237.0:1205.9083 323.0:1969.4319 415.0:455.49255 64.0:26.215399 71.0:1687.6163 86.0:462.04642 11…	628214:21816.0 628791:58054.004 629391:0.0
	10.611	0	0	43715.8	0.623		97.0:663.0621 156.0:93.585335 50.0:58.40787 62.0:56.41669 65.0:122.78927 66.0:110.84221 70.0:150.66576 85.0:631.20325 96.0:61.726498 100.0:29.86766 102.0:71.01866 104.0:43.8059 113.0:32.522564 128.0:115.48829 129.0:951.1191 145.0:226.33049 158.0:69.69121 177.0:90.26671 223.0:26.549032 247.0:34.51374 253.0:29.203936 273.0:32.522564 309.0:39.15982 319.0:31.858837 327.0:30.531387 367.0:29.86766 462.…	635281:0.0 635986:437.99997 636686:3911.9998 637339:1471.9999 637960:825.99994 638690:249.99998
	10.946	0	0	408065	3.909		73.0:2786.1091 148.0:518.49115 207.0:456.02234 267.0:249.87526 281.0:6240.635 59.0:181.15956 60.0:49.97505 62.0:156.17204 65.0:924.53845 66.0:74.96258 75.0:206.1471 80.0:124.93763 97.0:393.55353 121.0:1455.5234 124.0:56.22193 131.0:262.36902 145.0:231.13461 147.0:2073.9646 149.0:849.57587 165.0:137.4314 192.0:124.93763 193.0:349.82538 194.0:131.18451 203.0:181.15956 205.0:549.7256 221.0:106.19698…	654672:0.0 655434:4410.9995 656063:22729.0 656743:24543.994 657371:11048.0 658025:160.99998
	11.339	0	0	188843	4.633		50.0:1217.7479 52.0:1798.2078 55.0:1648.0189 70.0:2248.7744 82.0:255.72707 90.0:2236.597 109.0:4055.1006 207.0:1270.517 345.0:178.60303 63.0:828.0686 71.0:523.6316 72.0:414.0343 77.0:661.64307 89.0:722.53046 105.0:832.12775 107.0:1367.9369 130.0:198.89883 131.0:625.1106 140.0:1022.90826 158.0:190.7805 195.0:12.177479 235.0:105.538155 237.0:97.41983 265.0:381.561 268.0:113.65647 272.0:409.97513 27…	679088:0.0 679758:2352.9995 680354:29091.994 680956:9432.999
Creosol	11.349	0	0	6.39776e+06	56.847	93-51-6	67.0:45459.96 95.0:52018.863 123.0:69735.43 137.0:5955.7827 138.0:75314.266 51.0:5126.4966 55.0:5503.445 63.0:3543.3137 65.0:15077.932 66.0:7915.914 68.0:3392.5344 74.0:3241.7551 77.0:18998.193 78.0:8443.642 79.0:4749.5483 96.0:5201.886 107.0:4598.769 119.0:3317.1448 122.0:2412.469 136.0:376.94827 139.0:10026.824 162.0:452.33795 181.0:1055.4552 189.0:1130.8448 250.0:980.06555 254.0:753.89655 295.…	679088:0.0 679758:63691.0 680354:178513.0 680956:356970.0 681550:214899.98 682156:128972.0 682760:60903.996 683399:34079.0 684022:24038.0 684650:9483.999
	11.359	0	0	173990	2.749		106.0:1340.9672 124.0:2826.2156 297.0:325.34012 57.0:381.92102 60.0:333.82727 72.0:438.50192 75.0:489.4247 79.0:1570.1198 84.0:328.16916 89.0:551.6637 119.0:1264.5829 121.0:1239.1216 122.0:1024.1141 132.0:285.7335 153.0:251.78497 156.0:285.7335 175.0:192.37503 191.0:316.853 194.0:605.4155 224.0:22.632357 249.0:195.20407 259.0:104.67465 283.0:543.1766 289.0:497.91183 315.0:118.81987 360.0:263.1011…	679758:0.0 680354:2428.0002 680956:7306.0015 681550:17260.002 682156:1932.0 682760:1912.0004
	11.379	0	0	263741	6.473		52.0:563.537 53.0:749.0049 55.0:1219.808 56.0:905.9393 64.0:292.46857 68.0:784.6718 69.0:1990.213 85.0:363.80237 91.0:1112.8073 94.0:4180.1606 97.0:841.73883 102.0:727.60474 103.0:520.73676 105.0:741.8715 108.0:1177.0077 121.0:570.6704 127.0:941.60614 128.0:7126.2466 157.0:107.0007 209.0:335.26886 211.0:677.6711 349.0:684.80444 491.0:271.06845 58.0:185.46788 70.0:164.06773 106.0:199.73463 118.0:4…	682156:733.0 682760:40646.0 683399:0.0
	11.39	0	0	61748.6	0.959		78.0:1344.7218 143.0:41.728104 146.0:231.52368 57.0:134.6068 59.0:456.31702 63.0:621.88336 81.0:545.15753 83.0:300.17316 89.0:114.41577 101.0:285.3664 117.0:109.0315 124.0:262.48325 126.0:319.0181 152.0:75.37981 153.0:61.919125 205.0:110.37757 234.0:14.806747 235.0:45.766308 275.0:6.7303395 287.0:30.959562 321.0:12.114611 345.0:12.114611 354.0:98.262955 357.0:107.68543 362.0:39.03597 370.0:117.10…	682156:1091.0001 682760:2056.0007 683399:6025.0015 684022:730.00006 684650:0.0
	11.512	0	0	325013	3.034		55.0:2551.4321 57.0:6452.863 85.0:2054.0645 50.0:426.31525 56.0:1117.4626 61.0:174.40169 69.0:852.6305 70.0:826.7932 71.0:2829.183 82.0:193.77966 83.0:452.15253 115.0:251.91356 281.0:348.80338 299.0:148.5644 302.0:83.97118 417.0:290.6695	688785:97.0 689441:3746.0 690069:11966.0 690695:19055.0 691329:10437.0 691995:3653.0002 692642:1640.0 693404:0.0
Cyclotetrasiloxane, octamethyl-	11.614	0	0	418989	3.637	556-67-2	179.0:266.0971 193.0:2032.6863 281.0:7384.195 73.0:436.10358 116.0:140.44014 120.0:347.40454 128.0:251.31393 133.0:628.28485 134.0:170.00648 178.0:214.356 181.0:96.09062 187.0:59.13269 192.0:155.22331 194.0:406.53723 205.0:273.4887 207.0:1138.3043 223.0:266.0971 225.0:162.6149 236.0:192.18124 239.0:96.09062 245.0:133.04855 249.0:702.2007 250.0:310.44662 265.0:923.9483 266.0:406.53723 267.0:1056.9…	694813:0.0 695534:3945.0002 696215:11955.001 696859:22840.002 697483:13485.001 698118:5853.0005 698817:3756.0002 699480:3554.0002 700094:1372.0001
	11.668	0	0	119975	1.66		75.0:508.86337 81.0:1341.3048 143.0:870.0355 50.0:328.9486 51.0:241.67654 55.0:390.7104 61.0:1564.1842 62.0:127.551506 82.0:264.50156 86.0:166.48828 89.0:706.23254 90.0:209.453 96.0:157.08975 100.0:216.16623 106.0:175.88681 115.0:413.5354 118.0:161.11769 125.0:649.8414 131.0:229.59271 142.0:334.3192 171.0:106.069145 175.0:37.594128 191.0:275.24274 220.0:49.677956 227.0:166.48828 228.0:32.223537 2…	698118:0.0 698817:640.9998 699480:5320.998 700094:10426.998 700733:2583.9995 701376:573.9999
	11.69	0	0	89737.2	0.922		107.0:1100.2488 192.0:81.49991 52.0:40.749954 57.0:247.80377 65.0:234.58757 70.0:90.31071 71.0:83.70261 79.0:699.3573 80.0:463.66837 88.0:20.925652 91.0:1081.5258 92.0:238.99297 95.0:325.99963 103.0:83.70261 108.0:257.7159 109.0:120.04716 117.0:129.9593 136.0:59.472904 148.0:16.52025 150.0:148.68227 177.0:17.621601 185.0:37.445904 211.0:48.459404 293.0:19.8243 307.0:36.34455 328.0:23.128351 399.0…	699480:0.0 700094:1355.0001 700733:2617.0002 701376:5792.0005 702026:1950.0001 702709:1968.0 703391:1409.0
	11.866	0	0	463455	5.954		75.0:1522.1493 223.0:344.63757 227.0:186.6787 251.0:933.3935 341.0:7172.77 343.0:2369.3833 73.0:5808.5796 74.0:495.41653 98.0:71.7995 101.0:93.33935 111.0:315.9178 124.0:294.37793 126.0:552.85614 130.0:64.619545 163.0:1378.5503 174.0:64.619545 181.0:129.23909 199.0:272.8381 201.0:35.89975 205.0:179.49875 206.0:57.439598 224.0:64.619545 225.0:208.21854 228.0:78.97945 235.0:28.719799 253.0:1435.99 …	709898:0.0 710645:1718.9995 711357:15763.999 711961:37385.996 712595:15228.999 713246:2553.9998 714051:870.99994
2,3-Dimethoxytoluene	12.014	0	0	1.87834e+06	17.887	4463-33-6	79.0:8932.653 91.0:11507.627 152.0:22764.594 51.0:1344.4554 55.0:1526.7545 63.0:1458.3923 64.0:934.2826 65.0:3213.0205 66.0:3418.107 68.0:546.8971 74.0:934.2826 77.0:7178.025 78.0:1982.5021 81.0:7884.4336 82.0:1390.0302 89.0:888.7078 90.0:638.04663 92.0:2529.3992 94.0:3828.2798 106.0:410.17285 109.0:10527.77 110.0:2050.8643 111.0:319.02332 121.0:1025.4321 131.0:455.74762 136.0:1390.0302 137.0:770…	718951:0.0 719607:10811.0 720210:51535.0 720824:112318.98 721427:69930.0 722029:31549.994 722665:18047.0 723288:12214.997 724012:6695.0
3,4-Dimethoxytoluene	12.024	0	0	1.98909e+06	16.215	494-99-5	65.0:3107.72 66.0:3539.3477 79.0:8351.997 82.0:1424.3716 94.0:3906.2312 121.0:1014.32526 152.0:21559.807 51.0:1402.7903 53.0:1035.9066 64.0:733.7672 74.0:949.5811 77.0:6042.7886 78.0:2050.232 81.0:7812.4624 89.0:949.5811 91.0:9841.113 92.0:2028.6505 95.0:884.8369 105.0:1186.9763 106.0:410.0464 109.0:11006.508 111.0:237.39528 136.0:1402.7903 137.0:8114.602 151.0:884.8369 153.0:1402.7903 407.0:280.…	718951:0.0 719607:9235.996 720210:52567.98 720824:97002.97 721427:101820.98 722029:33941.99 722665:32123.99 723288:8898.997
3,4-Dimethoxytoluene	12.024	0	0	950784	9.012	494-99-5	109.0:7405.6074 137.0:5418.918 51.0:793.1932 52.0:400.3031 53.0:741.30206 65.0:1831.0161 66.0:1986.6896 74.0:518.91144 78.0:1289.8656 79.0:4766.5723 81.0:4544.1816 82.0:808.0192 89.0:600.45465 91.0:4996.376 94.0:2231.319 95.0:585.6286 105.0:822.8453 106.0:237.21666 107.0:1208.3224 121.0:600.45465 136.0:889.5625 152.0:12446.462 166.0:118.60833 192.0:348.41196 300.0:14.826041 301.0:81.54323 334.0:1…	718951:0.0 719607:4706.0 720210:28645.002 720824:33042.996 721427:56590.99 722029:22301.0 722665:10646.0 723288:5694.0
	12.034	0	0	80881.9	1.483		84.0:159.40527 93.0:313.82913 191.0:136.9889 195.0:166.8774 251.0:1244.1084 295.0:39.85132 339.0:62.267685 67.0:178.08557 73.0:2249.109 76.0:26.152428 112.0:77.21193 120.0:232.88113 125.0:144.46103 129.0:46.078087 132.0:89.66547 142.0:13.698891 145.0:117.06325 167.0:129.51678 175.0:145.70639 177.0:98.38294 197.0:115.817894 206.0:189.29376 221.0:17.434952 235.0:32.379196 237.0:74.72122 252.0:227.8…	720824:0.0 721427:1426.0004 722029:9314.001 722665:2117.0 723288:979.0002
Phenol, 4-ethyl-2-methoxy-	12.621	0	0	3.58911e+06	25.946	2785-89-9	74.0:1330.5431 81.0:3193.3032 91.0:9846.019 107.0:3193.3032 137.0:66460.625 152.0:18028.86 50.0:1397.0702 51.0:1197.4888 52.0:1929.2875 53.0:931.3801 63.0:997.9073 64.0:997.9073 65.0:3658.9934 66.0:3259.8306 77.0:4856.482 79.0:12307.523 80.0:598.7444 83.0:598.7444 92.0:931.3801 94.0:8315.895 103.0:399.1629 109.0:2528.0317 117.0:798.3258 119.0:1397.0702 120.0:1596.6516 122.0:6253.5522 131.0:665.27…	754765:0.0 755436:11891.999 756049:50939.996 756647:151175.98 757280:162924.98 757961:84891.99 758648:49087.996 759294:33863.996 760033:15455.997
	12.621	0	0	357500	6.325		79.0:17494.832 94.0:7215.086 135.0:1733.722 343.0:542.8827 58.0:928.15424 64.0:1383.4752 66.0:4202.963 69.0:1120.79 76.0:280.1975 85.0:770.54315 118.0:490.34564 124.0:1103.2777 227.0:17.512344 237.0:17.512344 250.0:35.02469 256.0:122.58641 265.0:227.66048 275.0:560.395 381.0:35.02469 392.0:17.512344 448.0:52.537033 450.0:17.512344 464.0:157.6111 467.0:1050.7407 475.0:17.512344 480.0:35.02469 482.…	756049:1061.9999 756647:8817.997 757280:39717.99 757961:3694.999 758648:0.0
	12.633	0	0	42882.7	0.488		55.0:454.4546 251.0:43.67131 61.0:200.16019 72.0:71.42079 95.0:420.3364 97.0:49.130226 104.0:21.835655 105.0:367.56686 116.0:60.502964 126.0:88.70735 128.0:89.16226 150.0:120.09611 151.0:153.3045 153.0:426.7051 166.0:15.921833 169.0:8.643281 194.0:16.376741 220.0:33.663303 224.0:35.02803 263.0:13.192375 283.0:15.466923 297.0:105.0841 303.0:55.04405 304.0:17.286562 327.0:69.14625 377.0:20.470928 3…	756049:518.00006 756647:1101.0001 757280:1000.00006 757961:3067.0002 758648:774.00006 759294:0.0
	12.928	0	0	1.02165e+06	26.11		67.0:1143.4769 75.0:14645.301 115.0:3049.2717 129.0:2052.3945 131.0:1436.6761 144.0:908.91754 148.0:703.6781 149.0:1773.8552 157.0:6054.564 177.0:87.95976 193.0:6816.882 194.0:1084.837 195.0:3811.5898 203.0:3151.8916 209.0:1553.9558 223.0:3019.952 246.0:571.73846 249.0:3782.2698 254.0:2169.674 267.0:7066.101 284.0:747.658 308.0:2125.6943 310.0:1260.7566 311.0:5028.3667 312.0:1671.2355 317.0:161.2…	774536:0.0 775113:13507.0 775686:163957.0 776263:12300.0
	12.938	0	0	2.21631e+07	287.824		73.0:361477.78 147.0:60456.22 155.0:16793.395 191.0:6717.3574 265.0:13854.55 325.0:177590.14 326.0:68433.08 341.0:419415.0 342.0:132667.81 58.0:9656.201 59.0:11335.541 60.0:1259.5045 88.0:2099.1743 103.0:13854.55 110.0:2099.1743 119.0:5877.6875 123.0:3358.6787 125.0:10495.871 133.0:18472.732 141.0:13434.715 161.0:10076.036 163.0:3778.5137 164.0:11755.375 167.0:5038.018 173.0:18052.898 192.0:6297.…	775113:58391.0 775686:601461.94 776263:1807388.8 776845:892136.9 777528:241108.98 778267:0.0
	12.947	0	0	3.0578e+06	64.452		74.0:21293.543 75.0:18602.246 81.0:645.9113 117.0:2949.6616 122.0:7987.7695 134.0:21508.846 148.0:4112.302 149.0:15028.203 174.0:2971.192 179.0:5920.8535 203.0:3810.8767 221.0:9947.034 251.0:16492.268 269.0:559.7898 284.0:9042.758 297.0:7858.5874 311.0:1054.9884 344.0:12875.165 375.0:559.7898 380.0:8160.0127 383.0:9839.382 413.0:9559.487 414.0:14317.7 427.0:11411.1 452.0:322.95566 87.0:2282.22 98…	776263:18272.002 776845:404728.03 777528:25934.002 778267:0.0
	12.959	0	0	204320	2.766		249.0:3203.219 339.0:808.0192 52.0:32.064255 91.0:721.44574 115.0:721.44574 126.0:400.8032 139.0:1003.61115 165.0:958.7212 176.0:157.11485 181.0:160.32127 186.0:147.49557 193.0:1276.1573 200.0:83.36706 205.0:699.00073 209.0:993.9919 233.0:294.99115 237.0:346.29395 242.0:407.21603 268.0:311.02325 307.0:198.79837 328.0:926.6569 353.0:330.2618 366.0:631.66583 372.0:137.8763 381.0:622.0465 402.0:301.…	776263:0.0 776845:11167.003 777528:17366.002 778267:24.0
Benzene, 4-ethyl-1,2-dimethoxy-	13.236	0	0	395650	2.979	5888-51-7	91.0:1664.5247 151.0:4862.164 166.0:3075.9636 53.0:311.49 77.0:1907.8762 78.0:335.82513 92.0:330.95813 95.0:676.51733 97.0:272.55374 105.0:423.4317 106.0:184.94717 107.0:632.71405 108.0:1031.8105 119.0:243.35156 123.0:584.0437 135.0:496.43716 137.0:418.56467 152.0:812.7942 167.0:438.0328	792087:0.0 792749:4825.0005 793490:16299.004 794189:18704.002 794861:10344.001 795542:3469.0002 796267:3102.0002 797081:1274.0001
	13.271	0	0	180397	1.387		141.0:2400.8535 142.0:2237.4321 52.0:197.06706 56.0:187.45404 68.0:264.35825 71.0:617.637 74.0:180.24426 75.0:151.40518 85.0:374.90808 87.0:156.2117 89.0:129.77588 98.0:112.95307 115.0:430.18298 116.0:112.95307 125.0:283.58432 140.0:103.34005 171.0:88.9205 195.0:122.5661 207.0:213.88986 210.0:81.71073 282.0:141.79216 341.0:117.75959	794189:0.0 794861:2358.0 795542:6652.0 796267:8707.0 797081:3663.0 797916:1896.0 798701:954.0
	13.546	0	0	974876	9.618		65.0:827.8117 77.0:4246.5664 91.0:7450.305 94.0:1300.8469 115.0:978.3229 121.0:10740.05 133.0:720.30365 161.0:2590.943 51.0:870.8149 53.0:870.8149 61.0:215.01602 66.0:333.27484 67.0:1698.6266 68.0:698.80206 74.0:96.75721 79.0:4139.0586 84.0:150.51122 92.0:1483.6106 93.0:10406.775 106.0:677.3005 107.0:1376.1025 119.0:2010.3998 120.0:322.52405 122.0:763.3069 123.0:247.26843 127.0:247.26843 131.0:74…	810850:0.0 811472:6324.0 812092:35294.996 812779:60397.996 813504:32120.998 814303:1690.9999
	13.718	0	0	646510	5.453		73.0:6955.2173 77.0:953.8186 177.0:278.48718 193.0:1065.2135 267.0:4866.5635 281.0:1100.0244 355.0:3355.7705 75.0:1253.1924 91.0:967.743 92.0:466.46603 93.0:396.84424 103.0:334.18463 107.0:125.31924 112.0:306.3359 120.0:208.86539 121.0:466.46603 126.0:459.50385 149.0:320.26025 150.0:90.50834 164.0:187.97885 179.0:271.525 191.0:452.5417 194.0:208.86539 195.0:382.9199 205.0:201.90321 206.0:271.525 …	821038:0.0 821734:3564.9998 822389:20235.998 823064:34239.996 823829:19355.998 824622:5273.9995 825375:5110.9995 826007:4126.9995
	13.8	0	0	172600	2.221		91.0:3450.124 329.0:504.22232 366.0:113.968056 415.0:1243.288 51.0:169.2253 52.0:234.84328 62.0:286.64694 66.0:231.3897 75.0:397.1614 83.0:473.1401 85.0:262.4719 94.0:390.25427 109.0:459.3258 115.0:345.35776 116.0:148.50383 120.0:562.9331 122.0:293.55408 130.0:165.77173 143.0:138.1431 145.0:410.97574 147.0:348.81134 168.0:272.8326 235.0:79.43228 249.0:151.95741 254.0:34.535774 256.0:69.07155 265.…	826007:0.0 826630:1769.0001 827248:6348.0 827972:13949.0 828656:2682.0 829422:321.0
Phenol, 2-methoxy-4-propyl-	13.868	0	0	1.87158e+06	9.053	2785-87-7	137.0:33153.617 166.0:6438.24 51.0:995.6042 66.0:1493.4062 77.0:1958.0215 78.0:1261.0986 94.0:4911.6475 122.0:4015.6035 138.0:2621.7576	829422:0.0 830094:4922.9995 830705:33673.0 831414:55220.996 832089:56849.0 832817:36963.0 833514:29551.0 834174:16409.998 834821:15347.0 835509:8475.0 836242:7218.0 836907:7231.0 837520:5070.0
	13.97	0	0	456195	4.355		327.0:9337.885 399.0:1037.5427 400.0:532.79224 415.0:2570.4888 73.0:5458.783 74.0:953.41766 108.0:140.20848 115.0:495.4033 126.0:280.41696 148.0:205.6391 149.0:355.19482 179.0:327.1531 223.0:289.7642 225.0:121.514015 256.0:74.777855 281.0:448.6671 298.0:168.25017 299.0:252.37526 312.0:102.81955 328.0:1813.363 330.0:476.70883 383.0:448.6671 416.0:1131.015 420.0:130.86125 453.0:196.29187	836907:562.0 837520:6467.0 838193:27350.0 838842:20612.004 839606:7350.0 840340:1618.0 841076:1173.0 841847:0.0
	14.274	0	0	3.61987e+06	42.047		91.0:25184.873 93.0:30131.363 108.0:9319.911 109.0:3951.16 119.0:13813.979 121.0:11491.541 147.0:6876.8276 53.0:6002.1436 54.0:1025.4918 65.0:4584.552 67.0:23073.566 77.0:9862.819 79.0:21082.906 80.0:3166.9602 81.0:16257.0625 82.0:2412.922 85.0:844.5227 89.0:603.2305 94.0:9410.396 95.0:4132.129 105.0:16830.13 106.0:5579.8823 107.0:16287.224 110.0:995.3303 115.0:1839.853 116.0:1327.1072 118.0:1357…	855271:4262.9985 855850:74290.97 856432:264033.9 857019:151145.94 857669:80200.97 858363:11556.995 859053:0.0
	14.284	0	0	2.01133e+06	23.047		81.0:11430.018 105.0:11258.3955 106.0:4153.2495 107.0:11063.891 170.0:697.92896 52.0:1441.6238 55.0:3924.4204 65.0:2997.662 67.0:13809.841 76.0:526.3071 79.0:13203.443 85.0:491.98273 87.0:183.06334 89.0:400.45105 91.0:13683.984 92.0:3260.8157 93.0:15800.654 95.0:2322.6162 108.0:4793.971 119.0:7620.0117 121.0:6533.0728 127.0:469.0998 133.0:4999.9175 134.0:1361.5336 135.0:1178.4702 142.0:286.03647 …	855271:998.00024 855850:36332.01 856432:108597.03 857019:144723.03 857669:31579.01 858363:0.0
	14.284	0	0	18306	0.362		212.0:37.671234 55.0:235.19067 63.0:65.16105 69.0:48.380573 74.0:19.57094 75.0:50.1906 76.0:50.34144 78.0:42.76194 86.0:72.589714 87.0:17.760912 98.0:38.613956 99.0:32.957615 106.0:202.8741 114.0:15.196704 117.0:27.640654 127.0:44.383423 128.0:62.521427 133.0:214.03595 134.0:77.56729 142.0:27.829199 148.0:172.78238 154.0:37.671234 160.0:6.1842666 162.0:75.60643 163.0:53.09419 166.0:83.638435 169.…	855850:0.0 856432:117.0 857019:2274.0 857669:413.00003 858363:155.0
	14.741	0	0	615275	5.797		91.0:5179.6885 133.0:2970.9326 135.0:528.8571 161.0:1011.05035 50.0:202.21007 51.0:378.49576 53.0:274.7983 65.0:969.57135 67.0:1337.6974 77.0:1731.7478 78.0:622.1848 79.0:4526.3945 80.0:725.8823 82.0:212.57982 92.0:1249.5546 93.0:3867.9158 94.0:513.3025 104.0:279.9832 105.0:2162.0923 106.0:1042.1595 107.0:948.83185 119.0:1602.126 120.0:1228.8151 121.0:824.3949 131.0:67.40336 134.0:591.07556 147.0…	881976:1516.9999 882610:1908.0 883230:6658.0 883824:30894.0 884449:36403.0 885074:13953.0 885877:2978.0 886635:0.0
	15.101	0	0	218887	2.783		91.0:1193.4829 123.0:884.45605 165.0:3548.4805 179.0:699.75037 180.0:1218.3472 54.0:85.24878 71.0:319.68292 78.0:323.23495 79.0:1246.7634 80.0:138.52927 93.0:600.29346 95.0:635.81384 103.0:127.87317 107.0:376.51544 108.0:131.4252 109.0:681.99023 117.0:269.95447 118.0:163.3935 119.0:1072.7139 121.0:369.41138 133.0:749.4789 134.0:163.3935 137.0:493.7325 138.0:280.61057 146.0:99.45691 161.0:337.4430…	904052:0.0 904777:1898.9994 905398:9571.999 906045:17475.996 906714:4147.9985 907403:880.99976
	15.152	0	0	1.38498e+06	18.863		59.0:2187.1206 68.0:367.92685 73.0:20419.94 89.0:1471.7074 117.0:1492.1477 207.0:1062.8998 283.0:5150.9756 327.0:12938.761 329.0:4926.132 416.0:2391.5244 71.0:1185.542 74.0:2371.084 75.0:858.496 90.0:102.201904 98.0:960.6979 135.0:613.2114 142.0:1103.7805 147.0:6581.8022 156.0:633.6518 161.0:694.9729 195.0:1533.0286 206.0:511.0095 208.0:1042.4594 269.0:899.3767 272.0:183.96342 281.0:17169.92 282.…	907403:0.0 907986:17274.002 908565:64679.004 909143:118452.02 909736:32071.006 910394:9669.001
	15.162	0	0	218405	2.351		341.0:6601.2705 383.0:4433.886 61.0:125.54968 131.0:1387.6544 149.0:1803.9508 344.0:409.68845	907403:0.0 907986:1967.0 908565:3858.0 909143:13976.0 909736:14762.0 910394:755.0 911064:129.0
	15.504	0	0	399102	3.612		65.0:370.19733 91.0:4802.9497 105.0:4096.2095 133.0:1043.2833 53.0:283.65768 63.0:293.2732 69.0:514.43005 77.0:1331.7488 79.0:2081.759 81.0:1000.01355 89.0:269.2344 90.0:197.11806 96.0:158.65599 104.0:442.3137 117.0:538.4688 119.0:1086.5532 120.0:759.6257 131.0:389.42834 145.0:350.96628 160.0:225.9646 161.0:1812.5245 162.0:557.6998 324.0:33.6543 480.0:43.269817	927631:427.9999 928314:2358.9998 928990:3789.999 929608:12532.999 930236:22682.998 930882:15753.997 931534:4003.999 932270:0.0
	15.619	0	0	172621	1.669		79.0:1323.413 93.0:1103.5065 51.0:92.731636 52.0:63.58741 61.0:72.86057 64.0:136.44798 67.0:871.67737 77.0:471.6066 80.0:225.2054 89.0:152.34483 91.0:1751.3032 94.0:340.45758 97.0:91.4069 106.0:264.94754 108.0:468.95712 119.0:382.84918 122.0:239.77751 130.0:54.314243 131.0:284.8186 133.0:437.16342 135.0:169.56642 136.0:168.24168 142.0:19.871065 147.0:606.72986 148.0:255.67438 161.0:154.99431 190.…	935076:601.9999 935773:1016.9998 936494:6439.9985 937127:10479.998 937769:5345.9995 938472:1205.9998 939198:996.9998 939897:0.0
	15.698	0	0	155901	2.085		94.0:788.02466 124.0:169.42531 133.0:1968.0916 134.0:841.2163 57.0:596.9287 62.0:242.31758 63.0:181.24567 68.0:193.06604 79.0:1700.1632 81.0:730.8929 85.0:187.15585 89.0:153.66481 96.0:250.19783 105.0:1172.1866 108.0:480.69504 131.0:384.16202 147.0:711.19226 154.0:39.401234 160.0:131.99413 162.0:350.671 165.0:76.832405 173.0:76.832405 179.0:65.01203 202.0:161.54506 220.0:108.35339 266.0:139.87437…	940502:1565.0 941184:3016.0 941864:13095.0 942507:4458.0005 943259:937.0 944030:0.0
	17.114	0	0	118978	1.73		73.0:2966.6938 74.0:267.2697 147.0:534.5394 148.0:106.90789 154.0:32.666298 155.0:130.66519 178.0:74.24159 179.0:74.24159 189.0:121.75621 194.0:47.514618 203.0:35.635963 215.0:38.60563 218.0:68.30226 221.0:656.29565 251.0:172.2405 253.0:35.635963 269.0:112.84721 270.0:29.696636 271.0:38.60563 279.0:44.544952 283.0:252.4214 297.0:53.453945 298.0:53.453945 299.0:35.635963 309.0:53.453945 349.0:50.4…	1024836:0.0 1025570:1979.0 1026259:5701.0 1026854:10866.0 1027458:928.0 1028103:196.0

## Sheet: CLIS 2072 20 a
Name	RT [min]	RRT [min]	RI	Area	S/N	CAS	m/z	intensities
	5.661	0	0	10853.7	0.396		109.0:279.01758 124.0:33.515625 63.0:9.775391 65.0:11.171875 79.0:88.25781 81.0:30.164062 93.0:19.550781 108.0:11.171875 110.0:29.326172 183.0:3.6308594 207.0:32.398438 219.0:4.46875 256.0:6.423828 269.0:6.1445312 283.0:6.982422	336154:0.0 337034:14.0 337917:94.0 338798:364.0 339679:572.0 340558:190.00002 341442:48.0
	5.72	0	0	10522.1	0.299		56.0:25.666128 58.0:139.35034 71.0:43.799805 53.0:14.506943 57.0:36.546337 59.0:42.683887 69.0:24.6897 70.0:18.691637 75.0:34.872456 86.0:16.87827 114.0:5.9980626 148.0:5.719083 195.0:2.9292865 282.0:15.343882 475.0:4.324185	340558:0.0 341442:60.0 342323:239.00002 343204:432.00003 344083:281.00003 344966:84.00001 345848:43.000004 346729:57.000004 347609:41.000004
Ethylbenzene	5.808	0	0	41465.1	1.428	100-41-4	50.0:22.943466 51.0:60.2266 65.0:89.861916 79.0:84.126045 91.0:955.0218 92.0:64.050514 106.0:227.52272 52.0:12.4277115 59.0:48.754868 61.0:21.031511 63.0:36.327156 68.0:14.339667 77.0:81.25811 78.0:81.25811 102.0:8.6038 103.0:18.163578 105.0:43.019 107.0:21.98749 112.0:6.6918445 117.0:20.075533 132.0:5.7358665 134.0:27.723356 135.0:22.943466 136.0:9.559778 144.0:5.7358665 160.0:5.7358665 162.0:5.…	346729:0.0 347609:619.0001 348490:2063.0005 349371:1428.0004 350253:601.0002 351133:175.00005
o-Xylene	5.97	0	0	218161	4.493	95-47-6	51.0:106.77378 63.0:101.00223 65.0:158.71779 77.0:415.55203 78.0:222.2049 79.0:288.5778 91.0:2882.892 92.0:207.77602 103.0:210.66179 105.0:380.9227 106.0:903.2485 107.0:86.57334 50.0:40.40089 53.0:20.200445 54.0:8.657333 58.0:17.314667 61.0:37.515114 62.0:40.40089 64.0:23.086224 66.0:14.42889 68.0:20.200445 71.0:57.71556 85.0:20.200445 86.0:17.314667 89.0:43.28667 97.0:23.086224 99.0:20.200445 10…	356420:0.0 357302:2441.0002 358183:6493.0 359062:6175.0 359940:5026.0005 360818:2529.0 361697:1116.0 362577:606.0 363458:465.0 364339:366.0
Trisiloxane, octamethyl-	6.028	0	0	38950.3	1.342	107-51-7	73.0:581.00214 75.0:54.087288 147.0:38.384525 189.0:50.0162 191.0:52.92412 205.0:62.811043 221.0:572.2784 222.0:132.01952 56.0:19.192263 59.0:23.26335 72.0:13.376426 74.0:25.0081 81.0:28.497602 119.0:13.95801 129.0:11.050091 130.0:6.979005 131.0:18.61068 163.0:11.050091 175.0:12.794842 190.0:9.30534 206.0:14.539594 207.0:37.802944 208.0:17.447512 212.0:8.723756 223.0:94.21657 224.0:7.560589 225.0…	359062:0.0 359940:185.99998 360818:1757.9999 361697:1938.9999 362577:549.99994 363458:252.99998
	6.204	0	0	13370.7	0.419		94.0:57.84649 114.0:176.72368 69.0:32.903507 71.0:39.44883 77.0:27.950293 78.0:10.7909355 79.0:52.893272 80.0:12.38304 81.0:60.5 85.0:38.033627 98.0:6.8991227 99.0:21.935673 105.0:24.942982 116.0:8.137426 121.0:13.621345 122.0:3.8918128 130.0:2.8304093 137.0:8.491228 181.0:4.7763157	369626:0.0 370508:31.99999 371389:227.99994 372269:604.9999 373149:446.99988 374031:133.99995 374912:73.99998 375791:34.999992
	6.249	0	0	20383.9	0.289		57.0:142.56776 66.0:31.824436 67.0:44.9538 92.0:12.415812 95.0:40.529774 106.0:29.683779 107.0:75.77927 138.0:3.9958935 161.0:5.2802877 193.0:6.850103 207.0:14.556469 211.0:5.137577 251.0:3.4250515	370508:0.0 371389:60.999996 372269:71.99999 373149:152.99998 374031:292.99997 374912:416.99997 375791:303.99997 376672:252.99998 377553:215.99998 378434:226.99998 379296:190.99998 380157:156.99998 380940:45.0
2-Hexanone, 4-methyl-	6.307	0	0	82642.2	2.521	105-42-0	58.0:1727.2695 71.0:617.2525 72.0:247.2468 85.0:342.3417 99.0:146.96487 59.0:408.04367 86.0:36.308968 114.0:86.44993 156.0:8.644993 163.0:6.915994 198.0:10.373991 250.0:5.1869955	375791:0.0 376672:73.00001 377553:1094.0001 378434:3643.0002 379296:2833.0002 380157:1070.0001 380940:540.00006 381723:252.0 382506:257.00003 383317:158.00002
2,4-Dithiapentane	6.336	0	0	239132	5.883	1618-26-4	61.0:5001.4717 62.0:175.22675 64.0:70.0907 93.0:140.1814 108.0:1962.5396 110.0:160.2073 60.0:60.07774 63.0:275.3563 76.0:75.097176 81.0:255.3304 82.0:45.058304 109.0:110.142525 124.0:30.03887 126.0:15.019435 146.0:10.012957 172.0:10.012957 177.0:25.03239 203.0:10.012957 213.0:10.012957 276.0:5.0064783 323.0:15.019435 355.0:10.012957 356.0:15.019435 461.0:10.012957 492.0:5.0064783	377553:0.0 378434:426.0 379296:3418.0 380157:8501.0 380940:8247.0 381723:4624.0 382506:2228.0 383317:1381.0 384187:1014.00006 385065:811.0
Styrene	6.362	0	0	123188	3.579	100-42-5	77.0:463.70746 78.0:1581.0367 102.0:123.444305 103.0:653.62177 104.0:1025.5374 50.0:88.62668 51.0:180.4186 52.0:41.1481 53.0:36.400246 55.0:83.87882 56.0:83.87882 63.0:167.75764 69.0:68.05263 74.0:85.46144 75.0:52.226437 79.0:183.58385 105.0:174.08812 124.0:20.57405 200.0:7.9130964 204.0:9.495716 242.0:6.330477 282.0:23.73929 309.0:6.330477 475.0:4.747858	379296:0.0 380157:553.0001 380940:2912.001 381723:5172.001 382506:3716.001 383317:1694.0004 384187:720.00024 385065:515.00006 385942:307.00006
4,6-Octadiyn-3-one, 2-methyl-	6.389	0	0	67475.4	2.082	29743-33-7	65.0:90.80755 79.0:163.7779 91.0:1619.9418 92.0:165.39946 105.0:189.7229 106.0:530.2512 80.0:43.78221 87.0:32.431267 107.0:102.158485 122.0:30.809704 208.0:27.566576 283.0:11.350944	380940:0.0 381723:643.99994 382506:2741.9998 383317:3007.9998 384187:1227.0 385065:380.0 385942:150.99998
	6.52	0	0	39161.6	0.908		55.0:357.33044 56.0:125.54853 69.0:74.39913 70.0:140.57144 83.0:180.6325 50.0:15.022902 57.0:196.01309 59.0:15.3805895 67.0:44.35333 84.0:22.534351 85.0:28.972738 86.0:4.6499457 97.0:20.030535 100.0:3.2191932 101.0:16.811342 108.0:50.07634 154.0:5.0076337 192.0:6.7960744 277.0:4.6499457	389460:145.99998 390342:478.99997 391223:1311.9999 392102:1300.9999 392980:588.99994 393860:242.0 394742:118.0 395623:154.99998 396503:116.0 397384:0.0
1-Octene, 3,7-dimethyl-	6.681	0	0	615235	21.64	4984-01-04	50.0:241.64369 51.0:352.66916 53.0:946.982 54.0:417.97827 55.0:6524.3794 56.0:4297.339 57.0:1188.6257 63.0:84.90184 65.0:280.82916 66.0:65.309105 67.0:1306.1821 68.0:339.60736 69.0:4258.154 70.0:4565.1064 71.0:653.09106 74.0:71.84001 79.0:365.731 81.0:372.2619 82.0:156.74185 83.0:1253.9348 84.0:927.3893 85.0:124.087296 91.0:156.74185 95.0:215.52005 97.0:352.66916 111.0:744.5238 125.0:52.247284 52…	399148:0.0 400028:8455.001 400862:31270.0 401532:30036.0 402202:12891.0 402972:4052.0 403850:2106.0
	6.801	0	0	1.29613e+06	44.539		51.0:986.2479 63.0:1352.9298 65.0:6650.8516 74.0:771.29645 77.0:2756.4365 78.0:12631.56 79.0:2933.4553 93.0:897.73846 108.0:10861.371 109.0:834.51746 133.0:6916.38 134.0:771.29645 135.0:1567.8813 151.0:5904.8433 152.0:796.58484 50.0:556.345 52.0:379.3261 60.0:75.86523 61.0:429.90295 62.0:505.76816 64.0:328.7493 66.0:404.61453 68.0:214.95148 73.0:139.08624 75.0:391.97034 76.0:366.68192 80.0:404.61…	405608:0.0 406489:4171.9995 407351:26272.992 408068:64358.99 408698:53001.996 409339:26227.994 410030:11227.996 410811:6935.9985 411670:4416.9985
Benzene, 1-methoxy-4-methyl-	7.096	0	0	87412.4	3.364	104-93-8	51.0:121.03597 53.0:140.59734 74.0:44.01308 77.0:674.86725 78.0:122.25855 79.0:520.8215 81.0:105.14236 107.0:671.19946 121.0:544.0506 122.0:1221.3629 123.0:72.132545 50.0:72.132545 52.0:12.225856 60.0:11.00327 63.0:62.351864 65.0:35.454983 66.0:33.00981 73.0:25.674297 80.0:50.126007 90.0:8.558099 94.0:47.680836 108.0:37.900154 118.0:7.335513 124.0:20.783955 132.0:6.112928 133.0:90.47133 137.0:12.…	423984:0.0 424865:2860.0002 425745:4861.0005 426625:2221.0002 427506:1102.0001
Bicyclo[3.1.0]hex-2-ene, 2-methyl-5-(1-methylethyl)-	7.154	0	0	160821	5.211	2867-05-02	67.0:187.36621 77.0:756.5353 79.0:724.7184 80.0:148.47888 91.0:1539.5846 92.0:874.96484 93.0:1765.8381 105.0:275.7465 106.0:60.098595 119.0:61.866203 51.0:61.866203 52.0:24.74648 55.0:67.16902 58.0:19.443665 62.0:28.281693 63.0:65.40141 65.0:95.450714 68.0:24.74648 70.0:26.514088 74.0:10.605635 78.0:106.05635 89.0:31.816904 94.0:118.42959 95.0:56.563385 102.0:8.838029 103.0:58.33099 104.0:17.6760…	426625:0.0 427506:1047.0001 428386:6467.0 429254:7530.0015 430090:2816.0002 430965:915.0002 431847:412.0001
Glycolaldehyde dimethyl acetal	7.241	0	0	61236.7	1.779	30934-97-5	58.0:86.491425 59.0:240.81927 60.0:50.87731 75.0:1694.2145 76.0:105.14644 122.0:145.84828 71.0:22.046835 72.0:81.403694 74.0:18.655014 120.0:22.046835 133.0:45.789577 141.0:13.567283 145.0:8.479551 159.0:8.479551 161.0:11.871372 268.0:6.7836413 429.0:8.479551	432727:0.0 433608:702.00024 434488:2571.0005 435367:2455.0005 436246:956.0002 437126:291.0001 437998:71.000015
R(-)3,7-Dimethyl-1,6-octadiene	7.3	0	0	168819	7.527	10281-56-8	51.0:103.23551 53.0:217.63162 54.0:69.75372 55.0:864.94617 56.0:139.50745 63.0:72.54388 65.0:206.47102 67.0:2787.359 68.0:485.48593 69.0:563.6101 70.0:80.91432 79.0:340.39816 80.0:139.50745 81.0:898.428 82.0:714.27814 83.0:128.34685 91.0:125.5567 93.0:206.47102 94.0:153.45819 95.0:1183.0232 96.0:306.91638 109.0:128.34685 123.0:251.1134 260.0:8.370447 50.0:55.80298 52.0:33.48179 61.0:41.852234 62.…	436246:0.0 437126:3307.9988 437998:10875.996 438779:6913.9976 439578:1856.9993
2-Methyl-3-(methylthio) furan	7.365	0	0	919106	31.488	0	51.0:1051.3308 59.0:1197.7186 69.0:2195.8174 83.0:798.47906 85.0:3273.7642 99.0:2501.9011 113.0:11205.323 114.0:652.09125 127.0:652.09125 128.0:13294.677 129.0:771.8631 130.0:692.0152 50.0:505.7034 52.0:505.7034 53.0:771.8631 58.0:585.55133 60.0:79.84791 65.0:572.24335 70.0:385.93155 71.0:479.08743 80.0:106.463875 81.0:1038.0228 82.0:186.31178 84.0:452.47147 86.0:226.23573 87.0:279.46768 97.0:359…	439578:0.0 440394:6871.0005 441208:31045.002 441880:45500.0 442516:28630.002 443189:12890.001 443910:5882.0 444719:4000.0007 445552:3317.0
	7.44	0	0	12245.5	0.407		57.0:164.46277 72.0:77.40958 81.0:260.37766 242.0:8.079787 82.0:43.005318 150.0:5.2127657 205.0:11.207447 233.0:8.3404255 313.0:5.2127657 415.0:4.691489	443910:0.0 444719:32.999996 445552:555.0 446419:588.0 447271:179.0 448038:107.0 448777:11.0
	7.467	0	0	171773	6.113		58.0:2107.7542 59.0:295.38095 69.0:227.86531 70.0:398.76428 71.0:582.32245 85.0:481.04898 95.0:1768.066 110.0:489.48843 114.0:54.856464 54.0:29.538095 55.0:227.86531 62.0:23.208504 65.0:67.51565 67.0:991.6361 77.0:75.9551 86.0:73.84524 93.0:160.34967 94.0:69.62551 96.0:46.417007 106.0:18.988775 108.0:33.757824 109.0:147.69048 111.0:31.64796 113.0:356.56702 136.0:12.6591835 164.0:6.3295918 175.0:1…	445552:0.0 446419:1292.0004 447271:6671.002 448038:8834.003 448777:3836.001 449573:1617.0005 450439:696.0002
	7.522	0	0	13496.6	0.449		92.0:57.741264 97.0:294.30368 126.0:42.71675 75.0:22.978666 77.0:38.003178 89.0:10.31094 91.0:77.47935 98.0:8.248752 117.0:24.157059 118.0:7.0703588 161.0:9.721744 167.0:4.124376 183.0:5.0081706 210.0:13.551521 222.0:5.891966 239.0:5.0081706 253.0:5.5973673 268.0:6.481162 283.0:10.605538	448777:0.0 449573:103.00001 450439:458.00003 451308:649.00006 452186:263.00003 453067:71.00001 453947:26.000008
	7.61	0	0	23965.3	0.639		79.0:150.12923 105.0:453.10907 50.0:28.574446 63.0:17.23538 64.0:9.978377 78.0:25.399506 89.0:13.606878 91.0:63.045204 101.0:10.43194 111.0:22.224567 120.0:62.138077 126.0:14.514004 131.0:8.61769 154.0:5.896314 216.0:4.0820637 226.0:7.257002 267.0:16.328255 269.0:6.3498764 385.0:4.0820637	454827:0.0 455705:290.99997 456586:922.99994 457465:579.99994 458344:289.99997 459222:292.00003 460099:369.00003 460942:255.0
2-Heptanol, 5-methyl-	7.668	0	0	66605.3	2.289	54630-50-1	55.0:781.62067 56.0:264.45224 69.0:517.1684 70.0:236.28572 84.0:250.36897 97.0:318.43805 120.0:61.80984 53.0:56.33302 57.0:384.9423 71.0:125.96689 79.0:67.28666 83.0:59.46263 93.0:48.508987 112.0:15.648061 115.0:36.77294 122.0:16.430464 141.0:4.6944184 166.0:4.6944184 176.0:17.212868 199.0:3.9120152 219.0:10.17124 249.0:9.388837 327.0:12.518449 348.0:3.9120152	458344:0.0 459222:885.0 460099:3308.0 460942:2013.0 461810:677.0 462685:628.9999 463548:256.99997 464408:176.0
Arsenous acid, tris(trimethylsilyl) ester	7.711	0	0	94248.2	3.322	55429-29-3	75.0:168.50551 133.0:186.15848 191.0:243.9318 192.0:56.168503 207.0:1603.2096 208.0:397.994 209.0:605.015 210.0:93.07924 211.0:112.337006 223.0:312.9388 224.0:93.07924 225.0:80.24072 226.0:36.910732 227.0:30.491474 59.0:40.12036 61.0:32.096287 73.0:60.98295 96.0:52.958874 115.0:28.88666 117.0:20.862587 119.0:35.305916 123.0:30.491474 134.0:32.096287 135.0:54.56369 138.0:8.024072 151.0:83.45035 15…	460942:0.0 461810:2259.0005 462685:4800.001 463548:2365.0007 464408:920.00024 465288:560.00006 466133:591.0001
	7.928	0	0	2442.64	0.156		280.0:14.676852 132.0:2.9236171 138.0:2.6591694 171.0:3.2468312 173.0:2.2478063 180.0:25.69551 189.0:15.088216 197.0:17.864918 201.0:2.4828708 221.0:31.351755 222.0:8.991225 233.0:5.5240207 237.0:29.956059 269.0:33.57018 273.0:3.0705326 294.0:4.7453685 325.0:6.9344087 342.0:2.4241047 360.0:6.8168764 458.0:3.2909057 489.0:2.4387963	474031:0.0 474911:12.0 475688:226.0 476293:100.0 476880:68.0 477467:43.0
Cyclotetrasiloxane, octamethyl-	7.938	0	0	4.6716e+06	209.327	556-67-2	73.0:11091.182 74.0:861.451 89.0:538.40686 115.0:861.451 118.0:215.36275 119.0:2045.946 133.0:2799.7158 163.0:1830.5834 177.0:1722.902 178.0:646.08826 179.0:2907.397 191.0:7322.3335 193.0:14752.349 194.0:2261.3088 195.0:2261.3088 203.0:1507.5392 205.0:2907.397 206.0:538.40686 207.0:3876.5295 209.0:2584.353 211.0:2476.6716 225.0:323.04413 235.0:1292.1765 236.0:323.04413 249.0:11091.182 250.0:2907.…	474031:0.0 474911:15934.001 475688:133362.02 476293:302477.03 476880:213516.06 477467:74437.01 478078:40906.004 478726:37679.004
2-Octanone	8.088	0	0	494281	16.968	111-13-7	50.0:164.11646 55.0:765.87683 58.0:10930.156 59.0:2385.1592 60.0:164.11646 68.0:295.40964 70.0:262.58633 71.0:3074.4482 72.0:1269.1672 85.0:2002.2208 86.0:295.40964 113.0:1126.933 128.0:492.34937 51.0:207.88084 57.0:590.8193 61.0:43.76439 63.0:54.705486 87.0:21.882195 99.0:142.23427 112.0:87.52878 114.0:54.705486 129.0:54.705486 216.0:10.941097 314.0:10.941097 402.0:10.941097	482799:0.0 483677:904.0 484555:11576.0 485310:24518.998 485979:17636.998 486672:7540.9995 487413:3116.9998 488236:2155.9998 489095:1529.9999 489966:818.99994
	8.111	0	0	67861.1	2.487		81.0:2078.4058 82.0:511.79962 138.0:120.668205 53.0:376.56802 54.0:64.49507 79.0:122.74869 80.0:70.736534 92.0:49.93167 96.0:70.736534 123.0:24.965836 137.0:43.690212 139.0:16.64389 160.0:12.482918 375.0:6.241459 398.0:10.4024315 450.0:12.482918	484555:0.0 485310:455.99997 485979:1845.9999 486672:3592.9998 487413:2008.0 488236:625.99994 489095:410.99997 489966:235.99998
	8.137	0	0	56310.2	1.024		67.0:315.0495 95.0:731.9406 110.0:70.33664 56.0:49.821785 69.0:158.9901 108.0:22.712872 124.0:6.5940595 127.0:8.059406 129.0:21.247526 133.0:43.227722 161.0:13.920793 165.0:9.524753 192.0:6.5940595 251.0:10.257426 328.0:5.128713 357.0:6.5940595	486672:840.0002 487413:677.0002 488236:1480.0004 489095:1477.0004 489966:799.0002 490845:404.0001 491723:306.00006 492600:292.00006 493479:280.00006 494358:82.00002 495237:0.0
Benzene, 1-ethyl-4-methyl-	8.195	0	0	55099.5	2.089	622-96-8	79.0:367.0376 105.0:1218.1746 106.0:114.62303 115.0:68.286064 120.0:442.64 50.0:29.265455 60.0:13.413334 63.0:45.117577 65.0:48.775757 78.0:75.602425 80.0:24.387878 82.0:74.38303 91.0:56.09212 102.0:14.632728 103.0:60.9697 104.0:21.949091 117.0:46.33697 119.0:59.750305 133.0:39.020607 142.0:6.0969696 153.0:13.413334 180.0:8.535758 194.0:12.193939 203.0:7.316364 205.0:13.413334 210.0:7.316364 267.…	489966:0.0 490845:1362.0 491723:3017.9998 492600:1390.9999 493479:512.99994 494358:241.0
	8.225	0	0	18348.5	0.704		55.0:337.1998 59.0:178.21973 83.0:247.41487 53.0:15.526718 58.0:28.0156 84.0:28.353138 95.0:44.55493 96.0:20.252241 100.0:7.0882845 101.0:14.176569 122.0:35.778957 159.0:3.712911 161.0:13.839031 163.0:8.775971 178.0:7.763359 225.0:6.7507467 241.0:4.725523 244.0:3.712911 326.0:4.0504484 356.0:7.0882845	491723:0.0 492600:661.00006 493479:1017.00006 494358:242.00002 495237:170.00002 496115:177.00002
1-Heptanol, 2-propyl-	8.283	0	0	35117.7	1.159	10042-59-8	55.0:322.6838 56.0:156.0049 57.0:410.12866 70.0:87.444855 71.0:181.04779 83.0:122.75122 53.0:24.632353 58.0:22.990196 62.0:11.905637 69.0:70.2022 73.0:38.180145 85.0:80.46568 87.0:13.137255 96.0:13.547794 97.0:43.927696 98.0:22.579657 111.0:11.495098 126.0:23.811274 127.0:6.9791665 312.0:5.33701 325.0:5.747549	494358:89.0 495237:246.0 496115:617.0 496997:1675.0001 497876:1084.0 498756:286.00003 499634:0.0
Benzene, 1-methoxy-2-methyl-	8.413	0	0	2.00422e+06	60.26	578-58-5	51.0:1310.1562 63.0:1461.3281 65.0:1578.9062 77.0:13874.219 78.0:2721.0938 79.0:8549.609 89.0:1595.7031 90.0:1108.5938 91.0:9154.297 92.0:3728.9062 107.0:13353.516 108.0:890.2344 121.0:4165.625 122.0:16780.078 123.0:1763.6719 50.0:722.2656 52.0:571.09375 53.0:537.5 60.0:134.375 61.0:352.73438 62.0:436.71875 64.0:335.9375 66.0:151.17188 74.0:470.3125 75.0:167.96875 76.0:268.75 80.0:638.28125 86.0:…	503158:633.0 504039:24771.002 504765:87075.0 505390:86538.0 506007:54602.0 506649:21049.0 507360:11160.0 508135:8346.0 508966:6228.0 509843:3769.0 510719:0.0
Benzene, 1-methoxy-2-methyl-	8.423	0	0	1.94214e+06	63.101	578-58-5	50.0:774.1783 51.0:1341.909 63.0:1513.9487 65.0:1651.5803 77.0:14520.145 78.0:2855.8577 79.0:8980.469 89.0:1685.9883 90.0:1152.6655 91.0:9582.607 92.0:3939.7073 107.0:13763.17 108.0:946.21796 121.0:4369.8066 122.0:17186.758 123.0:1840.824 52.0:602.1387 53.0:567.7308 60.0:154.83566 61.0:361.2832 62.0:430.09906 64.0:361.2832 66.0:154.83566 74.0:498.91492 75.0:172.03963 76.0:275.2634 80.0:653.75055 …	503158:0.0 504039:24180.002 504765:80653.0 505390:91181.0 506007:54537.004 506649:21575.0 507360:12576.001 508135:12263.001 508966:7972.0
	8.469	0	0	96056.6	3.252		57.0:89.14291 67.0:115.44737 77.0:404.0658 79.0:681.72406 80.0:156.36543 91.0:615.9629 92.0:336.1126 93.0:729.9489 105.0:204.59029 106.0:57.723686 115.0:67.9532 121.0:195.09145 136.0:40.918056 324.0:9.498835 51.0:25.573786 54.0:17.53631 61.0:21.920387 65.0:46.032814 66.0:27.765823 71.0:24.112427 72.0:8.768155 78.0:59.915726 81.0:51.14757 82.0:30.688541 87.0:13.152232 88.0:4.3840775 90.0:43.110096…	507360:3339.9988 508135:4698.9985 508966:2704.999 509843:857.9997 510719:0.0
	8.611	0	0	3.69689e+06	205.621		51.0:17051.693 54.0:2414.3992 62.0:7394.0977 68.0:301.7999 73.0:2867.099 77.0:150749.05 80.0:7997.6973 86.0:1358.0995 92.0:37724.99 94.0:3319.7988 321.0:1056.2997 365.0:301.7999 469.0:754.49976 485.0:1508.9995 490.0:2112.5994 50.0:3923.3987 52.0:9204.896 60.0:452.69983 74.0:3168.899 78.0:17806.193 82.0:3470.6987 96.0:150.89995 103.0:1207.1996 104.0:1659.8994 111.0:301.7999 144.0:150.89995 165.0:1…	514859:0.0 515488:35077.01 516081:152065.05 516658:297122.1 517233:158716.05 517806:119699.05
	8.621	0	0	3.3881e+06	334.028		55.0:4509.1025 65.0:8234.013 78.0:10390.54 79.0:42934.496 84.0:1372.3354 91.0:195851.88 109.0:2548.623 115.0:1372.3354 124.0:5097.246 169.0:2744.671 230.0:8626.108 284.0:588.1438 295.0:980.2396 297.0:5685.39 299.0:1568.3834 305.0:2156.527 325.0:2940.719 331.0:3136.7668 343.0:11370.78 363.0:1960.4792 367.0:980.2396 369.0:1764.4314 380.0:2156.527 383.0:7841.917 385.0:8037.965 386.0:3920.9585 391.0:…	516081:0.0 516658:109273.05 517233:482670.2 517806:93771.05
	8.63	0	0	6.58618e+06	627.354		76.0:7882.835 93.0:19535.723 106.0:5483.7114 107.0:45240.62 117.0:342.73196 119.0:4455.5156 120.0:5826.4434 122.0:342389.22 129.0:1370.9279 134.0:1028.1959 151.0:342.73196 153.0:1028.1959 170.0:1713.6598 183.0:2741.8557 214.0:1028.1959 235.0:4112.7837 242.0:3084.5876 253.0:6511.907 335.0:4112.7837 350.0:1028.1959 366.0:4112.7837 371.0:8568.299 374.0:8911.031 377.0:7882.835 387.0:9939.227 393.0:89…	516658:0.0 517233:241734.98 517806:906526.0 518381:204342.0
	8.64	0	0	1.7494e+08	4913.69		63.0:134660.53 79.0:456009.53 87.0:9181.399 89.0:134660.53 91.0:1153795.9 122.0:3057406.0 123.0:324409.47 135.0:250958.25 184.0:21423.266 197.0:21423.266 229.0:156083.8 405.0:6120.933 53.0:30604.666 67.0:6120.933 80.0:24483.732 81.0:3060.4666 90.0:6120.933 105.0:15302.333 106.0:9181.399 107.0:198930.33 119.0:6120.933 121.0:670242.2 124.0:24483.732 136.0:24483.732 141.0:3060.4666 166.0:3060.4666 1…	515488:0.0 516081:445750.3 516658:1792371.4 517233:3883952.0 517806:5689127.5 518381:7100286.5 518955:5870057.0 519529:3403989.8 520102:1328846.9 520676:602388.44 521251:405849.28 521831:218776.16
	8.649	0	0	1.55111e+08	3586		63.0:98930.58 79.0:351753.16 89.0:94533.664 122.0:2196258.8 123.0:217647.27 135.0:169281.2 197.0:13190.744 229.0:107724.41 53.0:24183.03 65.0:15389.201 67.0:4396.9146 80.0:19786.115 81.0:2198.4573 87.0:4396.9146 90.0:4396.9146 91.0:822223.0 105.0:10992.286 106.0:6595.372 107.0:169281.2 108.0:10992.286 115.0:2198.4573 119.0:4396.9146 121.0:532026.7 124.0:15389.201 136.0:17587.658 141.0:2198.4573 1…	515488:0.0 516081:538571.5 516658:1675018.4 517233:3171720.0 517806:3879629.5 518381:5046189.5 518955:5181768.5 519529:3801489.0 520102:1787352.4 520676:933616.75 521251:665714.6 521831:377417.3 522409:172960.14
	8.649	0	0	2.91309e+06	246.336		63.0:7189.341 66.0:1094.9283 85.0:743.7249 105.0:3098.8538 119.0:2510.0715 165.0:3078.1948 196.0:3078.1948 229.0:10319.183 261.0:392.52148 267.0:196.26074 296.0:413.1805 297.0:671.41833 340.0:4297.077 362.0:2096.891 365.0:2272.4927 366.0:908.99713 367.0:2365.4585 374.0:3646.3179 376.0:1714.6991 381.0:2189.8567 400.0:888.3381 409.0:3005.8882 413.0:795.3725 418.0:2096.891 419.0:1714.6991 433.0:2541…	518381:111344.99 518955:355954.9 519529:41165.0 520102:0.0
	8.659	0	0	5.68637e+06	255.462		70.0:147.71588 93.0:4948.482 95.0:2215.7383 107.0:73784.086 120.0:960.1532 125.0:812.4374 183.0:664.72144 198.0:812.4374 209.0:73.85794 283.0:443.14764 308.0:295.43176 316.0:147.71588 318.0:1477.1588 323.0:1477.1588 325.0:1255.585 338.0:1329.4429 354.0:4505.3345 358.0:1551.0167 387.0:1551.0167 430.0:1994.1644 453.0:2954.3176 459.0:1698.7327 460.0:1329.4429 469.0:1772.5906 474.0:4136.045 482.0:310…	518381:220992.98 518955:245879.98 519529:369141.97 520102:134163.98 520676:22810.998 521251:0.0
	8.668	0	0	5.88399e+06	157.824		62.0:8257.459 77.0:149985.48 50.0:8107.323 51.0:13962.612 52.0:4954.4756 54.0:900.8137 61.0:4804.34 74.0:2402.17 78.0:24321.97 96.0:750.6781 103.0:1351.2206 110.0:300.27124 139.0:150.13562 269.0:300.27124 282.0:150.13562 313.0:450.40686 320.0:900.8137 347.0:450.40686 353.0:150.13562 363.0:600.5425 373.0:1501.3562 377.0:450.40686 384.0:450.40686 456.0:900.8137 477.0:1501.3562	518381:85663.0 518955:90542.0 519529:134438.0 520102:228056.0 520676:172586.0 521251:127236.99 521831:90969.0 522409:54893.0 522991:29652.0 523585:8348.0 524204:0.0
	8.678	0	0	1.997e+06	70.401		51.0:14825.143 52.0:4494.5 60.0:368.9515 73.0:1710.5934 78.0:26430.344 81.0:939.1493 84.0:1106.8545 92.0:33507.504 416.0:469.57465 444.0:1408.7239 66.0:1006.2314 75.0:1308.1008 82.0:134.16418 85.0:1542.8882 97.0:33.541046 124.0:1375.1829 138.0:704.36194 165.0:33.541046 167.0:33.541046 214.0:67.08209 244.0:67.08209 251.0:201.24628 267.0:33.541046 283.0:134.16418 290.0:33.541046 299.0:167.70523 300…	520102:59692.004 520676:101730.02 521251:76876.01 521831:54480.01 522409:33698.004 522991:14524.001 523585:4799.0005 524204:0.0
	8.688	0	0	857454	37.624		59.0:185.75398 62.0:1186.4287 65.0:5986.072 80.0:2187.1033 85.0:659.127 86.0:509.32544 93.0:4595.913 96.0:89.88096 110.0:77.896835 124.0:749.008 207.0:35.952385 214.0:35.952385 230.0:53.928577 385.0:77.896835 414.0:305.59528 436.0:29.96032 449.0:143.80954 467.0:359.52383 470.0:83.88889 472.0:125.83334 492.0:77.896835 497.0:317.5794 52.0:940.754 60.0:83.88889 61.0:1354.2064 64.0:856.8652 74.0:1204…	520676:40486.996 521251:54365.996 521831:30210.998 522409:15128.999 522991:6052.9995 523585:1968.9999 524204:0.0
Cyclohexene, 1-methyl-4-(1-methylethenyl)-, (S)-	8.82	0	0	146548	5.753	5989-54-8	53.0:209.97964 56.0:178.6394 65.0:150.43318 67.0:1565.4453 68.0:675.3823 69.0:186.47447 79.0:919.83624 92.0:485.7738 93.0:1320.9913 94.0:640.908 52.0:25.072197 55.0:139.4641 61.0:59.546467 63.0:84.61867 66.0:64.247505 70.0:54.845432 80.0:169.23734 81.0:159.83525 91.0:490.47485 95.0:119.09293 101.0:10.969086 103.0:51.711407 105.0:103.42281 107.0:319.6705 136.0:51.711407 179.0:32.907257 225.0:6.268…	526961:163.99995 527703:983.99976 528475:5897.998 529190:8312.998 529885:4414.999 530620:662.99976 531456:0.0 532287:636.9998
	8.885	0	0	73972.2	3.176		71.0:220.81155 81.0:641.31354 84.0:240.97261 93.0:959.09015 108.0:290.89523 111.0:347.53818 125.0:138.24724 136.0:63.363316 139.0:315.85654 50.0:28.801506 53.0:64.323364 54.0:29.761557 58.0:63.363316 59.0:56.642963 69.0:225.6118 74.0:43.20226 77.0:153.60803 79.0:163.20854 80.0:44.16231 83.0:143.04749 95.0:102.72537 96.0:72.00377 97.0:45.12236 112.0:39.36206 144.0:4.800251 146.0:12.480653 154.0:30…	530620:186.00006 531456:0.0 532287:1926.0006 533084:4590.001 533846:2232.0002 534624:583.0002 535451:87.00002
Thiophene, 2-(methylthio)-	8.953	0	0	130969	4.7	5780-36-9	71.0:1349.4515 115.0:1988.0898 130.0:2184.9304 131.0:181.53076 132.0:207.77617 57.0:157.47247 58.0:107.16876 72.0:111.543 73.0:74.362 76.0:50.303703 102.0:21.871176 114.0:24.058292 116.0:133.41417 117.0:111.543 127.0:30.619646 202.0:6.5613527 232.0:8.74847 293.0:6.5613527 326.0:13.122705 350.0:8.74847 484.0:13.122705	534624:0.0 535451:98.0 536329:2662.0 537182:6791.0 537970:4498.0005 538731:1579.0 539551:516.0 540400:289.0 541263:57.000004
	8.966	0	0	56375	1.736		54.0:295.52362 82.0:789.37994 98.0:74.27599 124.0:320.80908 57.0:103.51229 58.0:58.47259 71.0:618.7032 72.0:67.16446 88.0:9.482041 109.0:64.003784 126.0:38.718338 127.0:22.124763 145.0:18.964083 162.0:4.7410207 226.0:10.272212 319.0:3.1606805 385.0:4.7410207 480.0:3.9508507	535451:389.0 536329:217.99998 537182:1387.0 537970:2508.0 538731:1440.0 539551:638.0 540400:235.0 541263:233.99998 542076:0.0
Phenol, 2-methyl-	9.122	0	0	1.28461e+06	20.268	95-48-7	77.0:3683.261 79.0:4453.3433 80.0:1635.6783 89.0:1575.982 90.0:1844.6154 107.0:5963.659 108.0:5718.9043 50.0:388.02588 51.0:370.11697 52.0:244.75478 53.0:322.35995 61.0:143.27109 62.0:208.93701 63.0:525.32733 64.0:119.39258 65.0:161.17998 74.0:208.93701 78.0:632.78064 81.0:238.78516 91.0:549.2059 109.0:298.48145	540400:0.0 541263:1266.9999 542076:3259.0 542900:4020.0 543689:7291.0 544457:10331.0 545213:13827.0 545951:19312.0 546658:24033.0 547346:29287.0 548020:23344.0 548711:16157.999 549429:11215.0 550149:9062.0 550941:6744.0 551716:4798.0005
	9.209	0	0	40239.8	1.149		55.0:130.70865 57.0:522.31177 70.0:159.46455 71.0:273.4425 85.0:98.81574 56.0:74.242516 69.0:110.840935 84.0:83.653534 93.0:66.399994 118.0:8.365354 122.0:78.425186 220.0:6.7968497 232.0:6.7968497 306.0:7.3196845 314.0:6.2740154 376.0:4.7055116 377.0:5.7511806 392.0:5.7511806 408.0:5.228346 498.0:4.7055116	549429:0.0 550149:156.00005 550941:280.00006 551716:864.00024 552549:1660.0004 553368:939.00024 554178:647.0002 554950:311.00006 555709:153.00003 556448:270.00006
Thiophene, 2-butyl-	9.298	0	0	55888.3	2.06	1455-20-5	97.0:1820.5903 57.0:112.989586 93.0:193.17575 98.0:510.27557 99.0:143.97061 140.0:194.99817	555709:0.0 556448:682.0 557176:2535.0005 557855:2976.0 558519:1426.0 559169:748.0 559806:401.0
Ethanone, 2,2-dihydroxy-1-phenyl-	9.402	0	0	407584	10.858	1075-06-5	105.0:6724.2856 77.0:8285.882 106.0:679.8327	561059:0.0 561676:529.00006 562293:1537.0001 562898:4407.0005 563502:11270.001 564096:15690.001 564688:14372.001 565278:9448.001 565867:3912.0002 566454:3223.0002 567040:2761.0002 567624:1854.0005 568209:690.00006
	9.421	0	0	106457	5.237		50.0:1438.4384 55.0:696.90106 69.0:167.02588 81.0:1010.7945 86.0:228.94064 128.0:87.83257 208.0:220.30136 445.0:11.519026 53.0:917.20245 60.0:109.43075 68.0:190.06392 73.0:442.0426 80.0:722.81885 89.0:646.5053 99.0:71.99391 104.0:23.038052 110.0:174.22527 111.0:28.797565 112.0:10.079147 126.0:21.598173 136.0:47.51598 137.0:67.67428 148.0:46.076103 151.0:31.67732 155.0:24.47793 167.0:8.639269 171.…	561676:0.0 562293:277.0 562898:957.0 563502:2554.0 564096:2345.0 564688:4330.9995 565278:7567.9995 565867:4313.0
	9.431	0	0	922861	24.746		51.0:2194.8088 52.0:901.82745 67.0:434.61563 79.0:10854.525 91.0:3303.0789 109.0:2705.4824 225.0:108.65391 54.0:380.28867 58.0:86.92313 59.0:32.596172 61.0:706.2504 62.0:412.88486 63.0:999.61597 69.0:152.11548 70.0:65.192345 80.0:2270.8667 85.0:217.30782 92.0:358.5579 94.0:86.92313 107.0:9061.736 115.0:21.730782 152.0:10.865391 209.0:141.25008 211.0:32.596172 234.0:10.865391 237.0:43.461563 271.0…	559806:0.0 560439:1250.0004 561059:2033.0005 561676:3414.001 562293:5207.0015 562898:10063.003 563502:14459.004 564096:13956.004 564688:20066.006 565278:21591.006 565867:35758.008 566454:28467.008 567040:30125.008
Phenol, 3-methyl-	9.46	0	0	2.10706e+07	228.643	108-39-4	50.0:3713.2788 51.0:5569.918 52.0:1856.6394 53.0:4084.6067 62.0:1949.4714 63.0:4641.5986 77.0:47808.465 78.0:6219.742 79.0:38803.76 80.0:16616.922 89.0:5105.7583 90.0:8819.037 91.0:4455.9346 107.0:92739.14 108.0:69623.98 109.0:4827.2627 55.0:1206.8157 60.0:278.4959 61.0:1578.1436 65.0:1578.1436 66.0:835.48773 68.0:371.32788 71.0:371.32788 74.0:1392.4795 75.0:371.32788 76.0:464.15985 81.0:3898.942…	561059:47582.99 561676:57883.99 562293:77072.99 562898:112059.0 563502:154584.98 564096:198394.95 564688:218768.95 565278:240573.94 565867:255919.94 566454:278989.97 567040:305202.97 567624:330388.94 568209:303744.97 568793:233350.94 569381:201023.95 569971:147173.98 570565:120253.98 571163:103781.98 571767:81131.99 572377:50550.99 572993:33694.996 573624:13689.997 574271:0.0
p-Cresol	9.47	0	0	301691	8.342	106-44-5	63.0:541.91736 72.0:37.97219 74.0:287.50372 88.0:15.731336 99.0:72.68962 100.0:13.561496 109.0:533.23804 300.0:12.476577 435.0:22.240854 50.0:275.02713 51.0:164.36533 56.0:48.278927 60.0:52.076145 61.0:139.95464 68.0:47.194008 71.0:66.1801 73.0:101.439995 77.0:1884.5055 79.0:1661.5546 80.0:507.7424 81.0:258.21088 83.0:55.330906 89.0:231.63036 92.0:55.330906 106.0:30.920212 107.0:2687.3462 108.0:2…	567040:7206.0 567624:8004.0005 568209:12054.0 568793:7849.0005 569381:4675.001 569971:3347.0002 570565:3414.0 571163:3062.0 571767:1701.0 572377:0.0
	9.49	0	0	58364.8	2.791		59.0:2434.4214 67.0:869.9584 95.0:550.7299 153.0:38.98973 211.0:48.737164 265.0:24.368582 474.0:65.79517	566454:79.00001 567040:0.0 567624:51.000004 568209:840.0 568793:2372.0002 569381:4033.0007 569971:1713.0 570565:816.00006 571163:350.00003
Thiophene, 3-(methylthio)-	9.68	0	0	129747	3.749	20731-74-2	71.0:393.29962 84.0:252.6652 97.0:579.2231 115.0:698.4048 130.0:1190.6252 57.0:274.11792 58.0:76.27629 59.0:21.452707 62.0:71.509026 69.0:96.53718 72.0:112.0308 81.0:897.43823 85.0:123.948975 86.0:25.028158 87.0:21.452707 89.0:61.974487 96.0:34.562695 114.0:28.60361 116.0:40.52178 117.0:82.235374 129.0:54.823586 131.0:91.76991 132.0:109.64717 144.0:11.918171 171.0:9.534536 172.0:4.767268 181.0:8.…	578514:0.0 579267:462.00003 580034:2176.0002 580778:5418.0005 581484:4993.0005 582170:3039.0002 582880:1630.0001 583586:642.00006 584304:354.00003
	9.703	0	0	154114	2.866		81.0:807.07196 109.0:789.29865 53.0:127.64502 57.0:156.7287 62.0:41.201874 69.0:63.82251 70.0:23.428516 71.0:177.73357 72.0:72.70919 73.0:37.162476 82.0:37.162476 84.0:102.600746 85.0:78.36435 88.0:19.389116 97.0:231.05363 110.0:59.78311 112.0:12.926078 113.0:78.36435 114.0:13.733957 115.0:264.17673 117.0:43.62551 118.0:12.926078 124.0:776.37256 125.0:59.78311 131.0:51.70431 344.0:3.2315195	576319:0.0 577057:291.00003 577773:628.00006 578514:787.00006 579267:1124.0001 580034:1343.0001 580778:2261.0002 581484:3318.001 582170:4142.0005 582880:3739.0 583586:2021.0004 584304:1078.0001 585052:670.00006 585837:86.00002 586639:55.0
	9.814	0	0	400892	14.777		126.0:827.2162 251.0:1940.4791 252.0:456.12854 267.0:7723.261 268.0:1816.7832 269.0:2404.3386 75.0:270.58472 117.0:177.81282 127.0:177.81282 132.0:154.61984 133.0:146.88885 135.0:456.12854 165.0:146.88885 179.0:371.08765 181.0:123.69588 193.0:1059.146 194.0:123.69588 195.0:270.58472 211.0:224.19878 212.0:85.04092 223.0:316.97067 225.0:115.96488 237.0:239.66077 241.0:100.5029 253.0:456.12854 270.0…	586639:0.0 587455:7165.998 588191:19792.998 588844:21352.998 589497:9410.999 590187:1846.9999 591006:126.99997
Phenacylidene diacetate	9.878	0	0	188832	5.848	5062-30-6	51.0:285.7826 74.0:180.31522 77.0:3398.7715 105.0:2806.7935 106.0:217.73912 135.0:265.36957 136.0:170.10869 50.0:119.07608 75.0:74.847824 76.0:95.260864 78.0:292.58694 87.0:23.815216 89.0:61.23913 92.0:340.21738 118.0:20.413042 123.0:37.423912 133.0:61.23913	590187:0.0 591006:667.00006 591849:4939.0005 592669:8451.001 593435:5527.0005 594261:2224.0002 595114:920.00024 595950:750.00006 596736:461.00003
	9.932	0	0	99373	3.579		55.0:590.75775 67.0:186.20087 69.0:652.8247 73.0:747.0468 79.0:217.60823 80.0:198.16557 93.0:512.9871 121.0:171.24496 50.0:38.885323 53.0:86.74418 56.0:93.47433 58.0:41.128704 59.0:16.45148 61.0:11.216919 65.0:27.668402 68.0:64.31034 70.0:154.79349 71.0:587.0188 81.0:115.908165 82.0:39.633114 83.0:71.788284 84.0:47.858856 92.0:121.14273 94.0:53.841213 96.0:62.81475 98.0:22.433838 103.0:52.345623 …	594261:0.0 595114:1846.9995 595950:5170.9985 596736:3951.999 597501:1216.9996 598306:384.99988 599185:54.99998
Benzene, 1-chloro-4-methoxy-	10.073	0	0	110293	3.637	623-12-1	73.0:242.73808 75.0:213.91986 99.0:948.7845 101.0:319.2172 112.0:106.40573 114.0:45.444115 127.0:677.22815 129.0:187.31844 142.0:1107.2847 143.0:105.29734 144.0:331.40952 50.0:47.660904 61.0:63.178406 63.0:190.64362 74.0:100.86377 86.0:18.842682 100.0:47.660904 111.0:90.88823 113.0:38.79376 128.0:38.79376 130.0:25.49304 139.0:157.39182 145.0:18.842682 155.0:11.083931 159.0:15.517503 167.0:18.8426…	601814:0.0 602694:355.0001 603556:2683.0002 604385:5256.0015 605182:3397.0002 605973:1257.0001 606712:563.00006 607432:392.00003 608204:165.0
3-Ethylanisole	10.1	0	0	73025.5	2.614	10568-38-4	51.0:39.61888 67.0:98.72246 78.0:149.38266 79.0:109.54729 90.0:26.845581 93.0:197.22842 106.0:24.89711 108.0:216.28012 109.0:115.82569 52.0:15.154763 53.0:37.67041 60.0:3.4639459 62.0:22.94864 63.0:22.94864 64.0:20.350681 65.0:101.32042 68.0:11.47432 69.0:44.8148 77.0:188.78505 81.0:58.454086 82.0:15.804253 89.0:21.21667 91.0:419.35394 92.0:40.26837 95.0:104.13487 96.0:16.453743 103.0:35.072453 1…	604385:549.0 605182:1095.0001 605973:3777.0002 606712:2936.9998 607432:1053.0001 608204:331.99997 609077:0.0
3-Ethylanisole	10.112	0	0	216836	7.98	10568-38-4	53.0:124.39362 65.0:338.46637 77.0:636.4325 78.0:422.35974 91.0:1388.58 92.0:130.17937 105.0:205.39412 106.0:69.429 121.0:2889.9822 136.0:1278.6508 137.0:303.75186 51.0:109.929245 52.0:37.607376 62.0:86.78625 63.0:92.572 64.0:60.750374 66.0:37.607376 67.0:303.75186 69.0:144.64375 79.0:306.64474 82.0:43.393124 89.0:75.21475 90.0:72.32188 93.0:561.2177 95.0:306.64474 103.0:118.60787 108.0:581.4679 …	603556:1240.0001 604385:940.0002 605182:893.0002 605973:8249.001 606712:11531.003 607432:4992.001 608204:1119.0001 609077:0.0
Benzene, 1-ethyl-4-methoxy-	10.179	0	0	383967	14.172	1515-95-3	62.0:131.21094 63.0:292.70132 65.0:373.44653 77.0:1705.7422 78.0:797.35876 79.0:322.98077 90.0:111.02464 91.0:1675.4628 92.0:181.67668 106.0:151.39723 121.0:10083.056 122.0:797.35876 135.0:171.58354 136.0:2109.4683 137.0:211.95613 50.0:121.11779 51.0:222.04929 52.0:60.558895 55.0:70.65205 61.0:50.465744 64.0:111.02464 66.0:40.372597 74.0:100.93149 75.0:40.372597 102.0:40.372597 103.0:111.02464 10…	609077:694.00024 609955:9102.003 610759:20479.006 611461:14862.004 612219:4678.0015 613041:1177.0004 613919:0.0
	10.258	0	0	398619	11.308		89.0:1223.8372 91.0:1277.0475 131.0:4429.7583 136.0:838.06244 56.0:97.55224 57.0:554.2741 58.0:403.51154 59.0:323.69608 60.0:57.644505 61.0:802.58887 64.0:62.078697 69.0:297.0909 70.0:146.32835 71.0:164.06512 72.0:177.3677 76.0:558.70825 77.0:292.6567 78.0:101.986435 83.0:101.986435 84.0:84.249664 85.0:266.05157 86.0:319.26187 87.0:53.21031 88.0:141.89417 93.0:133.02579 98.0:501.06378 99.0:84.249…	613041:317.00003 613919:2220.0002 614768:9511.001 615493:16340.001 616161:13730.001 616838:7601.0005 617564:3763.0 618367:1694.0001 619185:844.00006 620042:0.0
	10.334	0	0	19754.2	0.691		73.0:131.80675 164.0:52.819614 325.0:135.19882 341.0:242.04951 342.0:79.9563 343.0:49.185238 155.0:22.77543 156.0:7.268754 162.0:6.7841706 165.0:13.32605 172.0:4.845836 199.0:5.5727115 207.0:36.343773 223.0:7.268754 224.0:6.5418787 225.0:8.964797 234.0:4.603544 237.0:15.022092 239.0:8.722506 243.0:6.5418787 252.0:7.753338 253.0:18.414177 283.0:22.048555 295.0:8.480213 296.0:11.145423 326.0:31.497…	617564:0.0 618367:40.999996 619185:364.0 620042:997.99994 620920:760.99994 621798:99.99999 622676:24.999998
	10.378	0	0	62274.2	2.17		53.0:96.96532 69.0:182.69684 70.0:75.680244 71.0:115.29412 85.0:250.09956 97.0:133.62292 129.0:516.1629 130.0:53.212673 144.0:590.66064 146.0:66.81146 52.0:13.598794 55.0:38.431374 57.0:65.62896 58.0:56.760185 65.0:36.65762 68.0:15.37255 81.0:100.512825 83.0:79.81901 91.0:67.99397 92.0:35.475113 94.0:22.467573 95.0:71.54148 98.0:49.07391 99.0:14.781298 107.0:47.891403 109.0:76.86275 111.0:18.9200…	620920:0.0 621798:1008.0002 622676:3136.0007 623539:2344.0 624404:702.0 625281:59.000004
	10.434	0	0	30065.4	3.203		103.0:417.19653 115.0:152.01155 137.0:202.54286 166.0:87.28136 190.0:84.77567 206.0:193.77296 212.0:90.62228 240.0:56.37791 241.0:390.46924 243.0:74.33532 296.0:38.002888 308.0:42.17903 314.0:93.12796 360.0:166.62805 51.0:35.07959 54.0:56.795525 58.0:30.06822 63.0:57.630753 66.0:135.30699 71.0:56.795525 76.0:81.43476 78.0:74.75294 92.0:42.17903 97.0:63.05974 106.0:36.750046 107.0:130.71323 112.0:…	624404:0.0 625281:351.0 626042:4628.0 626635:1969.0
Cyclopentasiloxane, decamethyl-	10.444	0	0	3.68407e+06	190.371	541-02-6	134.0:549.43945 238.0:732.58594 251.0:9706.764 254.0:732.58594 267.0:60987.78 268.0:17459.965 269.0:14346.475 286.0:244.19531 323.0:2441.9531 340.0:915.7324 355.0:42551.03 356.0:15384.305 357.0:10073.057 59.0:1770.416 61.0:427.3418 73.0:55371.29 74.0:4822.8574 83.0:122.09766 87.0:732.58594 89.0:488.39062 94.0:122.09766 96.0:244.19531 110.0:244.19531 113.0:183.14648 114.0:427.3418 125.0:427.3418 1…	625281:989.00024 626042:115733.03 626635:275086.06 627217:183088.05 627794:58275.016 628376:0.0
Cyclopentasiloxane, decamethyl-	10.444	0	0	6.18634e+06	273.28	541-02-6	73.0:82146.76 74.0:7146.94 223.0:2497.1235 238.0:1033.2925 251.0:13605.019 252.0:3960.9548 267.0:86021.6 268.0:24626.805 269.0:18771.48 270.0:3444.3086 286.0:344.43085 323.0:3099.8777 339.0:3616.524 341.0:947.1848 355.0:58467.137 356.0:19718.666 357.0:13174.4795 59.0:2669.339 61.0:688.8617 75.0:7060.8325 85.0:430.53857 87.0:1033.2925 89.0:774.9694 96.0:258.32312 110.0:344.43085 113.0:172.21542 12…	625281:15241.999 626042:171200.98 626635:394889.97 627217:339479.0 627794:115993.99 628376:22526.998 628969:0.0
Cyclopentasiloxane, decamethyl-	10.454	0	0	4.43271e+06	183.894	541-02-6	59.0:1591.7573 73.0:47318.6 74.0:4099.981 87.0:627.0559 149.0:578.8208 179.0:3087.0444 203.0:771.7611 223.0:1398.817 238.0:578.8208 251.0:7428.2007 252.0:2267.0483 267.0:48186.836 268.0:13409.35 270.0:1929.4028 339.0:1977.6378 341.0:482.3507 61.0:385.88055 75.0:4292.9214 85.0:241.17535 89.0:434.11563 103.0:771.7611 110.0:192.94028 113.0:96.47014 117.0:385.88055 125.0:385.88055 126.0:482.3507 133.…	625281:3700.999 626042:97792.97 626635:241877.94 627217:265726.94 627794:122492.98 628376:30078.992 628969:0.0
Cyclotetrasiloxane, octamethyl-	10.454	0	0	1.29371e+06	65.608	556-67-2	119.0:586.4467 135.0:611.1764 165.0:710.09515 177.0:409.80615 189.0:229.63275 194.0:1020.98254 195.0:738.3576 205.0:1310.6731 209.0:943.2607 210.0:183.7062 249.0:2656.6743 250.0:872.6045 266.0:1346.0012 283.0:3529.2788 329.0:222.56714 59.0:522.85614 61.0:123.64841 62.0:74.18904 67.0:144.84528 73.0:14685.898 74.0:1271.8121 75.0:1504.9778 87.0:194.30464 89.0:141.31247 103.0:321.48587 110.0:67.12342…	625281:0.0 626042:14201.001 626635:35506.004 627217:94803.0 627794:58450.0 628376:19880.0 628969:2933.0
Cyclotetrasiloxane, octamethyl-	10.454	0	0	4.68632e+06	203.642	556-67-2	119.0:2674.241 133.0:4584.413 141.0:191.01721 165.0:3056.2754 177.0:1910.1721 191.0:8213.74 193.0:23399.61 195.0:3438.3098 196.0:859.57745 207.0:8977.809 208.0:1719.1549 209.0:4584.413 249.0:12702.645 265.0:25978.34 266.0:6685.6025 281.0:95413.09 282.0:23877.152 283.0:17287.059 284.0:2865.2583 59.0:2101.1895 61.0:573.05164 62.0:286.52582 67.0:668.56024 75.0:6590.0938 89.0:668.56024 105.0:1050.594…	625281:0.0 626042:18806.002 626635:98396.01 627217:294262.03 627794:285863.03 628376:92312.01 628969:15350.001 629628:2441.0002
	10.508	0	0	22994.2	0.749		83.0:190.9241 98.0:289.86804 55.0:77.18208 67.0:78.05256 69.0:48.74658 70.0:37.720566 79.0:39.17136 81.0:107.93886 93.0:37.43041 94.0:13.347278 97.0:84.7262 100.0:4.6425314 107.0:49.03674 183.0:3.7720568 234.0:4.062215 254.0:4.352373 290.0:4.062215 371.0:3.1917403 489.0:3.7720568	628376:0.0 628969:152.00005 629628:701.0002 630473:1082.0002 631347:546.0002 632204:223.00006 633083:74.000015
	10.607	0	0	467492	15.245		50.0:159.20836 51.0:326.18298 52.0:229.10472 58.0:194.15654 59.0:201.9228 62.0:155.32523 64.0:128.14331 65.0:625.1841 67.0:431.02753 69.0:524.22266 70.0:291.2348 71.0:267.93604 77.0:1615.3824 85.0:1075.6272 95.0:1669.7462 96.0:217.45532 97.0:640.71655 99.0:217.45532 123.0:706.7298 129.0:3879.2476 130.0:256.28662 131.0:357.24805 138.0:1762.9414 143.0:155.32523 144.0:3005.5432 145.0:318.41672 146.0…	633083:0.0 633961:1389.0 634838:5735.9995 635672:17004.998 636398:22028.998 637100:11722.0 637834:4413.9995 638627:1021.99994 639504:215.0
3,4-Dimethylanisole	10.673	0	0	105419	3.516	4685-47-6	77.0:472.62625 91.0:809.1447 92.0:240.06413 93.0:171.47438 121.0:1070.6432 135.0:315.08417 136.0:740.555 137.0:96.45434 50.0:17.147438 51.0:68.58975 52.0:33.22316 65.0:90.02405 66.0:16.075724 74.0:25.721157 78.0:92.16748 79.0:173.61781 86.0:18.219152 102.0:12.860579 103.0:65.37461 105.0:126.46236 106.0:51.442314 110.0:28.936302 119.0:81.45033 122.0:97.526054 128.0:11.788864 134.0:21.434298 140.0:…	638627:120.99999 639504:1551.0 640380:5081.0 641227:4046.0002 642077:1171.0 642955:362.0 643835:0.0
Bicyclo[2.2.1]heptan-2-one, 1,7,7-trimethyl-, (1S)-	10.772	0	0	991794	35.082	464-48-2	55.0:2330.0117 67.0:4901.3794 68.0:900.44275 69.0:1141.7986 79.0:1847.3 80.0:1132.5156 81.0:6312.3823 83.0:1188.2131 91.0:1151.0814 93.0:4325.8384 95.0:9273.632 108.0:5458.354 109.0:3119.0596 50.0:250.6387 51.0:232.07288 52.0:185.6583 53.0:789.0478 54.0:92.82915 56.0:139.24373 59.0:83.546234 63.0:222.78996 65.0:807.6136 70.0:157.80956 75.0:83.546234 77.0:1178.9302 82.0:668.3699 84.0:176.37538 94.…	644715:1441.0 645593:17561.002 646328:50694.0 646959:49928.0 647589:24740.006 648251:7005.0 649013:0.0
Cyclopentasiloxane, decamethyl-	10.817	0	0	18218.2	0.592	541-02-6	73.0:165.42763 267.0:234.41447 269.0:69.22149 355.0:128.58772 356.0:57.254387 135.0:42.94079 221.0:6.570175 223.0:12.671053 227.0:7.508772 228.0:5.3969297 241.0:9.385965 251.0:38.717106 268.0:45.28728 323.0:5.3969297 357.0:27.219297	647589:0.0 648251:227.00002 649013:856.00006 649887:769.00006 650765:93.0 651644:95.00001 652524:72.00001 653389:38.000004
	10.875	0	0	25931.7	0.868		137.0:531.9516 138.0:68.15796 193.0:93.18471 249.0:60.1707 57.0:73.4828 79.0:172.52484 116.0:12.247133 119.0:72.41783 124.0:11.714649 129.0:11.714649 139.0:94.24968 141.0:16.507006 159.0:7.454777 194.0:15.442038 248.0:12.779617	649887:0.0 650765:110.99999 651644:999.9998 652524:1253.9999 653389:466.99997 654212:192.99998 654987:94.99999
	10.929	0	0	123634	3.994		65.0:354.87402 73.0:239.6158 93.0:190.07498 121.0:1010.02606 136.0:358.91818 147.0:212.3178 148.0:45.49667 265.0:93.01541 281.0:505.51855 282.0:133.4569 284.0:22.242817 370.0:38.41941 51.0:29.320076 53.0:56.61808 59.0:19.209705 61.0:22.242817 62.0:33.364223 64.0:32.353188 75.0:39.430447 89.0:48.52978 90.0:22.242817 97.0:388.23825 98.0:132.44586 107.0:894.7678 122.0:337.6864 126.0:19.209705 149.0:…	653389:181.00002 654212:366.00003 654987:2005.0001 655754:5771.0015 656493:5427.0015 657238:1917.0001 658084:481.00003 658934:84.00002 659775:0.0
	10.996	0	0	16555.9	0.451		105.0:176.15086 134.0:33.325836 50.0:8.992686 53.0:17.103737 54.0:5.2898154 67.0:53.779793 77.0:109.67551 78.0:47.60834 79.0:44.787106 102.0:5.2898154 103.0:6.524106 104.0:24.862133 106.0:23.980497 109.0:21.335588 117.0:7.053087 131.0:9.5216675 135.0:17.280064 138.0:28.036022 344.0:2.2922535 355.0:8.111051	657238:0.0 658084:180.99998 658934:574.99994 659775:650.99994 660629:348.99997 661507:83.99999 662387:95.99999 663260:37.999996
	11.084	0	0	62520.6	2.245		67.0:233.26276 68.0:49.427425 81.0:222.85698 82.0:174.73029 83.0:143.07939 84.0:104.49131 95.0:276.18658 107.0:433.14032 108.0:121.400696 109.0:231.52846 122.0:89.749794 51.0:17.342957 54.0:15.608661 55.0:56.36461 56.0:35.986633 60.0:6.0700345 63.0:33.818764 65.0:26.448008 66.0:17.77653 69.0:28.615877 79.0:92.78481 91.0:272.28442 92.0:30.783747 93.0:67.63753 94.0:15.175087 101.0:13.440791 105.0:6…	663260:590.99994 664137:1235.9999 665015:3243.9998 665866:1754.9999 666722:447.99997 667599:0.0
	11.156	0	0	36493.5	1.976		69.0:66.70783 93.0:143.59143 95.0:1129.5106 96.0:110.80284 111.0:53.140137 121.0:90.451294 136.0:57.6627 50.0:15.828978 51.0:26.004747 52.0:9.04513 55.0:66.70783 59.0:32.788597 61.0:9.04513 63.0:42.964367 65.0:44.09501 67.0:120.97861 70.0:32.788597 71.0:24.874107 72.0:13.567695 73.0:26.004747 75.0:26.004747 77.0:68.96912 83.0:46.35629 84.0:20.351542 87.0:20.351542 92.0:35.049877 97.0:23.743465 99…	667599:0.0 668479:1352.9996 669345:2855.9993 670214:1447.9995
	11.212	0	0	117307	4.68		54.0:72.720436 67.0:430.8957 70.0:113.96486 71.0:486.25006 79.0:204.05136 80.0:160.63618 81.0:1084.2942 82.0:265.918 85.0:186.68529 96.0:188.85605 97.0:120.477135 129.0:206.22212 144.0:371.19983 146.0:49.92746 180.0:39.073666 52.0:24.96373 55.0:338.63843 68.0:37.988285 69.0:275.68643 72.0:34.732147 76.0:22.792973 83.0:273.51566 84.0:45.585945 88.0:17.366074 89.0:41.244423 90.0:20.622211 93.0:79.2…	670214:0.0 671088:943.0 671941:4149.9995 672718:6762.9995 673418:4075.9998 674150:1001.99994
	11.321	0	0	69175.5	6.206		50.0:1364.0417 56.0:358.8479 68.0:2096.4272 75.0:314.77887 76.0:568.7005 90.0:381.9317 119.0:356.7494 193.0:245.52751 73.0:218.24667 85.0:264.41425 107.0:1319.9727 110.0:232.93636 130.0:50.364616 131.0:94.43366 132.0:37.773464 167.0:39.87199 183.0:6.295577 185.0:6.295577 202.0:56.660194 206.0:39.87199 209.0:107.02481 212.0:69.25135 251.0:23.083784 265.0:18.886732 273.0:193.06438 342.0:23.083784 3…	677477:0.0 678078:1061.0001 678670:1841.0004 679258:8967.001 679840:4647.0005
Creosol	11.331	0	0	715175	85.48	93-51-6	52.0:1517.6941 53.0:1970.3397 54.0:1224.8058 55.0:2982.1357 60.0:133.13107 65.0:5751.262 66.0:3594.5388 67.0:19383.883 69.0:798.7864 77.0:2822.3787 78.0:2103.471 86.0:505.89804 89.0:479.27185 91.0:1517.6941 94.0:4419.951 95.0:11449.271 108.0:585.7767 121.0:3354.9028 123.0:17520.049 124.0:4712.84 125.0:639.0291 135.0:612.4029 137.0:2422.9854 138.0:26599.586 140.0:1437.8156 151.0:825.4126 229.0:186…	679258:0.0 679840:123518.98 680420:21629.994
Creosol	11.331	0	0	1.92321e+07	475.796	93-51-6	51.0:6568.1875 53.0:4269.322 55.0:13300.579 61.0:1477.8422 65.0:27257.977 66.0:12807.965 67.0:73071.086 74.0:2134.661 77.0:27914.795 78.0:15106.831 91.0:4269.322 95.0:74713.13 96.0:5582.959 122.0:3448.2983 123.0:144335.92 124.0:11001.714 137.0:20525.586 138.0:164040.48 139.0:17077.287 50.0:3940.9124 52.0:2134.661 62.0:2463.0703 63.0:5911.3687 64.0:821.02344 68.0:3284.0938 76.0:656.8187 79.0:8374.…	676237:39311.016 676862:71876.03 677477:124729.05 678078:167190.06 678670:239444.1 679258:446966.16 679840:687525.25 680420:635946.25 680997:485403.2 681578:276163.12 682163:94969.03 682764:26162.01 683395:0.0
Creosol	11.34	0	0	1.85835e+07	493.145	93-51-6	51.0:6827.2485 55.0:13825.179 61.0:1536.1309 63.0:6144.5234 65.0:28333.082 66.0:13142.453 67.0:75270.414 74.0:2218.8557 77.0:28674.443 78.0:15702.672 95.0:77659.95 96.0:5632.48 106.0:5632.48 107.0:7168.611 122.0:3584.3054 123.0:149516.75 124.0:11264.96 137.0:21847.195 138.0:170510.53 139.0:18262.89 50.0:4096.349 52.0:2218.8557 53.0:4437.7114 62.0:2730.8994 64.0:853.40607 68.0:3242.943 76.0:682.72…	675582:9684.0 676237:29465.002 676862:64731.01 677477:96765.0 678078:140720.03 678670:228005.05 679258:420650.0 679840:653566.1 680420:712594.0 680997:476690.0 681578:237395.0 682163:91652.0 682764:24520.0 683395:0.0
	11.35	0	0	110753	10.236		51.0:1585.9725 52.0:787.2813 54.0:252.91887 69.0:861.4455 89.0:895.6751 94.0:1899.744 105.0:1106.7578 108.0:701.7073 124.0:1194.2335 145.0:186.36127 209.0:241.509 412.0:58.951015 452.0:51.344433 466.0:51.344433 66.0:1989.1213 70.0:34.22962 72.0:17.11481 79.0:1044.0034 85.0:96.98393 96.0:648.4612 100.0:55.147724 144.0:51.344433 149.0:55.147724 151.0:34.22962 212.0:79.86912 229.0:55.147724 243.0:72…	680420:3293.0 680997:14791.003 681578:1027.0 682163:0.0
Tetracyanoethylene	11.369	0	0	129487	5.365	670-54-2	126.0:644.9461 128.0:6316.6777 98.0:82.19901 102.0:562.7471 103.0:145.42902	680420:0.0 680997:531.00006 681578:2908.9998 682163:7751.9995 682764:6037.0005 683395:2827.9998 684068:847.0 684762:328.0
	11.477	0	0	79397.2	2.438		59.0:454.67346 67.0:372.65958 81.0:320.86133 92.0:305.0341 93.0:718.7006 136.0:353.23523 53.0:92.80518 60.0:30.93506 68.0:44.604042 79.0:242.44455 80.0:75.5391 94.0:96.40228 97.0:51.07882 100.0:16.54666 105.0:63.30896 107.0:77.697365 132.0:21.5826 134.0:96.40228 170.0:10.07188 221.0:15.82724 247.0:5.03594 261.0:5.03594 326.0:22.302021 373.0:5.75536 415.0:15.82724 443.0:8.63304	686210:0.0 687009:234.99994 687809:2054.9995 688596:3522.999 689328:2380.9995 690063:761.99976 690807:890.99976 691555:722.99976 692361:183.99995
	11.501	0	0	94314.2	3.703		55.0:133.25098 56.0:126.51357 57.0:747.8524 63.0:105.55274 70.0:143.7314 71.0:434.9372 84.0:71.8657 85.0:235.80933 91.0:375.0491 122.0:550.22174 133.0:100.31254 135.0:295.6974 161.0:111.54155 178.0:56.145077 262.0:8.983212 58.0:32.938446 69.0:113.78735 72.0:34.435646 74.0:58.39088 77.0:120.524765 78.0:102.55834 83.0:41.921658 87.0:9.731813 89.0:45.66466 102.0:9.731813 103.0:34.435646 104.0:21.709…	687809:0.0 688596:794.00006 689328:3300.0002 690063:5351.0005 690807:2412.0002 691555:809.00006 692361:37.000004
	11.526	0	0	8742.02	0.456		108.0:127.51133 269.0:53.991283 367.0:117.81077 368.0:27.059462 54.0:7.658338 61.0:20.294596 95.0:77.22157 137.0:29.484602 184.0:4.850281 185.0:6.1266704 200.0:4.850281 202.0:3.446252 235.0:5.9990315 237.0:8.934728 253.0:9.190005 267.0:49.141003 268.0:12.636257 272.0:3.9568079 279.0:23.868486 296.0:8.041255 299.0:7.1477823 308.0:5.2331977 320.0:4.084447 323.0:3.9568079 343.0:5.4884753 369.0:8.551…	689328:0.0 690063:32.99999 690807:243.99992 691555:658.9998 692361:162.99995 693202:7.9999976
Cyclotetrasiloxane, octamethyl-	11.623	0	0	98602.8	2.233	556-67-2	75.0:57.541904 127.0:106.86354 148.0:35.621178 170.0:30.140999 193.0:119.65063 249.0:84.94281 267.0:81.28936 281.0:912.4502 282.0:223.77408 283.0:164.40544 284.0:36.534542 73.0:77.6359 99.0:27.400908 121.0:84.94281 125.0:20.093998 126.0:42.92809 128.0:18.267271 129.0:19.180635 133.0:59.368633 155.0:8.220272 161.0:7.3069086 162.0:14.613817 163.0:17.353909 165.0:39.274635 175.0:10.046999 177.0:34.7…	694034:589.0 694880:395.0001 695711:1157.0002 696565:2720.0 697383:3226.0007 698192:1870.0001 698988:963.00006 699809:567.0 700628:370.0 701443:211.0 702286:0.0
	11.65	0	0	17135.7	0.576		113.0:84.60005 141.0:59.375263 156.0:193.84277 158.0:44.43443 61.0:33.762405 63.0:34.344517 72.0:13.970651 77.0:151.73679 87.0:18.23946 89.0:34.15048 92.0:12.030282 103.0:20.179829 112.0:11.448172 114.0:7.179362 115.0:28.911486 116.0:8.9256935 143.0:16.881203 157.0:19.985792 181.0:14.746798 187.0:5.6270676 224.0:6.209178 240.0:6.015141 351.0:3.2986257 487.0:3.104589	696565:66.00001 697383:84.0 698192:335.00003 698988:833.00006 699809:606.00006 700628:144.00002 701443:35.000004 702286:0.0
	11.691	0	0	9471.32	0.332		57.0:117.0989 53.0:13.479854 55.0:37.274727 56.0:15.70696 58.0:7.7362638 70.0:30.124542 71.0:28.717949 75.0:6.4468865 79.0:64.468864 80.0:36.688644 84.0:14.4175825 86.0:10.197803 88.0:4.805861 97.0:7.7362638 110.0:5.74359 122.0:11.604396 135.0:33.641026 147.0:4.1025643 196.0:1.6410257 215.0:1.2893773 219.0:1.4065934 226.0:1.6410257 253.0:6.095238 262.0:1.5238096 278.0:1.7582418 308.0:5.5091577 31…	698192:69.99999 698988:134.99998 699809:55.999996 700628:264.99997 701443:479.99997 702286:131.99998 703159:0.0
	11.778	0	0	36305.1	1.347		73.0:176.87695 147.0:146.19421 149.0:47.152145 249.0:34.06686 281.0:225.38274 282.0:60.463036 283.0:52.566746 327.0:99.04207 369.0:53.469177 370.0:19.627926 371.0:10.603592 59.0:18.951101 65.0:16.695019 74.0:14.2133255 97.0:39.48146 99.0:39.93268 105.0:23.688877 110.0:25.94496 128.0:10.829201 133.0:27.52422 134.0:13.987718 137.0:14.2133255 139.0:18.499886 142.0:6.993859 143.0:190.18784 144.0:17.3…	704901:188.0 705780:335.0 706658:1947.0 707511:1649.0 708349:154.0 709211:0.0
3-Heptanone, 4-methyl-	11.834	0	0	429502	16.974	6137-11-07	53.0:311.13742 55.0:1106.2664 56.0:717.3446 57.0:8634.063 58.0:337.06552 71.0:3145.945 72.0:224.71036 85.0:311.13742 86.0:6948.7354 87.0:362.99365 99.0:535.8478 54.0:51.856236 63.0:120.99788 67.0:302.49472 68.0:138.2833 69.0:224.71036 70.0:207.42494 79.0:146.926 81.0:86.42706 82.0:51.856236 83.0:250.63847 88.0:34.570824 95.0:86.42706 100.0:51.856236 127.0:43.21353 170.0:43.21353 171.0:34.570824 1…	708349:0.0 709211:5971.9995 710015:24527.998 710667:23781.998 711307:9596.997 711939:1473.9999 712574:186.99998
	11.855	0	0	462559	21.233		73.0:5131.5435 75.0:811.95306 251.0:746.9968 325.0:3751.2234 326.0:1228.7557 327.0:1017.6479 341.0:5407.6074 342.0:1813.3619 343.0:1125.9083 344.0:292.3031 59.0:129.91249 74.0:427.62863 76.0:81.19531 105.0:129.91249 133.0:167.80363 134.0:97.43437 147.0:102.84739 149.0:102.84739 155.0:958.1047 156.0:238.17291 163.0:654.97546 164.0:611.6713 165.0:189.45572 177.0:108.260414 179.0:303.12915 181.0:184…	710015:0.0 710667:9997.0 711307:30681.0 711939:25223.0 712574:6162.0 713308:438.99997
	11.917	0	0	10584.9	0.323		150.0:257.32654 102.0:10.045781 115.0:38.380035 116.0:11.591286 117.0:39.152786 119.0:54.35025 120.0:29.36459 132.0:5.6668506 158.0:7.4699397 336.0:5.4092665 379.0:8.242692	711939:36.0 712574:45.0 713308:63.0 714179:373.99997 715042:467.0 715900:218.0 716710:66.0 717452:0.0
3,4-Dimethoxytoluene	11.999	0	0	1.64808e+07	703.907	494-99-5	51.0:7287.016 53.0:7691.8506 63.0:8501.519 65.0:28338.396 67.0:2631.4224 77.0:58903.38 78.0:11740.192 79.0:89670.78 80.0:5870.096 81.0:80966.84 89.0:5667.679 91.0:81978.93 92.0:6679.7646 94.0:22468.299 105.0:8703.936 107.0:31577.07 109.0:132380.8 110.0:9513.6045 121.0:6072.5137 137.0:91694.95 138.0:8703.936 151.0:4655.5938 152.0:202214.7 153.0:23075.55 50.0:4858.0107 52.0:2631.4224 54.0:1214.5027…	718135:24482.0 718765:123573.0 719364:482045.0 719946:1017146.0 720524:836918.0 721102:302683.0 721685:53975.0 722293:0.0
	12.009	0	0	218633	12.348		52.0:92.01742 54.0:52.218014 62.0:138.40018 69.0:78.70107 106.0:149.4722 214.0:4.039789 487.0:10.024662 65.0:724.01996 66.0:543.72565 77.0:1679.5049 78.0:295.95193 79.0:2239.9883 81.0:2092.4612 88.0:26.931927 89.0:150.07068 91.0:2012.563 92.0:168.32454 94.0:590.85657 99.0:7.331469 107.0:797.6339 109.0:3301.8542 119.0:32.916798 137.0:2373.1516 139.0:26.782305 140.0:0.7481091 143.0:2.5435708 157.0:…	718765:2436.9998 719364:6216.9995 719946:7592.9985 720524:17843.0 721102:3637.9998 721685:0.0
exo-7-(2-Propenyl)bicyclo[4.2.0]oct-1(2)-ene	12.196	0	0	287247	11.69	0	77.0:679.3947 78.0:263.9375 79.0:1261.0348 91.0:4882.8438 92.0:640.29285 103.0:278.6007 105.0:2394.9885 106.0:2478.0798 107.0:386.1308 119.0:283.48843 120.0:175.95834 162.0:361.69214 51.0:92.8669 53.0:112.41782 54.0:48.877316 63.0:58.65278 65.0:190.62154 75.0:73.31597 76.0:53.765045 80.0:92.8669 86.0:43.989586 89.0:92.8669 93.0:210.17245 94.0:73.31597 101.0:58.65278 102.0:92.8669 104.0:58.65278 1…	729307:0.0 730169:1955.0004 731029:12741.0 731770:16892.002 732487:6421.0 733257:691.0 734104:650.00006
	12.235	0	0	65008.6	2.574		57.0:318.58566 115.0:136.53671 117.0:89.39903 175.0:1623.8115 176.0:253.56818 206.0:29.257866 218.0:14.628933 58.0:26.006992 64.0:63.392044 73.0:160.91826 81.0:87.7736 87.0:22.756119 109.0:191.80157 110.0:112.15515 111.0:29.257866 116.0:30.883303 128.0:56.890297 143.0:14.628933 147.0:81.27185 148.0:29.257866 154.0:9.752623 157.0:11.378059 160.0:9.752623 179.0:19.505245 184.0:9.752623 190.0:11.378…	732487:0.0 733257:829.0 734104:3719.0 734880:3214.0 735632:606.0 736464:13.0
	12.376	0	0	48187.1	1.961		73.0:327.01294 207.0:476.21854 208.0:78.65472 209.0:123.464066 221.0:95.33905 223.0:67.21403 327.0:335.11676 328.0:87.71192 329.0:75.79454 385.0:21.92798 399.0:35.752144 415.0:169.7035 416.0:52.91317 418.0:19.544504 60.0:5.2436476 64.0:14.777553 74.0:30.985191 87.0:23.358067 95.0:39.08901 101.0:13.347466 102.0:16.684334 103.0:46.716133 104.0:16.207638 131.0:18.11442 132.0:8.103819 137.0:51.483086…	739952:0.0 740831:220.99994 741709:1800.9994 742566:2832.9993 743416:811.99976 744252:179.99994
	12.39	0	0	44587.7	1.772		91.0:305.7375 135.0:629.7562 136.0:77.53755 150.0:336.62643 50.0:15.129278 53.0:20.17237 63.0:23.324305 65.0:57.995567 66.0:17.650826 76.0:11.977345 77.0:61.777885 78.0:23.95469 79.0:118.51268 92.0:44.12706 93.0:51.6917 94.0:42.2359 95.0:76.907166 103.0:39.714355 104.0:11.346958 105.0:82.58064 106.0:25.215464 107.0:75.64639 113.0:11.346958 115.0:35.932037 116.0:15.129278 117.0:35.30165 119.0:79.4…	740831:0.0 741709:204.00002 742566:1429.0001 743416:2560.0002 744252:1084.0001 745114:40.000004
	12.448	0	0	27521.2	1.049		117.0:138.84558 118.0:76.418884 119.0:537.623 120.0:45.7437 129.0:53.816116 63.0:22.064608 64.0:19.373802 89.0:13.99219 91.0:229.79482 101.0:10.225062 103.0:34.980476 104.0:16.682997 115.0:61.888535 127.0:6.996095 128.0:19.911963 130.0:25.831736 132.0:42.514732 133.0:37.13312 144.0:24.755413 212.0:6.457934 213.0:6.996095 234.0:4.8434505 269.0:16.144835 277.0:4.8434505 278.0:3.767128 282.0:16.6829…	745114:12.0 745989:476.0 746868:1516.0 747733:976.99994 748578:230.0 749402:0.0
3,5-Dimethoxytoluene	12.476	0	0	42357.8	1.581	4179-19-5	78.0:87.01341 79.0:166.67357 92.0:73.94097 121.0:60.868538 123.0:364.3942 152.0:408.10516 153.0:46.979073 50.0:20.425684 51.0:27.778929 52.0:17.974602 53.0:16.74906 65.0:36.357716 66.0:44.936504 73.0:16.340546 74.0:15.5235195 75.0:12.25541 77.0:160.13736 80.0:13.889464 90.0:9.395814 91.0:185.87372 93.0:40.851368 94.0:49.02164 97.0:58.825966 108.0:62.911106 109.0:57.600426 116.0:9.395814 122.0:49.…	745989:0.0 746868:132.99997 747733:1946.9996 748578:2283.9995 749402:687.99976 750272:96.99997
Phenol, 4-ethyl-2-methoxy-	12.586	0	0	67783.1	2.708	2785-89-9	79.0:140.9137 109.0:85.19707 50.0:16.36235 51.0:32.7247 52.0:14.810749 53.0:36.251072 54.0:4.0905876 55.0:36.81529 57.0:69.681046 61.0:6.4885187 62.0:13.96442 63.0:23.697197 64.0:4.513752 65.0:88.30027 66.0:60.51249 67.0:17.20868 69.0:13.259147 70.0:23.979307 71.0:57.832447 74.0:12.835982 76.0:9.5917225 77.0:149.80014 78.0:22.004541 81.0:73.91269 83.0:7.1937923 84.0:16.221296 85.0:27.92884 89.0:1…	752866:143.99998 753694:409.99997 754462:1422.0001 755151:3912.9998 755781:2408.9998 756400:1518.0 757051:450.99997 757794:113.0 758636:0.0 759480:0.0
Phenol, 4-ethyl-2-methoxy-	12.586	0	0	1.16658e+06	37.596	2785-89-9	65.0:1216.5375 66.0:855.3779 71.0:817.36115 77.0:1995.8818 79.0:1881.8314 81.0:1007.44507 91.0:3079.3606 94.0:2528.117 109.0:1121.4955 122.0:2566.1338 137.0:18989.39 138.0:1653.7306 152.0:6139.7124 50.0:228.10077 51.0:475.20996 52.0:228.10077 53.0:494.21835 54.0:57.025192 55.0:513.22675 57.0:1007.44507 61.0:76.03359 62.0:209.09238 63.0:323.14276 64.0:57.025192 69.0:171.07558 70.0:285.12598 74.0:1…	752866:2029.9999 753694:5823.0 754462:21139.0 755151:54325.996 755781:53478.996 756400:26059.998 757051:10607.999 757794:3653.9998 758636:1025.9999 759480:0.0
	12.658	0	0	10845.1	0.391		176.0:119.4066 178.0:71.47662 58.0:9.920669 63.0:13.745504 72.0:5.3786755 75.0:20.797546 96.0:16.853184 97.0:10.637825 99.0:5.85678 100.0:5.85678 101.0:4.4224668 113.0:6.812989 114.0:3.1076794 126.0:4.4224668 127.0:9.203511 133.0:82.95113 134.0:12.550243 135.0:38.84599 146.0:13.386926 161.0:23.068542 162.0:5.9763064 163.0:17.450815 164.0:9.56209 179.0:7.649672 180.0:11.474508 189.0:2.6295748 210.…	757051:0.0 757794:29.0 758636:197.0 759480:565.0 760346:387.0 761224:75.0 762104:41.0
Bornyl acetate	12.833	0	0	119026	4.979	76-49-3	80.0:245.40668 83.0:151.01949 92.0:264.28412 93.0:1007.2461 95.0:1347.0399 96.0:115.961395 108.0:454.40686 111.0:78.20652 121.0:765.8846 136.0:416.65198 139.0:98.43235 53.0:70.116196 55.0:237.31635 58.0:48.54198 65.0:80.9033 69.0:80.9033 72.0:32.36132 77.0:148.32271 79.0:358.6713 91.0:279.1164 94.0:114.61301 97.0:64.72264 98.0:17.529049 99.0:22.922602 105.0:75.50974 109.0:128.0969 110.0:64.72264 …	768252:346.99982 769130:2616.9985 769983:7194.996 770770:3864.9978 771542:804.99945 772358:94.999954 773173:0.0
	12.846	0	0	45728.6	1.423		67.0:711.19946 81.0:601.5651 82.0:364.49863 53.0:68.34349 54.0:34.88366 55.0:191.50417 68.0:59.800556 98.0:17.797785 171.0:6.4072022	768252:34.000004 769130:293.00003 769983:1102.0001 770770:2056.0002 771542:1844.0001 772358:325.00003 773173:81.00001 774039:7.0000005 774694:0.0 775281:104.00001
	12.873	0	0	32694	1.386		267.0:459.4732 268.0:114.61584 269.0:111.58635 270.0:48.471897 281.0:504.41068 355.0:179.74995 357.0:46.95715 142.0:9.593396 144.0:8.0786495 172.0:9.593396 197.0:10.603228 198.0:6.563903 199.0:9.593396 206.0:5.049156 212.0:9.593396 214.0:6.563903 221.0:21.71137 226.0:8.0786495 266.0:12.6228895 271.0:9.593396 282.0:137.84196 283.0:130.77313 284.0:12.117974 285.0:8.583565 338.0:5.5540714 351.0:10.6…	769983:0.0 770770:33.0 771542:1136.0 772358:2003.0 773173:795.0 774039:365.0
Cyclohexasiloxane, dodecamethyl-	12.912	0	0	97835.2	5.698	540-97-6	195.0:24.379053 203.0:16.252703 345.0:69.124146 382.0:8.527653 413.0:36.618744 432.0:100.225 433.0:31.903454 59.0:79.257 74.0:184.5986 81.0:8.026026 103.0:22.472872 104.0:6.0195193 111.0:15.851401 113.0:8.627977 116.0:4.1133385 118.0:12.340014 147.0:333.38104 148.0:36.41809 149.0:90.19247 150.0:14.547172 154.0:9.932207 180.0:1.6052052 181.0:1.9061811 192.0:41.735336 193.0:112.364365 206.0:6.22017…	773173:0.0 774039:1382.0001 774694:8234.0 775281:4409.0 775861:2554.0002 776450:5.0000005
Cyclohexasiloxane, dodecamethyl-	12.921	0	0	3.81228e+06	173.951	540-97-6	59.0:1474.3954 74.0:3558.8855 103.0:457.57098 147.0:6355.153 148.0:660.93585 149.0:1728.6016 192.0:762.6183 193.0:2287.855 311.0:1118.5068 325.0:19929.758 327.0:4219.8213 328.0:660.93585 341.0:50790.38 342.0:16065.826 343.0:13269.559 429.0:22929.39 430.0:11642.64 431.0:7016.0884 61.0:355.88855 73.0:45909.62 75.0:2287.855 115.0:610.09467 117.0:457.57098 118.0:203.36488 119.0:457.57098 131.0:406.72…	773173:763.00037 774039:36176.01 774694:239997.12 775281:251359.1 775861:106720.05 776450:12651.006 777082:0.0
Cyclohexasiloxane, dodecamethyl-	12.921	0	0	5.20424e+06	268.446	540-97-6	59.0:2040.3608 73.0:73531.47 74.0:5179.3774 75.0:3688.3447 103.0:706.27875 133.0:1961.8855 147.0:8946.197 149.0:2511.2134 179.0:1491.033 191.0:2511.2134 193.0:3531.3938 207.0:3295.9675 237.0:1177.1312 249.0:2040.3608 251.0:3609.8691 309.0:706.27875 311.0:1491.033 324.0:156.95084 325.0:31233.217 326.0:9260.1 327.0:6278.033 328.0:1020.1804 341.0:78396.945 342.0:24091.953 343.0:18520.2 344.0:3923.77…	773173:1293.9995 774039:43184.98 774694:255747.88 775281:387903.84 775861:173486.92 776450:23116.99 777082:0.0
	12.993	0	0	103297	4.414		67.0:113.53923 79.0:452.83667 91.0:474.62036 93.0:311.57275 105.0:659.45166 106.0:70.63196 107.0:241.6009 109.0:124.10101 110.0:75.91286 117.0:71.292076 119.0:310.25253 128.0:52.14883 133.0:294.40985 136.0:164.36783 147.0:211.23578 148.0:52.14883 161.0:120.14034 175.0:112.219 189.0:288.46884 190.0:46.207825 204.0:108.91844 51.0:34.985924 62.0:15.842683 63.0:92.41565 65.0:69.31174 77.0:168.3285 80…	777883:421.0001 778743:3013.0 779582:6378.0005 780335:2824.0002 781128:481.0 781982:0.0
	13.006	0	0	56252.8	1.975		115.0:256.0785 116.0:41.0169 141.0:506.61414 142.0:553.72815 50.0:18.29132 51.0:26.051273 60.0:13.302778 62.0:16.07419 63.0:79.816666 64.0:9.422801 65.0:64.85104 77.0:109.19364 86.0:9.422801 87.0:21.062733 88.0:16.07419 89.0:23.279861 92.0:138.01633 94.0:26.605556 104.0:13.302778 106.0:38.79977 108.0:29.376968 119.0:169.61043 120.0:165.73044 128.0:28.822685 131.0:27.71412 135.0:145.77628 139.0:44…	777883:0.0 778743:359.0 779582:1926.0 780335:2854.0 781128:1467.0 781982:415.0 782861:64.99999
Benzene, 4-ethyl-1,2-dimethoxy-	13.193	0	0	337576	13.491	5888-51-7	59.0:106.036644 65.0:301.3673 77.0:1451.0277 78.0:502.27884 79.0:619.47723 89.0:150.68365 90.0:173.00716 91.0:1160.8221 95.0:1093.8517 103.0:150.68365 107.0:485.5362 108.0:719.933 117.0:161.8454 123.0:362.75693 135.0:440.8892 136.0:184.1689 151.0:5575.295 152.0:502.27884 166.0:2556.0413 167.0:217.65416 51.0:161.8454 52.0:72.551384 53.0:94.87489 54.0:27.904379 62.0:78.13226 63.0:145.10277 64.0:66.…	789012:0.0 789892:566.9998 790756:8177.9985 791587:19493.996 792306:11364.996 793085:3413.9993 793896:1103.9996 794691:596.9999
Naphthalene, 1-methyl-	13.232	0	0	77080.7	2.673	90-12-0	115.0:428.6176 139.0:85.50144 141.0:1074.8752 142.0:1109.2979 143.0:128.80736 76.0:14.435308 98.0:16.656124 111.0:23.318575 116.0:44.416332 125.0:511.89822 126.0:45.52674 140.0:188.76941 144.0:11.104083 175.0:18.876942 211.0:9.993675 217.0:6.66245 218.0:7.772858 234.0:7.772858 253.0:13.3249 267.0:22.208166 281.0:26.6498 310.0:7.772858 337.0:23.318575 351.0:22.208166 397.0:3.331225 455.0:8.883266	791587:0.0 792306:900.0 793085:3311.9998 793896:3862.0007 794691:1318.0 795546:152.0 796423:68.0
	13.245	0	0	28456.4	1.269		56.0:90.02574 57.0:548.3885 70.0:105.39599 71.0:431.4648 68.0:49.40437 69.0:79.04699 72.0:19.21281 82.0:25.251122 84.0:64.77462 85.0:191.03023 110.0:40.621372 138.0:45.01287 144.0:9.331937 207.0:23.055372 236.0:4.940437 237.0:4.3914995 252.0:9.880874 255.0:9.880874 261.0:3.8425622 262.0:6.5872493 265.0:7.1361866 281.0:23.60431 342.0:8.234061 353.0:6.5872493 411.0:7.6851244 412.0:4.3914995 486.0:5…	792306:0.0 793085:112.00001 793896:930.00006 794691:1834.0 795546:514.0 796423:105.00001
	13.274	0	0	10998.3	0.395		129.0:28.661379 172.0:74.178024 174.0:14.330689 60.0:2.970091 61.0:57.100002 65.0:34.304554 75.0:23.315216 79.0:24.503252 83.0:32.151237 86.0:6.311444 93.0:32.89376 94.0:19.528349 99.0:11.954617 101.0:7.1282187 107.0:9.652796 130.0:5.1234074 131.0:72.91573 157.0:59.92159 158.0:3.1185956 159.0:11.583355 189.0:4.9749026 195.0:5.86593 202.0:2.0048115 210.0:2.2275684 226.0:1.3365409 240.0:1.8563069 3…	793896:0.0 794691:25.000008 795546:183.00002 796423:571.00006 797300:314.00003 798179:105.00001 799059:57.000004 799937:55.000004
	13.376	0	0	29765.3	1.039		167.0:76.081 169.0:71.45926 171.0:23.58274 195.0:114.59553 197.0:118.387726 199.0:43.37328 210.0:80.34722 212.0:73.94789 53.0:10.665561 54.0:4.621743 55.0:30.337595 57.0:65.415436 61.0:18.131453 62.0:20.264565 63.0:16.590872 70.0:34.722324 71.0:52.49826 72.0:9.361992 73.0:51.55021 74.0:13.865229 77.0:28.322989 79.0:28.797014 83.0:12.206141 84.0:7.4658923 85.0:25.360332 86.0:9.361992 96.0:13.39120…	800815:0.0 801695:401.0001 802573:1501.0004 803423:1293.0004 804296:254.00006 805175:5.0000014
Ă§-Elemene	13.478	0	0	83984	1.797	29873-99-2	67.0:91.471466 77.0:113.59364 79.0:237.12984 81.0:62.389503 91.0:248.3152 105.0:149.63539 107.0:100.41976 119.0:68.355034 50.0:8.699732 51.0:16.405209 53.0:29.579088 55.0:32.56185 56.0:8.202604 57.0:50.458443 58.0:4.9712753 61.0:7.9540405 65.0:43.747223 68.0:12.925316 69.0:19.636538 70.0:21.12792 71.0:58.909615 75.0:4.9712753 76.0:8.699732 78.0:31.07047 80.0:32.56185 84.0:9.693987 85.0:18.393719 …	806936:49.0 807814:331.99997 808693:2595.9998 809567:2360.9998 810436:1929.9999 811289:2104.9998 812146:343.99997 813025:0.0
Cyclohexene, 4-ethenyl-4-methyl-3-(1-methylethenyl)-1-(1-methylethyl)-, (3R-trans)-	13.521	0	0	155540	4.073	20307-84-0	77.0:251.35002 80.0:74.08211 91.0:562.67126 92.0:116.41474 93.0:785.7995 94.0:152.57387 105.0:316.61282 121.0:881.048 122.0:79.37369 136.0:138.463 161.0:193.14264 162.0:46.742283 50.0:19.402458 51.0:31.749475 53.0:59.089302 56.0:14.992807 57.0:90.838776 58.0:11.465088 63.0:37.041054 64.0:6.173509 65.0:97.89422 67.0:168.44861 68.0:37.041054 70.0:43.214565 71.0:107.59544 75.0:13.228949 76.0:22.0482…	806936:63.99999 807814:457.9999 808693:3079.0 809567:3160.9998 810436:4139.9995 811289:5886.0 812146:1251.0 813025:0.0
	13.609	0	0	90459.9	4.046		67.0:179.49641 81.0:137.4866 82.0:76.38145 83.0:334.16885 95.0:953.81335 109.0:771.45264 110.0:114.572174 123.0:143.21523 124.0:305.5258 137.0:351.35468 138.0:412.45984 152.0:108.84357 165.0:130.80324 193.0:241.55634 50.0:12.411985 51.0:22.914434 52.0:15.27629 53.0:58.240856 54.0:19.095362 55.0:69.698074 58.0:10.502449 62.0:14.321522 65.0:82.11006 66.0:36.28119 69.0:110.753105 70.0:40.10026 77.0:…	814785:111.99999 815666:3093.9998 816532:5846.9985 817356:1759.9999 818186:0.0
cis-muurola-3,5-diene	13.68	0	0	64450.1	2.869	0	78.0:82.47676 81.0:100.925514 105.0:542.0677 106.0:93.32897 107.0:77.59327 117.0:94.41419 119.0:508.96844 120.0:128.59863 161.0:347.27057 162.0:58.60191 50.0:13.565257 51.0:24.960073 52.0:13.565257 55.0:182.85966 56.0:97.66985 60.0:7.5965443 61.0:32.014008 65.0:56.97408 67.0:49.377537 68.0:11.394816 69.0:55.34625 71.0:109.60728 79.0:185.57272 80.0:29.300955 82.0:20.61919 86.0:10.852205 91.0:284.3…	819063:122.99999 819942:819.99994 820821:4144.9995 821615:2471.9998 822411:445.99997 823230:0.0
Naphthalene, 1,2,3,5,6,7,8,8a-octahydro-1,8a-dimethyl-7-(1-methylethenyl)-, [1R-(1.alpha.,7.beta.,8a.alpha.)]-	13.764	0	0	357763	15.276	4630-07-03	55.0:204.08293 65.0:217.68846 67.0:474.24988 77.0:649.1781 78.0:204.08293 79.0:1483.0027 80.0:161.32271 89.0:99.126 91.0:1941.7034 92.0:289.6034 93.0:1158.4136 94.0:239.06859 95.0:186.59012 103.0:110.78788 105.0:1764.8315 106.0:417.88412 107.0:1366.3839 108.0:194.3647 115.0:260.4487 117.0:235.18129 119.0:1086.4987 120.0:237.12494 121.0:929.0633 122.0:178.81552 128.0:114.67517 133.0:1374.1584 134.…	824099:136.00006 824975:6725.0024 825811:22074.008 826522:16669.006 827224:3398.0015 828015:0.0
	13.775	0	0	57264.5	2.725		297.0:28.640165 312.0:25.571575 327.0:1021.84015 328.0:364.13925 329.0:202.52689 415.0:306.85892 416.0:120.69784 417.0:77.73759 418.0:25.571575 51.0:30.68589 52.0:28.640165 53.0:41.937386 73.0:459.2655 74.0:74.669 86.0:8.182904 95.0:70.57755 99.0:11.251493 109.0:73.64614 113.0:8.182904 125.0:24.548714 126.0:22.502987 127.0:14.320083 132.0:21.480124 149.0:50.12029 150.0:25.571575 154.0:13.297219 1…	824975:0.0 825811:946.0002 826522:3937.0007 827224:2411.0002 828015:445.0 828893:187.00002
	13.829	0	0	190105	5.752		94.0:517.6258 137.0:4136.865 138.0:322.9985 166.0:799.21423 167.0:86.961136 401.0:513.4848 402.0:207.05032 403.0:111.807175 489.0:144.93523 490.0:78.67912 51.0:53.833084 62.0:57.97409 65.0:115.94818 66.0:153.21724 78.0:115.94818 122.0:463.79272 123.0:78.67912 124.0:20.705032 139.0:74.53812 160.0:16.564026 177.0:33.12805 180.0:16.564026 382.0:20.705032 385.0:78.67912 386.0:20.705032 389.0:8.282013…	827224:0.0 828015:195.0 828893:3071.0 829746:8311.0 830517:6727.0 831282:2803.0 832143:1228.0 833011:829.99994 833888:597.0 834696:334.0
	13.898	0	0	38310.8	1.487		67.0:86.96263 79.0:125.94588 93.0:74.50645 109.0:63.89562 120.0:38.06057 121.0:60.43557 133.0:128.48325 161.0:56.975517 175.0:230.43944 176.0:43.365982 204.0:27.911083 50.0:6.920103 53.0:11.533505 55.0:48.440723 63.0:25.143042 69.0:28.603094 70.0:10.380155 80.0:13.609536 88.0:7.6121135 91.0:115.56573 92.0:23.98969 100.0:7.6121135 104.0:10.8414955 105.0:103.80155 107.0:52.131443 108.0:47.0567 110.…	832143:39.999996 833011:779.9998 833888:2147.9998 834696:1479.9999 835535:158.99998 836413:0.0
	13.953	0	0	354631	17.772		73.0:4680.911 327.0:7216.405 328.0:2037.0632 329.0:1423.0548 415.0:1979.2742 416.0:917.4008 417.0:765.70465 59.0:137.24895 74.0:548.9958 75.0:780.15186 126.0:86.68354 133.0:144.47256 147.0:108.35443 155.0:130.02531 179.0:101.1308 191.0:101.1308 192.0:93.90717 193.0:281.72153 223.0:86.68354 251.0:223.93248 253.0:101.1308 295.0:101.1308 297.0:267.27426 311.0:137.24895 325.0:635.6793 326.0:260.05063…	835535:0.0 836413:9358.997 837155:25679.99 837811:14040.995 838490:2758.999 839284:94.99997
	14.032	0	0	34231.8	1.093		95.0:229.55144 385.0:63.56809 401.0:392.00323 402.0:167.55293 403.0:100.84567 473.0:9.025099 489.0:157.35065 490.0:62.390903 491.0:62.7833 74.0:42.771122 96.0:34.530815 108.0:32.96123 110.0:17.265408 165.0:33.353626 176.0:13.341451 177.0:31.39165 225.0:25.505714 229.0:9.417495 314.0:7.8479123 359.0:6.6707253 386.0:18.442595 404.0:32.96123 471.0:7.455517 492.0:7.8479123 493.0:12.164264	840159:0.0 841038:288.99994 841915:1578.9999 842785:1458.9999 843645:308.99994 844524:137.99998 845401:176.99995 846263:360.99997
	14.104	0	0	64304.5	2.433		77.0:153.08636 79.0:254.31285 91.0:440.80893 92.0:71.80598 93.0:154.08366 105.0:498.154 106.0:221.90042 107.0:129.64969 115.0:68.814064 119.0:318.14038 133.0:102.72244 161.0:233.36943 52.0:15.956884 53.0:34.407032 60.0:8.477095 62.0:9.4744005 64.0:11.46901 65.0:31.415115 69.0:15.956884 76.0:14.460926 80.0:10.471705 81.0:81.28038 116.0:27.924547 117.0:60.83562 118.0:23.935326 120.0:46.374695 123.0…	843645:0.0 844524:201.99994 845401:2926.9988 846263:3515.999 847127:797.99976 848004:44.999985
	14.191	0	0	28904.8	1.304		105.0:81.45062 107.0:184.51059 119.0:106.19979 120.0:70.7383 135.0:164.5635 148.0:41.371746 161.0:96.04155 189.0:79.60367 51.0:7.018421 53.0:16.807272 55.0:66.12091 57.0:63.16579 60.0:3.5092106 63.0:19.023615 65.0:24.749168 69.0:75.540375 70.0:47.097298 71.0:21.978739 79.0:65.19743 82.0:22.163435 84.0:31.3982 91.0:90.500694 97.0:60.580055 102.0:8.680678 108.0:24.379778 109.0:10.158241 111.0:22.71…	849762:220.0 850611:191.00005 851487:1885.0004 852326:1224.0 853109:0.0
	14.205	0	0	39897.5	1.604		55.0:172.72977 56.0:150.5664 57.0:181.4024 69.0:240.66533 70.0:162.61171 82.0:55.408436 83.0:167.18893 84.0:62.15381 97.0:137.07565 111.0:61.912903 54.0:9.395344 63.0:34.6905 71.0:45.772186 78.0:19.75431 85.0:43.36312 101.0:21.199749 110.0:25.054249 112.0:18.790688 115.0:50.349403 121.0:41.435875 133.0:145.02556 134.0:36.376842 138.0:20.958843 140.0:7.949906 148.0:59.02203 150.0:11.804405 167.0:4…	848883:0.0 849762:36.00001 850611:203.00006 851487:1213.0004 852326:2318.0007 853109:1086.0004 853987:195.00006
Cyclohexane, 1-ethenyl-1-methyl-2,4-bis(1-methylethenyl)-, [1S-(1.alpha.,2.beta.,4.beta.)]-	14.259	0	0	551151	25.366	515-13-9	67.0:2741.182 68.0:829.12286 77.0:1492.4211 79.0:3380.7908 81.0:1996.6633 91.0:3282.65 93.0:3116.8252 105.0:2213.2505 107.0:1813.9178 119.0:1478.8845 133.0:1113.3936 147.0:1228.4556 189.0:670.06665 51.0:240.27643 53.0:649.7616 55.0:402.71683 63.0:121.8303 65.0:741.13434 66.0:172.59293 69.0:203.0505 78.0:230.1239 80.0:463.632 82.0:179.36128 92.0:524.5471 94.0:612.5357 95.0:818.97034 103.0:169.2087…	853109:657.00006 853987:3001.0002 854837:19036.002 855524:36654.004 856168:18726.002 856861:2840.0002 857709:0.0
	14.31	0	0	61160.6	2.414		56.0:197.34885 57.0:1126.58 69.0:128.55869 70.0:156.75137 71.0:655.1982 72.0:63.151634 83.0:155.62367 84.0:75.55642 85.0:312.37503 55.0:217.64758 58.0:51.874554 82.0:48.491432 86.0:31.575817 111.0:40.597477 126.0:14.6602 164.0:11.277077 169.0:7.8939543 171.0:7.8939543 185.0:6.7662463 209.0:34.95894 237.0:9.021662 269.0:15.787909 293.0:5.6385384 327.0:30.448109 329.0:14.6602 379.0:21.426447 383.0:…	856861:0.0 857709:1306.9999 858589:3488.0 859438:1877.0 860314:418.0 861193:43.0
	14.339	0	0	25756.8	0.945		79.0:82.455154 93.0:69.968475 105.0:215.07233 119.0:125.0821 161.0:137.78407 59.0:8.611505 62.0:9.472655 65.0:16.792433 80.0:26.265089 81.0:52.96075 89.0:7.9656415 91.0:120.77635 92.0:26.910952 104.0:6.0280533 106.0:29.279116 107.0:21.313473 110.0:6.0280533 113.0:5.1669025 115.0:35.737743 117.0:40.47407 118.0:11.625531 120.0:29.70969 121.0:10.979669 130.0:4.951615 131.0:17.22301 132.0:11.194956 1…	858589:80.99999 859438:597.99994 860314:1365.9996 861193:714.9998 862071:178.99998 862951:0.0
	14.412	0	0	32733.1	1.184		115.0:137.71002 141.0:365.59183 142.0:244.10518 169.0:115.07276 170.0:376.91046 171.0:64.138916 51.0:54.329437 58.0:13.959646 62.0:23.39184 64.0:14.336934 71.0:40.36979 82.0:13.205071 84.0:22.259977 87.0:18.864388 96.0:16.223373 100.0:6.413892 117.0:17.355236 211.0:19.241674 214.0:8.30033 267.0:40.36979 279.0:7.168467 282.0:15.468798 293.0:7.545755 309.0:29.051157 312.0:4.150165 347.0:4.150165 35…	862951:68.99999 863828:683.9998 864708:1710.9996 865588:839.0 866468:336.9999 867346:85.0 868225:0.0
	14.441	0	0	17886.8	0.74		73.0:115.00626 385.0:34.83685 401.0:223.08983 402.0:62.974304 403.0:66.100685 404.0:15.185293 490.0:25.234385 491.0:18.53499 57.0:35.283474 70.0:13.845414 74.0:9.825778 80.0:22.331314 83.0:21.43806 104.0:7.1460204 128.0:8.262586 130.0:12.952162 140.0:7.5926466 149.0:12.282223 154.0:5.8061414 158.0:6.0294547 177.0:23.671192 179.0:16.748486 206.0:3.349697 209.0:16.971798 221.0:12.728848 230.0:3.796…	864708:114.99997 865588:311.99997 866468:1068.9999 867346:501.99988 868225:39.999996 869103:0.0
Methiocarb	14.602	0	0	129802	4.327	2032-65-7	51.0:75.090614 65.0:126.9714 66.0:69.62948 78.0:107.85742 107.0:312.65 109.0:809.61334 110.0:170.66048 125.0:146.08537 153.0:647.14453 168.0:1363.9186 169.0:184.31332 170.0:58.707207 50.0:21.844542 53.0:24.57511 58.0:10.922271 61.0:25.940393 62.0:36.862663 63.0:42.3238 64.0:12.287555 69.0:55.97664 74.0:36.862663 75.0:38.227947 77.0:266.23035 79.0:203.42729 80.0:17.74869 81.0:103.76157 82.0:31.401…	874379:0.0 875260:2083.0 876139:6253.0005 876953:4555.0005 877771:1628.0 878645:622.0 879524:432.0 880402:187.0
Naphthalene, 1,2-dimethyl-	14.687	0	0	19168.9	0.518	573-98-8	141.0:239.13423 156.0:173.30649 86.0:11.489933 87.0:28.964207 128.0:65.349 129.0:29.682327 142.0:31.83669 152.0:44.044743 155.0:33.033558 157.0:35.427296 187.0:17.474274 229.0:5.98434 341.0:17.713648 381.0:5.2662196 402.0:10.293065	878645:0.0 879524:156.00002 880402:597.00006 881245:749.00006 882067:503.0001 882839:136.00002 883484:162.00002 884130:111.00001 884875:195.0
Caryophyllene	14.714	0	0	614965	21.941	87-44-5	67.0:1196.6416 77.0:1516.8132 79.0:2945.5793 91.0:3998.1436 93.0:2149.1523 105.0:2277.221 106.0:852.45703 107.0:1064.5708 119.0:1244.6674 120.0:948.50854 133.0:2069.1094 50.0:60.03219 51.0:220.11801 52.0:104.055786 53.0:372.19955 55.0:320.17166 56.0:132.07082 63.0:80.042915 65.0:516.2768 66.0:172.09227 68.0:176.09442 69.0:704.3777 78.0:372.19955 80.0:536.28754 81.0:816.43774 82.0:172.09227 92.0:7…	880402:3109.0 881245:4621.9995 882067:10559.999 882839:31704.998 883484:31203.998 884130:8598.999 884875:0.0
	14.792	0	0	13723.8	0.577		401.0:217.76424 402.0:80.87141 404.0:18.092524 405.0:13.078933 489.0:68.6644 490.0:49.045998 89.0:8.283324 104.0:7.1934133 109.0:23.760061 136.0:13.078933 138.0:10.245164 156.0:10.463146 163.0:32.261368 170.0:8.501307 188.0:3.9236798 190.0:10.027182 202.0:5.4495554 203.0:5.88552 221.0:5.231573 225.0:6.321484 247.0:4.5776267 251.0:11.989022 269.0:15.476737 270.0:6.1035023 297.0:6.5394664 313.0:6.1…	885751:0.0 886633:73.00001 887512:834.00006 888391:578.00006 889261:84.00001 890140:11.0
Germacrene D	14.836	0	0	69230.4	2.458	23986-74-5	77.0:235.89462 79.0:323.41205 81.0:133.28801 91.0:381.254 93.0:139.82666 105.0:502.47064 119.0:247.96599 120.0:102.60662 161.0:474.8071 162.0:96.57094 51.0:28.669497 53.0:16.59813 55.0:59.85386 65.0:91.03822 66.0:11.065419 67.0:55.3271 68.0:20.118944 80.0:20.118944 82.0:20.621918 92.0:57.338993 94.0:31.184364 103.0:28.669497 106.0:60.859806 107.0:35.71113 115.0:45.7706 117.0:69.41036 118.0:20.118…	887512:0.0 888391:284.99994 889261:2050.9998 890140:3551.9993 891002:1133.9999 891880:935.9998 892759:341.9999
Alloaromadendrene	14.967	0	0	110767	3.847	25246-27-9	77.0:192.19019 79.0:488.89468 81.0:233.41527 91.0:580.0544 93.0:343.1553 94.0:121.93335 103.0:57.482864 105.0:381.4772 106.0:99.28859 107.0:225.28638 117.0:71.418106 119.0:294.38196 120.0:89.41779 121.0:107.998116 133.0:231.09273 148.0:78.96636 161.0:213.09305 162.0:47.031437 189.0:76.64382 204.0:96.385414 50.0:22.06413 51.0:23.806036 52.0:14.515875 53.0:38.902546 55.0:61.54731 65.0:52.837788 67.…	893638:0.0 894519:503.00003 895400:554.00006 896279:1001.00006 897158:5477.0015 898017:5559.0015 898840:1068.0001
	15.024	0	0	37008.3	1.237		91.0:115.297806 105.0:231.75555 117.0:51.269245 119.0:143.3683 161.0:185.82202 204.0:59.38881 50.0:8.583539 65.0:15.07919 66.0:10.439439 73.0:83.979485 77.0:55.445023 78.0:13.919252 79.0:41.989742 80.0:14.615214 81.0:37.349995 82.0:7.6555886 89.0:14.151239 90.0:5.567701 95.0:21.110867 102.0:7.887576 104.0:17.399065 106.0:25.054653 113.0:7.423601 115.0:30.390368 116.0:9.975464 120.0:25.286642 126.…	898840:57.000004 899717:286.00003 900568:1664.0001 901417:1787.0001 902258:573.00006 903124:0.0
2,6-Di-tert-butyl-4-hydroxy-4-methylcyclohexa-2,5-dien-1-one	15.081	0	0	116905	5.406	10396-80-2	67.0:117.73777 77.0:238.65765 79.0:233.35414 91.0:291.6927 95.0:117.73777 105.0:218.50433 107.0:213.20084 109.0:155.92299 119.0:225.92924 121.0:162.2872 122.0:78.49185 123.0:281.08566 135.0:143.1946 137.0:422.15887 138.0:88.038155 153.0:73.18835 161.0:92.28096 165.0:1059.64 166.0:119.85918 175.0:58.338535 179.0:213.20084 180.0:411.55185 181.0:85.916756 189.0:97.58446 203.0:53.035034 204.0:41.3673…	903124:0.0 904003:3956.0007 904841:7811.0 905614:2851.0 906439:75.00001
	15.131	0	0	119013	12.655		61.0:242.89674 72.0:85.243004 82.0:307.97473 83.0:103.57484 107.0:98.991875 118.0:161.3201 134.0:239.23038 136.0:155.82056 143.0:77.91028 155.0:86.1596 178.0:103.57484 203.0:129.2394 208.0:130.15599 224.0:114.57394 226.0:110.90757 236.0:128.3228 249.0:325.38998 250.0:215.39899 255.0:93.49233 269.0:123.739845 295.0:135.65553 310.0:112.74075 323.0:200.73354 330.0:437.21414 381.0:155.82056 414.0:65.…	906439:373.99997 907268:1645.9996 907879:18285.996 908459:0.0
Cycloheptasiloxane, tetradecamethyl-	15.131	0	0	1.59005e+06	80.607	107-50-6	103.0:206.60498 147.0:6480.51 194.0:158.39716 206.0:110.18932 208.0:172.17082 249.0:454.53094 252.0:151.51031 265.0:881.5146 269.0:123.96299 295.0:220.37865 311.0:426.98364 313.0:241.03914 342.0:1218.9694 399.0:2568.7886 415.0:6879.946 416.0:2245.1074 417.0:1735.4818 59.0:606.04126 61.0:137.73665 72.0:48.20783 73.0:16604.154 74.0:1232.743 86.0:13.773665 87.0:41.320995 96.0:61.981495 112.0:61.9814…	906439:0.0 907268:23821.0 907879:116477.0 908459:92275.0 909038:40790.004 909620:3205.0
Cycloheptasiloxane, tetradecamethyl-	15.141	0	0	7.60592e+06	379.553	107-50-6	59.0:2888.071 73.0:82636.09 74.0:5217.1606 131.0:2794.9075 133.0:2888.071 147.0:27203.766 148.0:5030.8335 149.0:6428.287 207.0:3540.216 221.0:7546.25 222.0:2422.2532 237.0:372.65433 265.0:3726.5432 266.0:838.4722 281.0:93070.42 282.0:25061.004 283.0:16210.463 284.0:4099.1978 285.0:1583.7809 297.0:1304.2902 309.0:372.65433 315.0:745.30865 324.0:186.32716 325.0:8198.3955 327.0:54407.53 328.0:19098.…	906439:5387.0 907268:98771.0 907879:392751.0 908459:548454.0 909038:232888.0 909620:25415.0 910257:0.0
cis-Muurola-4(15),5-diene	15.243	0	0	54667.1	1.79	157477-72-0	79.0:122.67213 91.0:274.65158 93.0:104.66905 105.0:232.3653 117.0:72.01231 119.0:138.58182 133.0:118.06669 161.0:418.2575 162.0:73.26833 204.0:64.89481 51.0:10.466905 52.0:9.210876 53.0:23.027191 54.0:5.0241146 65.0:47.31041 67.0:43.12365 69.0:20.93381 77.0:42.70497 78.0:39.77424 81.0:33.494095 92.0:28.888659 104.0:31.400715 106.0:40.61159 115.0:60.70805 116.0:33.912773 120.0:50.241142 121.0:16.7…	912830:324.00003 913709:1031.0001 914587:2587.0005 915462:1898.0 916318:449.0001 917197:0.0
Ă§-Muurolene	15.387	0	0	297579	7.51	30021-74-0	65.0:129.62144 77.0:349.16046 78.0:176.33186 79.0:867.64624 80.0:115.608315 91.0:975.0802 92.0:300.1145 93.0:430.90372 105.0:1166.593 106.0:209.02917 115.0:114.44055 118.0:81.74325 119.0:861.80743 120.0:282.59808 128.0:87.582054 129.0:91.085335 133.0:526.6601 161.0:1124.5536 162.0:200.85484 177.0:245.22975 204.0:124.9504 50.0:24.522976 51.0:33.865063 53.0:45.542667 62.0:40.871624 63.0:56.052513 6…	919835:0.0 920714:2106.0007 921584:3579.001 922445:8501.003 923203:10852.003 923930:5444.0015 924747:4503.0015 925598:2587.0007 926475:1303.0004
	15.441	0	0	34711.3	1.265		57.0:655.4816 71.0:469.1385 84.0:101.04522 85.0:207.33954 56.0:50.52261 72.0:24.277098 90.0:7.8736534 110.0:34.119164 112.0:25.589373 170.0:5.90524 171.0:6.5613775 186.0:6.5613775 188.0:11.154342 207.0:58.39626 211.0:9.185928 218.0:5.249102 252.0:7.2175155 266.0:15.747307 269.0:11.81048 270.0:5.90524 315.0:5.249102 327.0:57.740124 373.0:5.90524 388.0:3.9368267 415.0:17.71572 475.0:18.371857	924747:208.0 925598:375.0 926475:1827.9996 927350:1337.0 928225:263.0 928985:0.0
Germacrene D	15.493	0	0	2.802e+06	126.947	23986-74-5	51.0:947.8775 53.0:1279.6346 55.0:1398.1193 65.0:3033.208 67.0:3341.2683 77.0:9383.987 78.0:2464.4814 79.0:16990.705 80.0:1872.0581 81.0:8744.17 91.0:21919.668 92.0:4502.418 93.0:5450.2954 95.0:1658.7856 103.0:1137.453 104.0:545.02954 105.0:23673.24 106.0:2535.5723 107.0:2914.7234 108.0:402.84793 115.0:1445.5132 116.0:616.12036 117.0:3033.208 118.0:450.24182 119.0:13744.224 120.0:5260.72 123.0:45…	927350:0.0 928225:13908.995 928985:89900.97 929609:183437.94 930206:136330.95 930807:33195.99 931486:2616.999
Acenaphthene	15.539	0	0	18340.7	0.53	83-32-9	152.0:104.78302 154.0:200.53302 59.0:8.631552 75.0:36.132076 76.0:40.347485 98.0:6.2227464 100.0:6.42348 151.0:39.14308 153.0:228.83647 155.0:24.890985 167.0:8.230083 191.0:14.051363 201.0:3.21174 241.0:4.81761 282.0:11.642557 329.0:6.8249474 369.0:2.2080712 399.0:4.81761 406.0:2.0073376 429.0:3.6132076 488.0:4.81761 491.0:3.8139412	929609:0.0 930206:48.00001 930807:589.00006 931486:665.0002 932315:766.0002 933189:213.00005 934066:41.00001
Naphthalene, 1,2,3,4,4a,5,6,8a-octahydro-4a,8-dimethyl-2-(1-methylethenyl)-, [2R-(2.alpha.,4a.alpha.,8a.beta.)]-	15.61	0	0	204514	7.653	473-13-2	65.0:154.06197 67.0:332.4495 68.0:99.32942 77.0:398.33127 78.0:109.46508 79.0:961.8737 80.0:148.99414 81.0:263.52704 82.0:69.93602 91.0:961.8737 93.0:727.74005 94.0:200.68597 95.0:199.67241 96.0:88.1802 105.0:1012.552 106.0:195.61815 107.0:534.14905 108.0:191.56389 118.0:66.895325 119.0:514.8913 122.0:95.27516 133.0:245.28287 135.0:153.0484 136.0:78.04455 147.0:192.57745 148.0:158.11623 161.0:363…	934066:0.0 934944:2384.9998 935801:6633.0 936591:11057.999 937364:6128.9995 938122:2911.0
Pentanoic acid, 5-hydroxy-, 2,4-di-t-butylphenyl esters	15.662	0	0	156011	7.01	166273-38-7	191.0:6099.982 192.0:928.1254 206.0:531.2297 51.0:146.54611 57.0:500.69922 64.0:91.591324 116.0:177.07655 128.0:177.07655 135.0:341.94095 141.0:97.69741 163.0:610.6088 175.0:317.51657 224.0:109.909584	937364:0.0 938122:692.99994 938982:5554.9995 939747:10129.999 940407:5177.9995 941043:1225.9999 941695:340.99997
(1S,2E,6E,10R)-3,7,11,11-Tetramethylbicyclo[8.1.0]undeca-2,6-diene	15.673	0	0	702721	28.242	24703-35-3	67.0:1429.7289 77.0:1907.6326 79.0:3954.6538 81.0:1198.742 91.0:3978.549 93.0:3799.3352 94.0:720.8382 105.0:2743.9644 107.0:2357.6587 119.0:1963.3881 121.0:3544.4531 161.0:1346.0957 189.0:657.1177 204.0:573.48456 50.0:103.54582 53.0:422.14835 55.0:286.74228 61.0:47.79038 62.0:95.58076 63.0:258.86456 65.0:513.7466 66.0:139.38861 68.0:191.16151 69.0:159.30127 78.0:481.88632 80.0:529.6767 82.0:127.4…	938122:1807.0004 938982:4771.001 939747:19814.004 940407:40809.008 941043:31181.006 941695:7887.0015 942432:0.0
	15.751	0	0	36329.8	1.304		327.0:73.59375 385.0:74.05371 401.0:459.50098 402.0:142.58789 403.0:142.12793 404.0:27.597656 489.0:59.79492 491.0:29.89746 55.0:32.197266 59.0:27.137695 67.0:22.538086 68.0:16.098633 73.0:136.14844 78.0:27.137695 80.0:20.698242 81.0:66.234375 109.0:18.858398 112.0:15.178711 113.0:4.5996094 120.0:34.03711 122.0:14.71875 124.0:15.638672 126.0:18.858398 129.0:32.197266 138.0:12.418945 143.0:9.19921…	943309:0.0 944189:273.99997 945049:1884.0 945895:1654.0 946735:476.0 947614:744.0
	15.808	0	0	25279.9	1.157		73.0:185.6745 209.0:32.897285 223.0:29.551798 265.0:23.790127 267.0:55.014668 281.0:54.45709 325.0:44.420628 327.0:66.90973 341.0:114.30412 348.0:2.602045 388.0:6.8768334 51.0:6.6909733 59.0:13.9395275 61.0:2.2303243 65.0:6.6909733 67.0:11.523343 68.0:14.86883 69.0:25.09115 70.0:15.24055 71.0:9.850599 72.0:4.088928 74.0:11.151622 75.0:25.27701 77.0:39.95998 82.0:3.9030676 83.0:13.196086 90.0:4.27…	945895:271.99994 946735:0.0 947614:1103.9998 948482:1671.9996 949286:1098.9998
	15.849	0	0	172753	7.585		73.0:1266.6925 193.0:119.01809 313.0:76.51163 314.0:28.33764 315.0:25.503876 327.0:317.3816 371.0:34.00517 383.0:93.51421 385.0:515.74506 387.0:175.69337 388.0:51.00775 401.0:2830.9304 402.0:1125.0044 403.0:728.27734 404.0:201.19725 406.0:19.83635 417.0:45.340225 489.0:337.21793 490.0:189.8622 491.0:144.52197 492.0:56.67528 493.0:45.340225 58.0:11.335056 59.0:31.171406 61.0:14.16882 74.0:65.17657…	949286:1410.0001 950145:6911.0005 950925:10961.001 951637:3298.0002 952376:616.00006 953115:0.0
Germacrene D	15.873	0	0	146179	8.481	23986-74-5	51.0:79.23163 63.0:82.27899 65.0:233.12383 67.0:195.0317 77.0:630.8056 78.0:188.93695 79.0:923.35315 80.0:115.800064 81.0:408.3476 82.0:73.13689 91.0:1167.1428 92.0:115.800064 93.0:341.30545 104.0:74.66057 105.0:1197.6165 106.0:176.74747 107.0:266.6449 117.0:106.65796 118.0:63.994774 119.0:604.90295 120.0:362.63705 129.0:103.61059 133.0:679.56354 160.0:73.13689 161.0:1522.1614 162.0:173.7001 204.…	950145:0.0 950925:1546.0004 951637:6063.002 952376:12255.004 953115:6340.0015
1-Isopropyl-4,7-dimethyl-1,2,3,5,6,8a-hexahydronaphthalene	15.912	0	0	374434	16.203	16729-01-4	55.0:141.75679 63.0:81.43475 65.0:162.8695 77.0:386.06107 79.0:901.8145 81.0:856.573 82.0:99.53137 91.0:2023.8044 92.0:316.6907 93.0:364.94836 95.0:190.01443 103.0:138.74069 104.0:99.53137 105.0:1957.4502 106.0:494.64075 115.0:470.51193 116.0:174.93391 117.0:588.1399 118.0:190.01443 119.0:3013.086 120.0:455.43143 129.0:310.6585 131.0:259.38477 133.0:847.52466 134.0:1266.7628 145.0:241.28816 146.0…	953115:5448.9976 953948:12839.995 954706:23413.99 955392:9973.996 956110:0.0
	15.923	0	0	64213.5	2.46		385.0:116.13879 387.0:45.302364 401.0:822.85565 402.0:378.8925 403.0:266.8721 404.0:62.59963 489.0:103.78359 490.0:43.655003 58.0:11.53151 73.0:538.6863 74.0:50.24444 75.0:60.12859 76.0:23.06302 90.0:18.944624 100.0:75.778496 164.0:19.768303 193.0:37.06557 220.0:4.9420757 221.0:16.473587 223.0:31.299814 224.0:21.415663 225.0:19.768303 229.0:4.1183968 247.0:5.765755 253.0:20.591984 264.0:4.1183968…	953948:62.00001 954706:965.0002 955392:3555.0007 956110:2574.0 956904:830.0002 957736:309.00003 958614:86.0 959491:102.0 960347:0.0
	15.962	0	0	13365	0.488		159.0:365.48782 168.0:41.341465 86.0:6.9512196 111.0:17.195122 130.0:15.0 137.0:20.121952 139.0:38.414635 144.0:43.90244 156.0:8.04878 157.0:33.292683 158.0:23.04878 160.0:51.585365 206.0:7.682927 252.0:6.9512196 345.0:10.609756 351.0:15.365854	955392:18.000002 956110:59.0 956904:414.0 957736:705.0 958614:359.0 959491:0.0
	16.02	0	0	36658.7	1.522		73.0:341.8572 147.0:153.64754 151.0:84.18105 251.0:42.432728 281.0:150.22554 327.0:242.27719 328.0:62.96469 330.0:17.794369 415.0:85.89205 416.0:42.432728 50.0:5.81739 52.0:6.8439884 58.0:14.030176 66.0:18.820969 76.0:8.554985 82.0:14.030176 84.0:17.10997 85.0:40.37953 89.0:12.319179 94.0:19.847567 95.0:17.10997 105.0:28.402552 110.0:29.771349 112.0:16.76777 114.0:7.1861877 116.0:9.923783 121.0:2…	959491:159.00002 960347:1095.0 961220:2200.0 962074:740.0 962950:58.0 963830:0.0
	16.152	0	0	46836.7	2.034		79.0:181.1281 81.0:101.19547 91.0:140.9649 93.0:127.97093 105.0:393.36295 106.0:66.15113 115.0:55.125942 117.0:53.94467 119.0:107.10183 160.0:38.1944 161.0:131.51474 162.0:53.157158 204.0:49.613346 436.0:3.5438104 50.0:6.3001075 53.0:19.294079 58.0:12.206458 65.0:24.01916 68.0:28.74424 70.0:12.993972 73.0:112.61442 74.0:19.687836 75.0:16.144026 76.0:20.081593 77.0:85.445206 78.0:31.894295 80.0:16…	967348:365.99997 968227:982.99994 969106:2938.9993 969964:1080.0 970842:37.999996 971721:0.0
	16.239	0	0	13993.4	0.393		73.0:112.42955 401.0:95.21061 402.0:38.151768 72.0:3.601347 74.0:11.9294615 88.0:2.588468 89.0:7.9904885 147.0:21.49554 148.0:7.6528625 149.0:10.24133 150.0:3.9389732 154.0:5.739647 180.0:6.7525253 223.0:11.816919 224.0:7.315236 251.0:12.37963 281.0:24.984344 294.0:3.3762627 327.0:25.659597 328.0:19.807407 329.0:4.1640573 342.0:5.739647 385.0:36.46364 386.0:9.11591 387.0:3.4888048 403.0:29.823654…	971721:0.0 972601:116.0 973481:402.0 974363:568.0 975240:332.0 976120:62.0 977000:54.0 977882:59.0 978760:16.0
	16.665	0	0	66143.2	1.869		76.0:137.73364 121.0:95.67757 149.0:1050.3505 150.0:97.78037 176.0:183.99533 177.0:178.73831 50.0:25.233644 60.0:6.308411 65.0:58.8785 66.0:28.38785 73.0:66.23832 74.0:36.799065 75.0:46.26168 77.0:89.369156 78.0:16.82243 93.0:56.7757 94.0:9.462617 95.0:17.87383 99.0:4.2056074 103.0:18.925234 104.0:49.415886 105.0:92.52336 106.0:28.38785 122.0:21.028038 133.0:34.696262 142.0:7.3598127 144.0:9.4626…	996373:0.0 997256:130.00005 998137:607.0002 999018:2152.0007 999897:2700.0007 1000777:1217.0004 1001656:721.00024 1002537:402.00012
	17.102	0	0	36513.3	3.636		179.0:108.74512 233.0:55.83714 237.0:108.012825 280.0:69.93372 293.0:72.862885 299.0:118.264885 314.0:76.52434 359.0:102.520645 360.0:86.776405 371.0:108.37897 389.0:80.002716 397.0:54.37256 398.0:19.039549 400.0:157.07628 439.0:45.402 442.0:63.70926 458.0:69.38451 460.0:50.528034 473.0:182.88951 474.0:76.70741 60.0:9.519774 61.0:21.419493 63.0:46.317364 77.0:170.62364 96.0:16.110388 105.0:38.811…	1024558:0.0 1025440:762.99994 1026150:5253.9995 1026743:1473.9999
Cyclooctasiloxane, hexadecamethyl-	17.112	0	0	827119	34.219	556-68-3	117.0:70.464005 148.0:250.85185 203.0:39.459843 222.0:583.44196 223.0:380.5056 267.0:1124.6055 269.0:262.1261 271.0:22.548481 323.0:47.915524 356.0:2815.7415 385.0:639.8132 388.0:39.459843 403.0:916.03204 415.0:710.27716 416.0:214.21057 417.0:180.38785 457.0:149.38368 58.0:25.36704 61.0:19.729921 66.0:5.6371202 73.0:7328.2563 74.0:642.6317 75.0:217.02913 85.0:67.64545 104.0:39.459843 119.0:53.552…	1024558:37.999985 1025440:6816.9976 1026150:48517.98 1026743:49445.99 1027327:28881.99 1027913:5361.998 1028548:0.0
Cyclooctasiloxane, hexadecamethyl-	17.112	0	0	4.25141e+06	212.914	556-68-3	73.0:46161.664 74.0:3704.949 117.0:400.53503 147.0:11715.649 149.0:2553.411 163.0:300.40128 203.0:250.3344 221.0:14519.395 222.0:3404.5479 223.0:2253.0095 249.0:1201.6051 253.0:450.60193 266.0:400.53503 267.0:6859.1626 268.0:1802.4077 281.0:20327.152 282.0:4806.4204 283.0:3755.0159 296.0:350.46814 311.0:450.60193 313.0:700.9363 325.0:2453.277 327.0:7109.497 328.0:3404.5479 355.0:50016.812 356.0:1…	1024558:0.0 1025440:28009.998 1026150:172930.98 1026743:307660.97 1027327:172503.98 1027913:35686.996 1028548:1218.9996
	17.288	0	0	54591.8	1.42		55.0:224.08891 56.0:78.33197 83.0:129.89224 99.0:176.99059 111.0:129.89224 113.0:45.61102 155.0:170.54555 173.0:495.27618 54.0:7.932351 68.0:33.712494 73.0:58.50109 77.0:56.02223 84.0:45.61102 86.0:45.115246 87.0:14.873158 90.0:12.394299 100.0:19.335106 101.0:36.687122 112.0:29.250546 125.0:8.923895 127.0:19.335106 128.0:10.411211 129.0:18.839334 142.0:10.411211 165.0:14.377386 174.0:42.140614 17…	1034661:0.0 1035542:339.0 1036422:1638.0 1037302:2052.0 1038181:1122.0 1039061:672.0 1039941:390.0 1040821:261.0
	17.626	0	0	104492	3.366		73.0:1182.847 74.0:78.14606 147.0:280.6154 148.0:66.30574 149.0:81.69815 221.0:50.913338 267.0:94.72249 281.0:123.13924 327.0:79.330086 341.0:150.37195 355.0:129.05939 385.0:74.59396 401.0:254.5667 403.0:85.250244 459.0:92.35443 460.0:35.520935 475.0:255.75072 476.0:111.29893 477.0:92.35443 59.0:34.336903 61.0:14.208374 66.0:20.128529 68.0:15.392405 75.0:73.40993 76.0:21.312561 83.0:17.760468 85.…	1054918:0.0 1055798:307.9999 1056680:2612.999 1057557:4863.9985 1058383:2401.999 1059252:1099.9995 1060131:939.9997 1061010:458.99988
	17.742	0	0	64007.4	0.884		207.0:127.20419 223.0:93.737564 224.0:19.522203 281.0:154.78317 282.0:48.805508 283.0:33.311695 64.0:4.8030815 65.0:7.2820916 73.0:174.92514 75.0:29.59318 93.0:14.254307 95.0:10.225916 123.0:8.521596 136.0:5.8876486 147.0:35.17095 149.0:21.38146 152.0:11.155544 163.0:10.69073 178.0:9.916039 179.0:12.549988 180.0:7.43703 187.0:4.3382673 191.0:33.62157 192.0:7.2820916 193.0:33.931446 208.0:15.49381…	1061889:0.0 1062770:555.99994 1063650:1261.9999 1064524:1276.9999 1065380:826.00006 1066258:719.0 1067114:847.99994 1067990:500.00003 1068868:383.99997 1069747:387.99997 1070626:334.99997 1071506:257.99997 1072385:197.99998
	17.785	0	0	27376.6	0.56		73.0:197.79515 147.0:36.62873 59.0:6.92976 67.0:9.503671 71.0:6.92976 74.0:12.8695545 75.0:22.373226 85.0:4.5538425 103.0:4.3558493 128.0:6.1377873 149.0:18.80935 159.0:4.3558493 163.0:10.097651 166.0:8.711699 176.0:4.3558493 193.0:23.561184 194.0:3.7618697 201.0:3.5638766 208.0:10.493637 209.0:14.651493 210.0:6.1377873 224.0:8.711699 227.0:2.3759177 241.0:1.5839452 242.0:2.1779246 253.0:6.533774…	1061889:0.0 1062770:223.99998 1063650:368.0 1064524:310.99997 1065380:242.99998 1066258:591.0 1067114:808.9998 1067990:375.9999 1068868:164.0 1069747:60.999996 1070626:45.0
	17.961	0	0	8316.51	0.384		57.0:159.09468 71.0:108.29268 53.0:15.76614 55.0:29.302725 56.0:10.192252 66.0:5.4146338 72.0:6.6886654 83.0:26.436153 84.0:18.791965 85.0:53.031563 93.0:13.855093 96.0:16.721664 113.0:3.9813485 120.0:8.599712 125.0:5.4146338 127.0:5.733142 130.0:4.299856 137.0:11.784792 153.0:5.096126 172.0:4.7776184 190.0:2.866571 238.0:3.5035868 254.0:7.325681 287.0:2.866571 311.0:4.1406026 339.0:5.892396 343.…	1075028:15.000004 1075907:1.0000001 1076788:148.00002 1077668:555.00006 1078547:193.0 1079426:35.000004 1080306:0.0
	18.093	0	0	7169.56	0.196		100.0:168.08383 75.0:24.733055 87.0:11.945898 126.0:9.926873 180.0:9.926873 182.0:6.8983355 254.0:6.7300835 270.0:9.085612 330.0:5.5523186 335.0:10.936385 445.0:5.888823 463.0:13.291914	1082948:0.0 1083828:15.0 1084708:123.0 1085589:283.0 1086468:205.0 1087348:87.0 1088227:42.0 1089107:31.0 1089986:30.0 1090865:17.0
Cyclononasiloxane, octadecamethyl-	18.709	0	0	417533	19.554	556-71-8	74.0:440.14618 75.0:166.35446 131.0:110.90298 148.0:197.54593 149.0:308.4489 191.0:180.21733 207.0:582.2406 208.0:128.23157 209.0:166.35446 221.0:1067.4412 249.0:90.108665 265.0:169.82019 267.0:356.96896 279.0:31.191462 281.0:866.4295 282.0:235.66882 283.0:197.54593 296.0:51.98577 325.0:318.84607 326.0:90.108665 327.0:218.34024 328.0:58.917206 339.0:65.84864 341.0:1375.89 342.0:481.7348 355.0:143…	1120794:0.0 1121673:5650.9976 1122535:28255.988 1123206:23314.99 1123853:3715.9988 1124633:369.99988
Cyclononasiloxane, octadecamethyl-	18.72	0	0	475098	22.864	556-71-8	73.0:5815.004 74.0:535.51587 131.0:133.87897 147.0:1647.2933 148.0:238.65381 149.0:360.8911 191.0:215.37051 207.0:651.9324 208.0:151.34145 209.0:203.72887 221.0:1257.2981 222.0:261.9371 223.0:209.54968 249.0:104.77484 281.0:1001.1818 282.0:273.57877 283.0:232.83298 295.0:197.90804 296.0:64.02907 325.0:378.3536 326.0:110.595665 327.0:261.9371 339.0:75.67072 341.0:1618.1892 342.0:576.26166 343.0:43…	1120794:0.0 1121673:4055.0 1122535:27328.0 1123206:33039.0 1123853:5604.0 1124633:419.0
	19.081	0	0	48853.4	1.584		73.0:401.7412 221.0:91.286545 355.0:89.67797 415.0:145.17375 416.0:47.85506 417.0:37.399334 459.0:32.17147 461.0:170.91093 462.0:76.80938 465.0:9.249297 466.0:5.227864 475.0:41.82291 51.0:19.705025 62.0:18.900738 69.0:14.477161 74.0:32.573612 75.0:30.965038 130.0:10.857871 131.0:12.466444 134.0:8.44501 147.0:117.42586 148.0:18.900738 149.0:46.64863 150.0:9.651441 151.0:21.313599 163.0:12.064301 1…	1143110:0.0 1143990:219.00008 1144869:2289.0012 1145734:1148.0006 1146591:1057.0005 1147466:529.00024 1148343:393.00015 1149223:232.00012
	19.183	0	0	34953.9	1.054		73.0:240.7781 280.0:7.2305737 281.0:155.93938 355.0:134.00664 356.0:66.52128 415.0:35.188793 74.0:31.091467 75.0:40.97325 114.0:2.8922296 117.0:12.050957 143.0:10.122804 146.0:6.7485356 147.0:54.71134 149.0:33.26064 182.0:6.989555 192.0:8.194651 195.0:6.989555 207.0:85.32077 223.0:51.337074 225.0:10.122804 255.0:2.8922296 267.0:69.654526 268.0:20.486626 269.0:16.87134 278.0:1.6871339 282.0:61.459…	1147466:88.99999 1148343:0.0 1149223:116.0 1150103:604.99994 1150982:1522.9999 1151811:919.0 1152643:296.99997 1153520:329.99997 1154399:105.99999 1155276:132.99998 1156155:50.999996
	19.634	0	0	72639.7	2.494		69.0:85.0849 115.0:136.13583 117.0:326.92236 118.0:49.414692 119.0:93.26614 128.0:100.792885 129.0:141.37184 131.0:209.43976 132.0:133.1906 146.0:118.79161 171.0:46.796696 255.0:229.07474 270.0:43.19695 51.0:10.471988 52.0:7.526741 53.0:13.089985 55.0:43.19695 56.0:17.01698 65.0:13.417234 77.0:68.39517 79.0:105.70163 81.0:63.486427 87.0:7.1994915 91.0:168.2063 105.0:139.73558 107.0:41.5607 109.0:…	1176337:0.0 1177217:376.0 1178060:3604.0007 1178872:2730.0 1179650:1041.0 1180492:683.0 1181370:489.0001 1182248:448.0001
	19.79	0	0	107711	6.014		59.0:58.94856 73.0:1635.8225 74.0:108.07236 147.0:406.0901 221.0:404.4526 222.0:98.2476 276.0:21.28698 281.0:1118.3851 282.0:258.7187 283.0:180.1206 284.0:49.1238 295.0:90.0603 341.0:307.84247 355.0:232.51932 356.0:145.73393 370.0:21.28698 401.0:80.23554 411.0:31.11174 429.0:432.28943 431.0:90.0603 433.0:22.92444 439.0:22.92444 459.0:62.22348 462.0:62.22348 463.0:55.67364 477.0:39.29904 484.0:24.…	1185742:0.0 1186608:4556.0015 1187392:8690.003 1188097:1366.0005 1188893:106.00002
Isopimara-9(11),15-diene	19.827	0	0	362852	17.682	39702-28-8	51.0:81.46531 53.0:185.95343 55.0:299.29648 65.0:283.3576 67.0:669.4323 68.0:226.68608 69.0:237.312 79.0:1418.559 81.0:499.4178 91.0:1769.214 92.0:600.3639 93.0:867.78265 94.0:182.41145 95.0:543.6924 104.0:108.03008 105.0:1592.1155 106.0:492.33383 107.0:842.9889 109.0:423.2654 115.0:354.197 116.0:108.03008 117.0:446.2882 119.0:1053.7361 120.0:398.47162 121.0:343.5711 123.0:175.32751 128.0:173.556…	1187392:325.0 1188097:1922.0 1188893:21548.0 1189598:25550.0 1190254:3271.0 1191057:0.0
Isopimara-9(11),15-diene	19.892	0	0	154564	9.604	39702-28-8	79.0:671.5938 91.0:852.7411 105.0:962.5857 119.0:507.79047 133.0:487.55594 161.0:540.55115 257.0:660.9948 51.0:56.849407 53.0:73.229744 54.0:35.65132 55.0:104.06332 56.0:84.792336 65.0:64.5578 67.0:302.55447 68.0:75.156845 69.0:126.22495 77.0:277.5022 78.0:109.84461 80.0:49.14101 81.0:315.0806 82.0:46.250366 92.0:188.85565 93.0:385.4197 94.0:68.411995 95.0:390.23746 106.0:129.1156 107.0:432.6336 …	1191933:0.0 1192808:5377.0005 1193532:13878.001 1194175:3678.0002 1194899:726.00006
7-Isopropyl-1,1,4a-trimethyl-1,2,3,4,4a,9,10,10a-octahydrophenanthrene	19.971	0	0	109204	2.914	109680-01-5	67.0:51.418617 121.0:37.12359 133.0:54.299362 147.0:36.634407 51.0:15.327748 53.0:14.077613 55.0:36.362637 56.0:14.62115 63.0:12.773124 65.0:20.16523 69.0:38.862907 70.0:3.261223 76.0:7.0659833 77.0:75.00813 78.0:19.621693 79.0:104.73962 80.0:6.359385 81.0:44.026512 82.0:10.164145 83.0:13.534076 89.0:15.382102 91.0:171.21422 92.0:19.241217 93.0:94.19499 94.0:10.925097 95.0:41.798008 102.0:5.92455…	1196622:184.0 1197465:491.00003 1198257:4211.0 1198880:3781.0 1199486:3061.0 1200098:3248.0 1200716:2205.0 1201338:332.0 1202022:0.0
	20.103	0	0	49559.4	2.96		67.0:92.83991 79.0:271.78134 81.0:193.91562 91.0:373.98013 92.0:114.552475 93.0:119.41908 95.0:201.40271 105.0:144.87518 106.0:84.22976 107.0:137.76245 109.0:96.2091 117.0:72.25041 119.0:137.01373 131.0:66.26074 133.0:144.87518 136.0:104.4449 137.0:269.16086 216.0:25.08175 257.0:132.52148 258.0:29.19965 272.0:29.948359 53.0:24.333042 55.0:89.09637 60.0:4.1178994 62.0:6.364026 65.0:40.05593 69.0:5…	1204581:0.0 1205391:398.9999 1206206:4276.999 1206932:1966.9994 1207711:148.99995
Phenanthrene, 7-ethenyl-1,2,3,4,4a,4b,5,6,7,9,10,10a-dodecahydro-1,1,4a,7-tetramethyl-, [4aS-(4a.alpha.,4b.beta.,7.beta.,10a.beta.)]-	20.211	0	0	1.86977e+07	999.367	1686-56-2	55.0:13813.1 77.0:24059.438 80.0:7717.1777 103.0:9338.434 104.0:2269.7583 106.0:12451.245 108.0:8430.53 115.0:17768.965 120.0:10959.689 121.0:47275.82 123.0:28339.553 124.0:7717.1777 128.0:5966.2217 129.0:11737.893 132.0:4669.217 136.0:24902.49 137.0:64785.383 142.0:2918.2605 158.0:2269.7583 163.0:6095.922 171.0:2204.908 177.0:1491.5554 202.0:10829.989 217.0:2529.1592 230.0:3566.763 244.0:8495.38…	1211406:0.0 1212059:143536.98 1212642:1444084.8 1213217:1279437.9 1213791:389919.88 1214367:21317.998
Phenanthrene, 7-ethenyl-1,2,3,4,4a,4b,5,6,7,9,10,10a-dodecahydro-1,1,4a,7-tetramethyl-, [4aS-(4a.alpha.,4b.beta.,7.beta.,10a.beta.)]-	20.22	0	0	6.52276e+07	4035.83	1686-56-2	55.0:52253.812 67.0:136508.03 68.0:13367.255 79.0:261674.14 81.0:404663.25 82.0:23899.031 83.0:15797.665 91.0:294484.7 93.0:174584.45 94.0:51038.61 95.0:349573.97 97.0:14582.46 102.0:8101.3667 103.0:34025.74 105.0:208610.19 106.0:44962.586 107.0:155951.31 108.0:29569.988 109.0:135697.89 110.0:12152.05 116.0:17012.87 117.0:113824.2 119.0:185521.3 121.0:162432.4 122.0:42532.176 123.0:103697.49 129.…	1211406:0.0 1212059:422077.0 1212642:3780691.5 1213217:5831769.0 1213791:1331112.0 1214367:75839.99
	20.23	0	0	337481	29.181		54.0:52.802837 56.0:2745.7476 57.0:2763.3486 58.0:721.6388 62.0:82.13775 65.0:1226.1992 66.0:463.49158 70.0:2229.4531 71.0:838.9784 75.0:440.02365 78.0:5861.115 87.0:721.6388 89.0:1419.8097 90.0:1296.603 98.0:146.67455 111.0:440.02365 127.0:3402.8496 152.0:721.6388 154.0:1619.287 169.0:592.5652 172.0:944.5841 195.0:269.88116 205.0:926.98315 214.0:58.66982 229.0:1724.8927 235.0:598.4322 245.0:674.…	1213217:16583.994 1213791:42165.99 1214367:0.0
7-Isopropyl-1,1,4a-trimethyl-1,2,3,4,4a,9,10,10a-octahydrophenanthrene	20.322	0	0	116762	7.978	109680-01-5	91.0:575.40283 105.0:460.4396 129.0:425.8333 131.0:507.36337 143.0:462.7858 185.0:367.1786 255.0:585.9607 53.0:41.644855 55.0:107.9247 63.0:28.740816 65.0:102.05922 67.0:114.963264 69.0:136.66551 77.0:187.69513 78.0:73.318405 79.0:349.58215 81.0:205.29153 89.0:41.058308 90.0:22.875343 92.0:57.481632 93.0:161.30049 95.0:140.77135 103.0:87.982086 104.0:83.28971 106.0:72.14531 115.0:333.15884 116.0:…	1217824:0.0 1218607:1914.9994 1219348:11527.997 1219991:4284.999 1220659:23.999992
Bicyclo[9.3.1]pentadeca-3,7-dien-12-ol, 4,8,12,15,15-pentamethyl-, [1R-(1R*,3E,7E,11R*,12R*)]-	20.411	0	0	141508	6.394	70000-19-0	68.0:68.68082 79.0:562.32416 80.0:52.226036 81.0:269.71527 91.0:714.7097 92.0:95.86697 105.0:373.45193 106.0:140.93875 107.0:303.34027 109.0:241.81369 117.0:74.40421 118.0:65.10368 119.0:355.56628 120.0:127.34567 131.0:61.52656 133.0:303.34027 147.0:142.3696 148.0:125.914825 159.0:140.93875 175.0:78.69676 187.0:154.53183 189.0:100.159515 190.0:52.226036 201.0:98.72867 203.0:51.51061 229.0:122.337…	1223058:136.00002 1223857:2721.0002 1224635:9239.001 1225330:6652.0005 1226046:936.00006 1226859:0.0
	20.422	0	0	117020	5.925		65.0:124.86148 69.0:97.04874 77.0:298.24734 79.0:591.1688 81.0:285.2286 93.0:541.46094 94.0:67.46071 95.0:171.61057 107.0:323.1013 121.0:546.195 122.0:135.51317 123.0:82.25472 134.0:137.88022 135.0:233.74542 136.0:225.46078 161.0:201.1986 189.0:110.659225 204.0:42.015 216.0:143.20605 50.0:10.6516905 53.0:32.546833 67.0:340.26233 68.0:68.05247 80.0:49.70789 83.0:21.895142 91.0:682.2999 92.0:97.048…	1223058:90.00002 1223857:949.0003 1224635:5110.0015 1225330:8561.002 1226046:1509.0004 1226859:0.0
	20.598	0	0	67300.9	3.866		73.0:767.41547 147.0:284.99612 149.0:135.20032 221.0:298.82343 267.0:103.704796 281.0:503.16028 282.0:140.5776 283.0:79.12292 355.0:700.5835 356.0:203.56866 357.0:191.27773 358.0:49.93194 401.0:74.51382 415.0:72.97745 429.0:84.5002 432.0:36.104633 492.0:16.90004 53.0:15.363673 61.0:8.45002 64.0:25.35006 74.0:48.39557 79.0:26.118244 88.0:8.45002 91.0:54.54104 100.0:6.913653 101.0:13.059122 104.0:1…	1234284:0.0 1235096:1760.0006 1235893:5587.002 1236626:1633.0005 1237386:105.00003
	21.391	0	0	34970.7	1.37		73.0:321.0029 147.0:119.532616 221.0:99.289185 222.0:23.456669 295.0:35.66699 355.0:151.02238 431.0:85.472244 54.0:2.8919182 68.0:12.852969 69.0:27.31256 72.0:8.033106 74.0:34.38169 76.0:4.498539 101.0:10.925024 105.0:17.672832 112.0:5.7838364 126.0:20.243427 131.0:26.991236 133.0:30.847126 149.0:29.883154 160.0:14.780914 185.0:13.495618 200.0:4.498539 207.0:86.11489 219.0:15.102239 224.0:11.5676…	1281134:0.0 1281902:188.0 1282678:1020.0 1283432:1980.0 1284149:1130.0 1284907:303.0 1285680:100.0 1286444:17.999998

## Sheet: CLIS 2072 20 b
Name	RT [min]	RRT [min]	RI	Area	S/N	CAS	m/z	intensities
	5.662	0	0	10860.8	0.528		109.0:279.01758 124.0:33.515625 63.0:9.775391 65.0:11.171875 79.0:88.25781 81.0:30.164062 93.0:19.550781 108.0:11.171875 110.0:29.326172 183.0:3.6308594 207.0:32.398438 219.0:4.46875 256.0:6.423828 269.0:6.1445312 283.0:6.982422	336169:0.0 337048:14.0 337929:94.0 338810:364.0 339693:572.0 340573:190.00002 341454:48.0
	5.72	0	0	10525.4	0.399		56.0:25.666128 58.0:139.35034 71.0:43.799805 53.0:14.506943 57.0:36.546337 59.0:42.683887 69.0:24.6897 70.0:18.691637 75.0:34.872456 86.0:16.87827 114.0:5.9980626 148.0:5.719083 195.0:2.9292865 282.0:15.343882 475.0:4.324185	340573:0.0 341454:60.0 342335:239.00002 343217:432.00003 344097:281.00003 344979:84.00001 345861:43.000004 346742:57.000004 347621:41.000004
Ethylbenzene	5.808	0	0	41463.4	1.903	100-41-4	50.0:22.943466 51.0:60.2266 65.0:89.861916 79.0:84.126045 91.0:955.0218 92.0:64.050514 106.0:227.52272 52.0:12.4277115 59.0:48.754868 61.0:21.031511 63.0:36.327156 68.0:14.339667 77.0:81.25811 78.0:81.25811 102.0:8.6038 103.0:18.163578 105.0:43.019 107.0:21.98749 112.0:6.6918445 117.0:20.075533 132.0:5.7358665 134.0:27.723356 135.0:22.943466 136.0:9.559778 144.0:5.7358665 160.0:5.7358665 162.0:5.…	346742:0.0 347621:619.0001 348505:2063.0005 349386:1428.0004 350267:601.0002 351146:175.00005
o-Xylene	5.97	0	0	218391	5.99	95-47-6	51.0:106.77378 63.0:101.00223 65.0:158.71779 77.0:415.55203 78.0:222.2049 79.0:288.5778 91.0:2882.892 92.0:207.77602 103.0:210.66179 105.0:380.9227 106.0:903.2485 107.0:86.57334 50.0:40.40089 53.0:20.200445 54.0:8.657333 58.0:17.314667 61.0:37.515114 62.0:40.40089 64.0:23.086224 66.0:14.42889 68.0:20.200445 71.0:57.71556 85.0:20.200445 86.0:17.314667 89.0:43.28667 97.0:23.086224 99.0:20.200445 10…	356435:0.0 357317:2441.0002 358196:6493.0 359075:6175.0 359954:5026.0005 360836:2529.0 361715:1116.0 362596:606.0 363477:465.0 364359:366.0
Trisiloxane, octamethyl-	6.029	0	0	38977.1	1.789	107-51-7	73.0:581.00214 75.0:54.087288 147.0:38.384525 189.0:50.0162 191.0:52.92412 205.0:62.811043 221.0:572.2784 222.0:132.01952 56.0:19.192263 59.0:23.26335 72.0:13.376426 74.0:25.0081 81.0:28.497602 119.0:13.95801 129.0:11.050091 130.0:6.979005 131.0:18.61068 163.0:11.050091 175.0:12.794842 190.0:9.30534 206.0:14.539594 207.0:37.802944 208.0:17.447512 212.0:8.723756 223.0:94.21657 224.0:7.560589 225.0…	359075:0.0 359954:185.99998 360836:1757.9999 361715:1938.9999 362596:549.99994 363477:252.99998
	6.205	0	0	13386.2	0.558		94.0:57.84649 114.0:176.72368 69.0:32.903507 71.0:39.44883 77.0:27.950293 78.0:10.7909355 79.0:52.893272 80.0:12.38304 81.0:60.5 85.0:38.033627 98.0:6.8991227 99.0:21.935673 105.0:24.942982 116.0:8.137426 121.0:13.621345 122.0:3.8918128 130.0:2.8304093 137.0:8.491228 181.0:4.7763157	369646:0.0 370527:31.99999 371409:227.99994 372288:604.9999 373171:446.99988 374053:133.99995 374933:73.99998 375813:34.999992
	6.249	0	0	20521.3	0.385		57.0:142.56776 66.0:31.824436 67.0:44.9538 92.0:12.415812 95.0:40.529774 106.0:29.683779 107.0:75.77927 138.0:3.9958935 161.0:5.2802877 193.0:6.850103 207.0:14.556469 211.0:5.137577 251.0:3.4250515	370527:0.0 371409:60.999996 372288:71.99999 373171:152.99998 374053:292.99997 374933:416.99997 375813:303.99997 376695:252.99998 377577:215.99998 378448:226.99998 379295:190.99998 380173:156.99998 381053:45.0
2-Hexanone, 4-methyl-	6.307	0	0	84407.8	3.361	105-42-0	58.0:1727.2695 71.0:617.2525 72.0:247.2468 85.0:342.3417 99.0:146.96487 59.0:408.04367 86.0:36.308968 114.0:86.44993 156.0:8.644993 163.0:6.915994 198.0:10.373991 250.0:5.1869955	375813:0.0 376695:73.00001 377577:1094.0001 378448:3643.0002 379295:2833.0002 380173:1070.0001 381053:540.00006 381929:252.0 382802:257.00003 383680:158.00002
2,4-Dithiapentane	6.336	0	0	261398	7.842	1618-26-4	61.0:5001.4717 62.0:175.22675 64.0:70.0907 93.0:140.1814 108.0:1962.5396 110.0:160.2073 60.0:60.07774 63.0:275.3563 76.0:75.097176 81.0:255.3304 82.0:45.058304 109.0:110.142525 124.0:30.03887 126.0:15.019435 146.0:10.012957 172.0:10.012957 177.0:25.03239 203.0:10.012957 213.0:10.012957 276.0:5.0064783 323.0:15.019435 355.0:10.012957 356.0:15.019435 461.0:10.012957 492.0:5.0064783	377577:0.0 378448:426.0 379295:3418.0 380173:8501.0 381053:8247.0 381929:4624.0 382802:2228.0 383680:1381.0 384560:1014.00006 385442:811.0
Styrene	6.365	0	0	133785	4.771	100-42-5	77.0:463.70746 78.0:1581.0367 102.0:123.444305 103.0:653.62177 104.0:1025.5374 50.0:88.62668 51.0:180.4186 52.0:41.1481 53.0:36.400246 55.0:83.87882 56.0:83.87882 63.0:167.75764 69.0:68.05263 74.0:85.46144 75.0:52.226437 79.0:183.58385 105.0:174.08812 124.0:20.57405 200.0:7.9130964 204.0:9.495716 242.0:6.330477 282.0:23.73929 309.0:6.330477 475.0:4.747858	379295:0.0 380173:553.0001 381053:2912.001 381929:5172.001 382802:3716.001 383680:1694.0004 384560:720.00024 385442:515.00006 386321:307.00006
4,6-Octadiyn-3-one, 2-methyl-	6.395	0	0	70249.6	2.775	29743-33-7	65.0:90.80755 79.0:163.7779 91.0:1619.9418 92.0:165.39946 105.0:189.7229 106.0:530.2512 80.0:43.78221 87.0:32.431267 107.0:102.158485 122.0:30.809704 208.0:27.566576 283.0:11.350944	381053:0.0 381929:643.99994 382802:2741.9998 383680:3007.9998 384560:1227.0 385442:380.0 386321:150.99998
	6.527	0	0	39211.6	1.21		55.0:357.33044 56.0:125.54853 69.0:74.39913 70.0:140.57144 83.0:180.6325 50.0:15.022902 57.0:196.01309 59.0:15.3805895 67.0:44.35333 84.0:22.534351 85.0:28.972738 86.0:4.6499457 97.0:20.030535 100.0:3.2191932 101.0:16.811342 108.0:50.07634 154.0:5.0076337 192.0:6.7960744 277.0:4.6499457	389845:145.99998 390726:478.99997 391606:1311.9999 392486:1300.9999 393366:588.99994 394249:242.0 395130:118.0 396011:154.99998 396890:116.0 397774:0.0
1-Octene, 3,7-dimethyl-	6.683	0	0	638616	28.847	4984-01-04	50.0:241.64369 51.0:352.66916 53.0:946.982 54.0:417.97827 55.0:6524.3794 56.0:4297.339 57.0:1188.6257 63.0:84.90184 65.0:280.82916 66.0:65.309105 67.0:1306.1821 68.0:339.60736 69.0:4258.154 70.0:4565.1064 71.0:653.09106 74.0:71.84001 79.0:365.731 81.0:372.2619 82.0:156.74185 83.0:1253.9348 84.0:927.3893 85.0:124.087296 91.0:156.74185 95.0:215.52005 97.0:352.66916 111.0:744.5238 125.0:52.247284 52…	399536:0.0 400304:8455.001 400980:31270.0 401632:30036.0 402397:12891.0 403274:4052.0 404153:2106.0
	6.802	0	0	1.29063e+06	59.372		51.0:986.2479 63.0:1352.9298 65.0:6650.8516 74.0:771.29645 77.0:2756.4365 78.0:12631.56 79.0:2933.4553 93.0:897.73846 108.0:10861.371 109.0:834.51746 133.0:6916.38 134.0:771.29645 135.0:1567.8813 151.0:5904.8433 152.0:796.58484 50.0:556.345 52.0:379.3261 60.0:75.86523 61.0:429.90295 62.0:505.76816 64.0:328.7493 66.0:404.61453 68.0:214.95148 73.0:139.08624 75.0:391.97034 76.0:366.68192 80.0:404.61…	405913:0.0 406782:4171.9995 407470:26272.992 408102:64358.99 408734:53001.996 409404:26227.994 410131:11227.996 410917:6935.9985 411739:4416.9985
Benzene, 1-methoxy-4-methyl-	7.097	0	0	87458.8	4.484	104-93-8	51.0:121.03597 53.0:140.59734 74.0:44.01308 77.0:674.86725 78.0:122.25855 79.0:520.8215 81.0:105.14236 107.0:671.19946 121.0:544.0506 122.0:1221.3629 123.0:72.132545 50.0:72.132545 52.0:12.225856 60.0:11.00327 63.0:62.351864 65.0:35.454983 66.0:33.00981 73.0:25.674297 80.0:50.126007 90.0:8.558099 94.0:47.680836 108.0:37.900154 118.0:7.335513 124.0:20.783955 132.0:6.112928 133.0:90.47133 137.0:12.…	424050:0.0 424931:2860.0002 425810:4861.0005 426692:2221.0002 427572:1102.0001
Bicyclo[3.1.0]hex-2-ene, 2-methyl-5-(1-methylethyl)-	7.155	0	0	164311	6.946	2867-05-02	67.0:187.36621 77.0:756.5353 79.0:724.7184 80.0:148.47888 91.0:1539.5846 92.0:874.96484 93.0:1765.8381 105.0:275.7465 106.0:60.098595 119.0:61.866203 51.0:61.866203 52.0:24.74648 55.0:67.16902 58.0:19.443665 62.0:28.281693 63.0:65.40141 65.0:95.450714 68.0:24.74648 70.0:26.514088 74.0:10.605635 78.0:106.05635 89.0:31.816904 94.0:118.42959 95.0:56.563385 102.0:8.838029 103.0:58.33099 104.0:17.6760…	426692:0.0 427572:1047.0001 428453:6467.0 429323:7530.0015 430201:2816.0002 431083:915.0002 431964:412.0001
Glycolaldehyde dimethyl acetal	7.243	0	0	61081.2	2.372	30934-97-5	58.0:86.491425 59.0:240.81927 60.0:50.87731 75.0:1694.2145 76.0:105.14644 122.0:145.84828 71.0:22.046835 72.0:81.403694 74.0:18.655014 120.0:22.046835 133.0:45.789577 141.0:13.567283 145.0:8.479551 159.0:8.479551 161.0:11.871372 268.0:6.7836413 429.0:8.479551	432844:0.0 433725:702.00024 434607:2571.0005 435485:2455.0005 436363:956.0002 437243:291.0001 438074:71.000015
R(-)3,7-Dimethyl-1,6-octadiene	7.301	0	0	169203	10.033	10281-56-8	51.0:103.23551 53.0:217.63162 54.0:69.75372 55.0:864.94617 56.0:139.50745 63.0:72.54388 65.0:206.47102 67.0:2787.359 68.0:485.48593 69.0:563.6101 70.0:80.91432 79.0:340.39816 80.0:139.50745 81.0:898.428 82.0:714.27814 83.0:128.34685 91.0:125.5567 93.0:206.47102 94.0:153.45819 95.0:1183.0232 96.0:306.91638 109.0:128.34685 123.0:251.1134 260.0:8.370447 50.0:55.80298 52.0:33.48179 61.0:41.852234 62.…	436363:0.0 437243:3307.9988 438074:10875.996 438871:6913.9976 439670:1856.9993
2-Methyl-3-(methylthio) furan	7.366	0	0	994775	41.974	0	51.0:1051.3308 59.0:1197.7186 69.0:2195.8174 83.0:798.47906 85.0:3273.7642 99.0:2501.9011 113.0:11205.323 114.0:652.09125 127.0:652.09125 128.0:13294.677 129.0:771.8631 130.0:692.0152 50.0:505.7034 52.0:505.7034 53.0:771.8631 58.0:585.55133 60.0:79.84791 65.0:572.24335 70.0:385.93155 71.0:479.08743 80.0:106.463875 81.0:1038.0228 82.0:186.31178 84.0:452.47147 86.0:226.23573 87.0:279.46768 97.0:359…	439670:0.0 440548:6871.0005 441289:31045.002 441965:45500.0 442644:28630.002 443444:12890.001 444302:5882.0 445180:4000.0007 446058:3317.0
	7.449	0	0	11387.5	0.542		57.0:164.46277 72.0:77.40958 81.0:260.37766 242.0:8.079787 82.0:43.005318 150.0:5.2127657 205.0:11.207447 233.0:8.3404255 313.0:5.2127657 415.0:4.691489	444302:0.0 445180:32.999996 446058:555.0 446925:588.0 447647:179.0 448345:107.0 449098:11.0
	7.472	0	0	167805	8.149		58.0:2107.7542 59.0:295.38095 69.0:227.86531 70.0:398.76428 71.0:582.32245 85.0:481.04898 95.0:1768.066 110.0:489.48843 114.0:54.856464 54.0:29.538095 55.0:227.86531 62.0:23.208504 65.0:67.51565 67.0:991.6361 77.0:75.9551 86.0:73.84524 93.0:160.34967 94.0:69.62551 96.0:46.417007 106.0:18.988775 108.0:33.757824 109.0:147.69048 111.0:31.64796 113.0:356.56702 136.0:12.6591835 164.0:6.3295918 175.0:1…	446058:0.0 446925:1292.0004 447647:6671.002 448345:8834.003 449098:3836.001 449920:1617.0005 450791:696.0002
	7.528	0	0	13563.2	0.599		92.0:57.741264 97.0:294.30368 126.0:42.71675 75.0:22.978666 77.0:38.003178 89.0:10.31094 91.0:77.47935 98.0:8.248752 117.0:24.157059 118.0:7.0703588 161.0:9.721744 167.0:4.124376 183.0:5.0081706 210.0:13.551521 222.0:5.891966 239.0:5.0081706 253.0:5.5973673 268.0:6.481162 283.0:10.605538	449098:0.0 449920:103.00001 450791:458.00003 451671:649.00006 452551:263.00003 453431:71.00001 454312:26.000008
	7.616	0	0	23731.1	0.851		79.0:150.12923 105.0:453.10907 50.0:28.574446 63.0:17.23538 64.0:9.978377 78.0:25.399506 89.0:13.606878 91.0:63.045204 101.0:10.43194 111.0:22.224567 120.0:62.138077 126.0:14.514004 131.0:8.61769 154.0:5.896314 216.0:4.0820637 226.0:7.257002 267.0:16.328255 269.0:6.3498764 385.0:4.0820637	455194:0.0 456075:290.99997 456956:922.99994 457837:579.99994 458715:289.99997 459594:292.00003 460412:369.00003 461234:255.0
2-Heptanol, 5-methyl-	7.674	0	0	64481.1	3.052	54630-50-1	55.0:781.62067 56.0:264.45224 69.0:517.1684 70.0:236.28572 84.0:250.36897 97.0:318.43805 120.0:61.80984 53.0:56.33302 57.0:384.9423 71.0:125.96689 79.0:67.28666 83.0:59.46263 93.0:48.508987 112.0:15.648061 115.0:36.77294 122.0:16.430464 141.0:4.6944184 166.0:4.6944184 176.0:17.212868 199.0:3.9120152 219.0:10.17124 249.0:9.388837 327.0:12.518449 348.0:3.9120152	458715:0.0 459594:885.0 460412:3308.0 461234:2013.0 462101:677.0 462879:628.9999 463698:256.99997 464576:176.0
Arsenous acid, tris(trimethylsilyl) ester	7.715	0	0	90433.9	4.428	55429-29-3	75.0:168.50551 133.0:186.15848 191.0:243.9318 192.0:56.168503 207.0:1603.2096 208.0:397.994 209.0:605.015 210.0:93.07924 211.0:112.337006 223.0:312.9388 224.0:93.07924 225.0:80.24072 226.0:36.910732 227.0:30.491474 59.0:40.12036 61.0:32.096287 73.0:60.98295 96.0:52.958874 115.0:28.88666 117.0:20.862587 119.0:35.305916 123.0:30.491474 134.0:32.096287 135.0:54.56369 138.0:8.024072 151.0:83.45035 15…	461234:0.0 462101:2259.0005 462879:4800.001 463698:2365.0007 464576:920.00024 465444:560.00006 466320:591.0001
	7.928	0	0	2371.14	0.208		280.0:14.676852 132.0:2.9236171 138.0:2.6591694 171.0:3.2468312 173.0:2.2478063 180.0:25.69551 189.0:15.088216 197.0:17.864918 201.0:2.4828708 221.0:31.351755 222.0:8.991225 233.0:5.5240207 237.0:29.956059 269.0:33.57018 273.0:3.0705326 294.0:4.7453685 325.0:6.9344087 342.0:2.4241047 360.0:6.8168764 458.0:3.2909057 489.0:2.4387963	474219:0.0 475069:12.0 475703:226.0 476289:100.0 476868:68.0 477450:43.0
Cyclotetrasiloxane, octamethyl-	7.938	0	0	4.5549e+06	279.038	556-67-2	73.0:11091.182 74.0:861.451 89.0:538.40686 115.0:861.451 118.0:215.36275 119.0:2045.946 133.0:2799.7158 163.0:1830.5834 177.0:1722.902 178.0:646.08826 179.0:2907.397 191.0:7322.3335 193.0:14752.349 194.0:2261.3088 195.0:2261.3088 203.0:1507.5392 205.0:2907.397 206.0:538.40686 207.0:3876.5295 209.0:2584.353 211.0:2476.6716 225.0:323.04413 235.0:1292.1765 236.0:323.04413 249.0:11091.182 250.0:2907.…	474219:0.0 475069:15934.001 475703:133362.02 476289:302477.03 476868:213516.06 477450:74437.01 478041:40906.004 478643:37679.004
2-Octanone	8.082	0	0	444530	22.619	111-13-7	50.0:164.11646 55.0:765.87683 58.0:10930.156 59.0:2385.1592 60.0:164.11646 68.0:295.40964 70.0:262.58633 71.0:3074.4482 72.0:1269.1672 85.0:2002.2208 86.0:295.40964 113.0:1126.933 128.0:492.34937 51.0:207.88084 57.0:590.8193 61.0:43.76439 63.0:54.705486 87.0:21.882195 99.0:142.23427 112.0:87.52878 114.0:54.705486 129.0:54.705486 216.0:10.941097 314.0:10.941097 402.0:10.941097	482483:0.0 483350:904.0 484226:11576.0 484910:24518.998 485528:17636.998 486149:7540.9995 486788:3116.9998 487465:2155.9998 488207:1529.9999 488977:818.99994
	8.102	0	0	58555.4	3.315		81.0:2078.4058 82.0:511.79962 138.0:120.668205 53.0:376.56802 54.0:64.49507 79.0:122.74869 80.0:70.736534 92.0:49.93167 96.0:70.736534 123.0:24.965836 137.0:43.690212 139.0:16.64389 160.0:12.482918 375.0:6.241459 398.0:10.4024315 450.0:12.482918	484226:0.0 484910:455.99997 485528:1845.9999 486149:3592.9998 486788:2008.0 487465:625.99994 488207:410.99997 488977:235.99998
	8.124	0	0	50940.9	1.365		67.0:315.0495 95.0:731.9406 110.0:70.33664 56.0:49.821785 69.0:158.9901 108.0:22.712872 124.0:6.5940595 127.0:8.059406 129.0:21.247526 133.0:43.227722 161.0:13.920793 165.0:9.524753 192.0:6.5940595 251.0:10.257426 328.0:5.128713 357.0:6.5940595	486149:840.0002 486788:677.0002 487465:1480.0004 488207:1477.0004 488977:799.0002 489826:404.0001 490699:306.00006 491580:292.00006 492458:280.00006 493322:82.00002 494191:0.0
Benzene, 1-ethyl-4-methyl-	8.178	0	0	55061.3	2.784	622-96-8	79.0:367.0376 105.0:1218.1746 106.0:114.62303 115.0:68.286064 120.0:442.64 50.0:29.265455 60.0:13.413334 63.0:45.117577 65.0:48.775757 78.0:75.602425 80.0:24.387878 82.0:74.38303 91.0:56.09212 102.0:14.632728 103.0:60.9697 104.0:21.949091 117.0:46.33697 119.0:59.750305 133.0:39.020607 142.0:6.0969696 153.0:13.413334 180.0:8.535758 194.0:12.193939 203.0:7.316364 205.0:13.413334 210.0:7.316364 267.…	488977:0.0 489826:1362.0 490699:3017.9998 491580:1390.9999 492458:512.99994 493322:241.0
	8.208	0	0	18165.1	0.938		55.0:337.1998 59.0:178.21973 83.0:247.41487 53.0:15.526718 58.0:28.0156 84.0:28.353138 95.0:44.55493 96.0:20.252241 100.0:7.0882845 101.0:14.176569 122.0:35.778957 159.0:3.712911 161.0:13.839031 163.0:8.775971 178.0:7.763359 225.0:6.7507467 241.0:4.725523 244.0:3.712911 326.0:4.0504484 356.0:7.0882845	490699:0.0 491580:661.00006 492458:1017.00006 493322:242.00002 494191:170.00002 495069:177.00002
1-Heptanol, 2-propyl-	8.266	0	0	35072.2	1.545	10042-59-8	55.0:322.6838 56.0:156.0049 57.0:410.12866 70.0:87.444855 71.0:181.04779 83.0:122.75122 53.0:24.632353 58.0:22.990196 62.0:11.905637 69.0:70.2022 73.0:38.180145 85.0:80.46568 87.0:13.137255 96.0:13.547794 97.0:43.927696 98.0:22.579657 111.0:11.495098 126.0:23.811274 127.0:6.9791665 312.0:5.33701 325.0:5.747549	493322:89.0 494191:246.0 495069:617.0 495950:1675.0001 496828:1084.0 497707:286.00003 498584:0.0
Benzene, 1-methoxy-2-methyl-	8.398	0	0	2.02986e+06	80.327	578-58-5	51.0:1310.1562 63.0:1461.3281 65.0:1578.9062 77.0:13874.219 78.0:2721.0938 79.0:8549.609 89.0:1595.7031 90.0:1108.5938 91.0:9154.297 92.0:3728.9062 107.0:13353.516 108.0:890.2344 121.0:4165.625 122.0:16780.078 123.0:1763.6719 50.0:722.2656 52.0:571.09375 53.0:537.5 60.0:134.375 61.0:352.73438 62.0:436.71875 64.0:335.9375 66.0:151.17188 74.0:470.3125 75.0:167.96875 76.0:268.75 80.0:638.28125 86.0:…	502105:633.0 502986:24771.002 503867:87075.0 504572:86538.0 505185:54602.0 505786:21049.0 506405:11160.0 507057:8346.0 507759:6228.0 508492:3769.0 509269:0.0
Benzene, 1-methoxy-2-methyl-	8.41	0	0	1.967e+06	84.115	578-58-5	50.0:774.1783 51.0:1341.909 63.0:1513.9487 65.0:1651.5803 77.0:14520.145 78.0:2855.8577 79.0:8980.469 89.0:1685.9883 90.0:1152.6655 91.0:9582.607 92.0:3939.7073 107.0:13763.17 108.0:946.21796 121.0:4369.8066 122.0:17186.758 123.0:1840.824 52.0:602.1387 53.0:567.7308 60.0:154.83566 61.0:361.2832 62.0:430.09906 64.0:361.2832 66.0:154.83566 74.0:498.91492 75.0:172.03963 76.0:275.2634 80.0:653.75055 …	502105:0.0 502986:24180.002 503867:80653.0 504572:91181.0 505185:54537.004 505786:21575.0 506405:12576.001 507057:12263.001 507759:7972.0
	8.451	0	0	81142	4.335		57.0:89.14291 67.0:115.44737 77.0:404.0658 79.0:681.72406 80.0:156.36543 91.0:615.9629 92.0:336.1126 93.0:729.9489 105.0:204.59029 106.0:57.723686 115.0:67.9532 121.0:195.09145 136.0:40.918056 324.0:9.498835 51.0:25.573786 54.0:17.53631 61.0:21.920387 65.0:46.032814 66.0:27.765823 71.0:24.112427 72.0:8.768155 78.0:59.915726 81.0:51.14757 82.0:30.688541 87.0:13.152232 88.0:4.3840775 90.0:43.110096…	506405:3339.9988 507057:4698.9985 507759:2704.999 508492:857.9997 509269:0.0
	8.6	0	0	3.85057e+06	274.098		51.0:17051.693 54.0:2414.3992 62.0:7394.0977 68.0:301.7999 73.0:2867.099 77.0:150749.05 80.0:7997.6973 86.0:1358.0995 92.0:37724.99 94.0:3319.7988 321.0:1056.2997 365.0:301.7999 469.0:754.49976 485.0:1508.9995 490.0:2112.5994 50.0:3923.3987 52.0:9204.896 60.0:452.69983 74.0:3168.899 78.0:17806.193 82.0:3470.6987 96.0:150.89995 103.0:1207.1996 104.0:1659.8994 111.0:301.7999 144.0:150.89995 165.0:1…	513634:0.0 514515:35077.01 515369:152065.05 515978:297122.1 516557:158716.05 517131:119699.05
	8.609	0	0	3.3973e+06	445.268		55.0:4509.1025 65.0:8234.013 78.0:10390.54 79.0:42934.496 84.0:1372.3354 91.0:195851.88 109.0:2548.623 115.0:1372.3354 124.0:5097.246 169.0:2744.671 230.0:8626.108 284.0:588.1438 295.0:980.2396 297.0:5685.39 299.0:1568.3834 305.0:2156.527 325.0:2940.719 331.0:3136.7668 343.0:11370.78 363.0:1960.4792 367.0:980.2396 369.0:1764.4314 380.0:2156.527 383.0:7841.917 385.0:8037.965 386.0:3920.9585 391.0:…	515369:0.0 515978:109273.05 516557:482670.2 517131:93771.05
	8.619	0	0	6.59767e+06	836.279		76.0:7882.835 93.0:19535.723 106.0:5483.7114 107.0:45240.62 117.0:342.73196 119.0:4455.5156 120.0:5826.4434 122.0:342389.22 129.0:1370.9279 134.0:1028.1959 151.0:342.73196 153.0:1028.1959 170.0:1713.6598 183.0:2741.8557 214.0:1028.1959 235.0:4112.7837 242.0:3084.5876 253.0:6511.907 335.0:4112.7837 350.0:1028.1959 366.0:4112.7837 371.0:8568.299 374.0:8911.031 377.0:7882.835 387.0:9939.227 393.0:89…	515978:0.0 516557:241734.98 517131:906526.0 517707:204342.0
	8.628	0	0	1.75132e+08	6550.08		63.0:134660.53 79.0:456009.53 87.0:9181.399 89.0:134660.53 91.0:1153795.9 122.0:3057406.0 123.0:324409.47 135.0:250958.25 184.0:21423.266 197.0:21423.266 229.0:156083.8 405.0:6120.933 53.0:30604.666 67.0:6120.933 80.0:24483.732 81.0:3060.4666 90.0:6120.933 105.0:15302.333 106.0:9181.399 107.0:198930.33 119.0:6120.933 121.0:670242.2 124.0:24483.732 136.0:24483.732 141.0:3060.4666 166.0:3060.4666 1…	514515:0.0 515369:445750.3 515978:1792371.4 516557:3883952.0 517131:5689127.5 517707:7100286.5 518280:5870057.0 518853:3403989.8 519427:1328846.9 520001:602388.44 520575:405849.28 521151:218776.16
	8.638	0	0	1.5531e+08	4780.23		63.0:98930.58 79.0:351753.16 89.0:94533.664 122.0:2196258.8 123.0:217647.27 135.0:169281.2 197.0:13190.744 229.0:107724.41 53.0:24183.03 65.0:15389.201 67.0:4396.9146 80.0:19786.115 81.0:2198.4573 87.0:4396.9146 90.0:4396.9146 91.0:822223.0 105.0:10992.286 106.0:6595.372 107.0:169281.2 108.0:10992.286 115.0:2198.4573 119.0:4396.9146 121.0:532026.7 124.0:15389.201 136.0:17587.658 141.0:2198.4573 1…	514515:0.0 515369:538571.5 515978:1675018.4 516557:3171720.0 517131:3879629.5 517707:5046189.5 518280:5181768.5 518853:3801489.0 519427:1787352.4 520001:933616.75 520575:665714.6 521151:377417.3 521726:172960.14
	8.638	0	0	2.90883e+06	328.372		63.0:7189.341 66.0:1094.9283 85.0:743.7249 105.0:3098.8538 119.0:2510.0715 165.0:3078.1948 196.0:3078.1948 229.0:10319.183 261.0:392.52148 267.0:196.26074 296.0:413.1805 297.0:671.41833 340.0:4297.077 362.0:2096.891 365.0:2272.4927 366.0:908.99713 367.0:2365.4585 374.0:3646.3179 376.0:1714.6991 381.0:2189.8567 400.0:888.3381 409.0:3005.8882 413.0:795.3725 418.0:2096.891 419.0:1714.6991 433.0:2541…	517707:111344.99 518280:355954.9 518853:41165.0 519427:0.0
	8.648	0	0	5.68516e+06	340.537		70.0:147.71588 93.0:4948.482 95.0:2215.7383 107.0:73784.086 120.0:960.1532 125.0:812.4374 183.0:664.72144 198.0:812.4374 209.0:73.85794 283.0:443.14764 308.0:295.43176 316.0:147.71588 318.0:1477.1588 323.0:1477.1588 325.0:1255.585 338.0:1329.4429 354.0:4505.3345 358.0:1551.0167 387.0:1551.0167 430.0:1994.1644 453.0:2954.3176 459.0:1698.7327 460.0:1329.4429 469.0:1772.5906 474.0:4136.045 482.0:310…	517707:220992.98 518280:245879.98 518853:369141.97 519427:134163.98 520001:22810.998 520575:0.0
	8.657	0	0	5.86493e+06	210.384		62.0:8257.459 77.0:149985.48 50.0:8107.323 51.0:13962.612 52.0:4954.4756 54.0:900.8137 61.0:4804.34 74.0:2402.17 78.0:24321.97 96.0:750.6781 103.0:1351.2206 110.0:300.27124 139.0:150.13562 269.0:300.27124 282.0:150.13562 313.0:450.40686 320.0:900.8137 347.0:450.40686 353.0:150.13562 363.0:600.5425 373.0:1501.3562 377.0:450.40686 384.0:450.40686 456.0:900.8137 477.0:1501.3562	517707:85663.0 518280:90542.0 518853:134438.0 519427:228056.0 520001:172586.0 520575:127236.99 521151:90969.0 521726:54893.0 522304:29652.0 522884:8348.0 523470:0.0
	8.667	0	0	1.98631e+06	93.847		51.0:14825.143 52.0:4494.5 60.0:368.9515 73.0:1710.5934 78.0:26430.344 81.0:939.1493 84.0:1106.8545 92.0:33507.504 416.0:469.57465 444.0:1408.7239 66.0:1006.2314 75.0:1308.1008 82.0:134.16418 85.0:1542.8882 97.0:33.541046 124.0:1375.1829 138.0:704.36194 165.0:33.541046 167.0:33.541046 214.0:67.08209 244.0:67.08209 251.0:201.24628 267.0:33.541046 283.0:134.16418 290.0:33.541046 299.0:167.70523 300…	519427:59692.004 520001:101730.02 520575:76876.01 521151:54480.01 521726:33698.004 522304:14524.001 522884:4799.0005 523470:0.0
	8.676	0	0	851866	50.153		59.0:185.75398 62.0:1186.4287 65.0:5986.072 80.0:2187.1033 85.0:659.127 86.0:509.32544 93.0:4595.913 96.0:89.88096 110.0:77.896835 124.0:749.008 207.0:35.952385 214.0:35.952385 230.0:53.928577 385.0:77.896835 414.0:305.59528 436.0:29.96032 449.0:143.80954 467.0:359.52383 470.0:83.88889 472.0:125.83334 492.0:77.896835 497.0:317.5794 52.0:940.754 60.0:83.88889 61.0:1354.2064 64.0:856.8652 74.0:1204…	520001:40486.996 520575:54365.996 521151:30210.998 521726:15128.999 522304:6052.9995 522884:1968.9999 523470:0.0
Cyclohexene, 1-methyl-4-(1-methylethenyl)-, (S)-	8.805	0	0	149100	7.669	5989-54-8	53.0:209.97964 56.0:178.6394 65.0:150.43318 67.0:1565.4453 68.0:675.3823 69.0:186.47447 79.0:919.83624 92.0:485.7738 93.0:1320.9913 94.0:640.908 52.0:25.072197 55.0:139.4641 61.0:59.546467 63.0:84.61867 66.0:64.247505 70.0:54.845432 80.0:169.23734 81.0:159.83525 91.0:490.47485 95.0:119.09293 101.0:10.969086 103.0:51.711407 105.0:103.42281 107.0:319.6705 136.0:51.711407 179.0:32.907257 225.0:6.268…	526053:163.99995 526760:983.99976 527524:5897.998 528303:8312.998 529021:4414.999 529704:662.99976 530434:0.0 531204:636.9998
	8.867	0	0	73797.2	4.234		71.0:220.81155 81.0:641.31354 84.0:240.97261 93.0:959.09015 108.0:290.89523 111.0:347.53818 125.0:138.24724 136.0:63.363316 139.0:315.85654 50.0:28.801506 53.0:64.323364 54.0:29.761557 58.0:63.363316 59.0:56.642963 69.0:225.6118 74.0:43.20226 77.0:153.60803 79.0:163.20854 80.0:44.16231 83.0:143.04749 95.0:102.72537 96.0:72.00377 97.0:45.12236 112.0:39.36206 144.0:4.800251 146.0:12.480653 154.0:30…	529704:186.00006 530434:0.0 531204:1926.0006 532037:4590.001 532819:2232.0002 533548:583.0002 534290:87.00002
Thiophene, 2-(methylthio)-	8.932	0	0	135664	6.265	5780-36-9	71.0:1349.4515 115.0:1988.0898 130.0:2184.9304 131.0:181.53076 132.0:207.77617 57.0:157.47247 58.0:107.16876 72.0:111.543 73.0:74.362 76.0:50.303703 102.0:21.871176 114.0:24.058292 116.0:133.41417 117.0:111.543 127.0:30.619646 202.0:6.5613527 232.0:8.74847 293.0:6.5613527 326.0:13.122705 350.0:8.74847 484.0:13.122705	533548:0.0 534290:98.0 535077:2662.0 535930:6791.0 536763:4498.0005 537588:1579.0 538354:516.0 539146:289.0 540008:57.000004
	8.946	0	0	57256.4	2.314		54.0:295.52362 82.0:789.37994 98.0:74.27599 124.0:320.80908 57.0:103.51229 58.0:58.47259 71.0:618.7032 72.0:67.16446 88.0:9.482041 109.0:64.003784 126.0:38.718338 127.0:22.124763 145.0:18.964083 162.0:4.7410207 226.0:10.272212 319.0:3.1606805 385.0:4.7410207 480.0:3.9508507	534290:389.0 535077:217.99998 535930:1387.0 536763:2508.0 537588:1440.0 538354:638.0 539146:235.0 540008:233.99998 540885:0.0
Phenol, 2-methyl-	9.117	0	0	1.3754e+06	27.018	95-48-7	77.0:3683.261 79.0:4453.3433 80.0:1635.6783 89.0:1575.982 90.0:1844.6154 107.0:5963.659 108.0:5718.9043 50.0:388.02588 51.0:370.11697 52.0:244.75478 53.0:322.35995 61.0:143.27109 62.0:208.93701 63.0:525.32733 64.0:119.39258 65.0:161.17998 74.0:208.93701 78.0:632.78064 81.0:238.78516 91.0:549.2059 109.0:298.48145	539146:0.0 540008:1266.9999 540885:3259.0 541763:4020.0 542639:7291.0 543517:10331.0 544394:13827.0 545274:19312.0 546153:24033.0 546998:29287.0 547695:23344.0 548353:16157.999 549008:11215.0 549687:9062.0 550384:6744.0 551129:4798.0005
	9.199	0	0	41451.1	1.531		55.0:130.70865 57.0:522.31177 70.0:159.46455 71.0:273.4425 85.0:98.81574 56.0:74.242516 69.0:110.840935 84.0:83.653534 93.0:66.399994 118.0:8.365354 122.0:78.425186 220.0:6.7968497 232.0:6.7968497 306.0:7.3196845 314.0:6.2740154 376.0:4.7055116 377.0:5.7511806 392.0:5.7511806 408.0:5.228346 498.0:4.7055116	549008:0.0 549687:156.00005 550384:280.00006 551129:864.00024 551929:1660.0004 552771:939.00024 553599:647.0002 554468:311.00006 555336:153.00003 556213:270.00006
Thiophene, 2-butyl-	9.299	0	0	68912.7	2.745	1455-20-5	97.0:1820.5903 57.0:112.989586 93.0:193.17575 98.0:510.27557 99.0:143.97061 140.0:194.99817	555336:0.0 556213:682.0 557092:2535.0005 557942:2976.0 558712:1426.0 559562:748.0 560420:401.0
Ethanone, 2,2-dihydroxy-1-phenyl-	9.43	0	0	452271	14.474	1075-06-5	105.0:6724.2856 77.0:8285.882 106.0:679.8327	562140:0.0 563018:529.00006 563821:1537.0001 564483:4407.0005 565141:11270.001 565819:15690.001 566549:14372.001 567205:9448.001 567799:3912.0002 568381:3223.0002 568959:2761.0002 569540:1854.0005 570120:690.00006
	9.453	0	0	115750	6.982		50.0:1438.4384 55.0:696.90106 69.0:167.02588 81.0:1010.7945 86.0:228.94064 128.0:87.83257 208.0:220.30136 445.0:11.519026 53.0:917.20245 60.0:109.43075 68.0:190.06392 73.0:442.0426 80.0:722.81885 89.0:646.5053 99.0:71.99391 104.0:23.038052 110.0:174.22527 111.0:28.797565 112.0:10.079147 126.0:21.598173 136.0:47.51598 137.0:67.67428 148.0:46.076103 151.0:31.67732 155.0:24.47793 167.0:8.639269 171.…	563018:0.0 563821:277.0 564483:957.0 565141:2554.0 565819:2345.0 566549:4330.9995 567205:7567.9995 567799:4313.0
	9.463	0	0	987457	32.987		51.0:2194.8088 52.0:901.82745 67.0:434.61563 79.0:10854.525 91.0:3303.0789 109.0:2705.4824 225.0:108.65391 54.0:380.28867 58.0:86.92313 59.0:32.596172 61.0:706.2504 62.0:412.88486 63.0:999.61597 69.0:152.11548 70.0:65.192345 80.0:2270.8667 85.0:217.30782 92.0:358.5579 94.0:86.92313 107.0:9061.736 115.0:21.730782 152.0:10.865391 209.0:141.25008 211.0:32.596172 234.0:10.865391 237.0:43.461563 271.0…	560420:0.0 561290:1250.0004 562140:2033.0005 563018:3414.001 563821:5207.0015 564483:10063.003 565141:14459.004 565819:13956.004 566549:20066.006 567205:21591.006 567799:35758.008 568381:28467.008 568959:30125.008
Phenol, 3-methyl-	9.492	0	0	2.20633e+07	304.787	108-39-4	50.0:3713.2788 51.0:5569.918 52.0:1856.6394 53.0:4084.6067 62.0:1949.4714 63.0:4641.5986 77.0:47808.465 78.0:6219.742 79.0:38803.76 80.0:16616.922 89.0:5105.7583 90.0:8819.037 91.0:4455.9346 107.0:92739.14 108.0:69623.98 109.0:4827.2627 55.0:1206.8157 60.0:278.4959 61.0:1578.1436 65.0:1578.1436 66.0:835.48773 68.0:371.32788 71.0:371.32788 74.0:1392.4795 75.0:371.32788 76.0:464.15985 81.0:3898.942…	562140:47582.99 563018:57883.99 563821:77072.99 564483:112059.0 565141:154584.98 565819:198394.95 566549:218768.95 567205:240573.94 567799:255919.94 568381:278989.97 568959:305202.97 569540:330388.94 570120:303744.97 570701:233350.94 571285:201023.95 571878:147173.98 572480:120253.98 573094:103781.98 573733:81131.99 574390:50550.99 575078:33694.996 575770:13689.997 576469:0.0
p-Cresol	9.502	0	0	303224	11.12	106-44-5	63.0:541.91736 72.0:37.97219 74.0:287.50372 88.0:15.731336 99.0:72.68962 100.0:13.561496 109.0:533.23804 300.0:12.476577 435.0:22.240854 50.0:275.02713 51.0:164.36533 56.0:48.278927 60.0:52.076145 61.0:139.95464 68.0:47.194008 71.0:66.1801 73.0:101.439995 77.0:1884.5055 79.0:1661.5546 80.0:507.7424 81.0:258.21088 83.0:55.330906 89.0:231.63036 92.0:55.330906 106.0:30.920212 107.0:2687.3462 108.0:2…	568959:7206.0 569540:8004.0005 570120:12054.0 570701:7849.0005 571285:4675.001 571878:3347.0002 572480:3414.0 573094:3062.0 573733:1701.0 574390:0.0
	9.521	0	0	58624.5	3.72		59.0:2434.4214 67.0:869.9584 95.0:550.7299 153.0:38.98973 211.0:48.737164 265.0:24.368582 474.0:65.79517	568381:79.00001 568959:0.0 569540:51.000004 570120:840.0 570701:2372.0002 571285:4033.0007 571878:1713.0 572480:816.00006 573094:350.00003
Thiophene, 3-(methylthio)-	9.718	0	0	124185	4.998	20731-74-2	71.0:393.29962 84.0:252.6652 97.0:579.2231 115.0:698.4048 130.0:1190.6252 57.0:274.11792 58.0:76.27629 59.0:21.452707 62.0:71.509026 69.0:96.53718 72.0:112.0308 81.0:897.43823 85.0:123.948975 86.0:25.028158 87.0:21.452707 89.0:61.974487 96.0:34.562695 114.0:28.60361 116.0:40.52178 117.0:82.235374 129.0:54.823586 131.0:91.76991 132.0:109.64717 144.0:11.918171 171.0:9.534536 172.0:4.767268 181.0:8.…	580953:0.0 581723:462.00003 582422:2176.0002 583086:5418.0005 583733:4993.0005 584402:3039.0002 585110:1630.0001 585837:642.00006 586595:354.00003
	9.74	0	0	151810	3.821		81.0:807.07196 109.0:789.29865 53.0:127.64502 57.0:156.7287 62.0:41.201874 69.0:63.82251 70.0:23.428516 71.0:177.73357 72.0:72.70919 73.0:37.162476 82.0:37.162476 84.0:102.600746 85.0:78.36435 88.0:19.389116 97.0:231.05363 110.0:59.78311 112.0:12.926078 113.0:78.36435 114.0:13.733957 115.0:264.17673 117.0:43.62551 118.0:12.926078 124.0:776.37256 125.0:59.78311 131.0:51.70431 344.0:3.2315195	578674:0.0 579433:291.00003 580197:628.00006 580953:787.00006 581723:1124.0001 582422:1343.0001 583086:2261.0002 583733:3318.001 584402:4142.0005 585110:3739.0 585837:2021.0004 586595:1078.0001 587366:670.00006 588065:86.00002 588730:55.0
	9.848	0	0	485617	19.698		126.0:827.2162 251.0:1940.4791 252.0:456.12854 267.0:7723.261 268.0:1816.7832 269.0:2404.3386 75.0:270.58472 117.0:177.81282 127.0:177.81282 132.0:154.61984 133.0:146.88885 135.0:456.12854 165.0:146.88885 179.0:371.08765 181.0:123.69588 193.0:1059.146 194.0:123.69588 195.0:270.58472 211.0:224.19878 212.0:85.04092 223.0:316.97067 225.0:115.96488 237.0:239.66077 241.0:100.5029 253.0:456.12854 270.0…	588730:0.0 589381:7165.998 590086:19792.998 590865:21352.998 591733:9410.999 592597:1846.9999 593401:126.99997
Phenacylidene diacetate	9.918	0	0	188034	7.796	5062-30-6	51.0:285.7826 74.0:180.31522 77.0:3398.7715 105.0:2806.7935 106.0:217.73912 135.0:265.36957 136.0:170.10869 50.0:119.07608 75.0:74.847824 76.0:95.260864 78.0:292.58694 87.0:23.815216 89.0:61.23913 92.0:340.21738 118.0:20.413042 123.0:37.423912 133.0:61.23913	592597:0.0 593401:667.00006 594222:4939.0005 595052:8451.001 595876:5527.0005 596637:2224.0002 597382:920.00024 598165:750.00006 599009:461.00003
	9.969	0	0	106751	4.77		55.0:590.75775 67.0:186.20087 69.0:652.8247 73.0:747.0468 79.0:217.60823 80.0:198.16557 93.0:512.9871 121.0:171.24496 50.0:38.885323 53.0:86.74418 56.0:93.47433 58.0:41.128704 59.0:16.45148 61.0:11.216919 65.0:27.668402 68.0:64.31034 70.0:154.79349 71.0:587.0188 81.0:115.908165 82.0:39.633114 83.0:71.788284 84.0:47.858856 92.0:121.14273 94.0:53.841213 96.0:62.81475 98.0:22.433838 103.0:52.345623 …	596637:0.0 597382:1846.9995 598165:5170.9985 599009:3951.999 599887:1216.9996 600765:384.99988 601645:54.99998
Benzene, 1-chloro-4-methoxy-	10.106	0	0	106465	4.849	623-12-1	73.0:242.73808 75.0:213.91986 99.0:948.7845 101.0:319.2172 112.0:106.40573 114.0:45.444115 127.0:677.22815 129.0:187.31844 142.0:1107.2847 143.0:105.29734 144.0:331.40952 50.0:47.660904 61.0:63.178406 63.0:190.64362 74.0:100.86377 86.0:18.842682 100.0:47.660904 111.0:90.88823 113.0:38.79376 128.0:38.79376 130.0:25.49304 139.0:157.39182 145.0:18.842682 155.0:11.083931 159.0:15.517503 167.0:18.8426…	604180:0.0 604894:355.0001 605619:2683.0002 606369:5256.0015 607102:3397.0002 607895:1257.0001 608720:563.00006 609599:392.00003 610396:165.0
3-Ethylanisole	10.132	0	0	80203.4	3.484	10568-38-4	51.0:39.61888 67.0:98.72246 78.0:149.38266 79.0:109.54729 90.0:26.845581 93.0:197.22842 106.0:24.89711 108.0:216.28012 109.0:115.82569 52.0:15.154763 53.0:37.67041 60.0:3.4639459 62.0:22.94864 63.0:22.94864 64.0:20.350681 65.0:101.32042 68.0:11.47432 69.0:44.8148 77.0:188.78505 81.0:58.454086 82.0:15.804253 89.0:21.21667 91.0:419.35394 92.0:40.26837 95.0:104.13487 96.0:16.453743 103.0:35.072453 1…	606369:549.0 607102:1095.0001 607895:3777.0002 608720:2936.9998 609599:1053.0001 610396:331.99997 611066:0.0
3-Ethylanisole	10.145	0	0	239677	10.637	10568-38-4	53.0:124.39362 65.0:338.46637 77.0:636.4325 78.0:422.35974 91.0:1388.58 92.0:130.17937 105.0:205.39412 106.0:69.429 121.0:2889.9822 136.0:1278.6508 137.0:303.75186 51.0:109.929245 52.0:37.607376 62.0:86.78625 63.0:92.572 64.0:60.750374 66.0:37.607376 67.0:303.75186 69.0:144.64375 79.0:306.64474 82.0:43.393124 89.0:75.21475 90.0:72.32188 93.0:561.2177 95.0:306.64474 103.0:118.60787 108.0:581.4679 …	605619:1240.0001 606369:940.0002 607102:893.0002 607895:8249.001 608720:11531.003 609599:4992.001 610396:1119.0001 611066:0.0
Benzene, 1-ethyl-4-methoxy-	10.207	0	0	401992	18.892	1515-95-3	62.0:131.21094 63.0:292.70132 65.0:373.44653 77.0:1705.7422 78.0:797.35876 79.0:322.98077 90.0:111.02464 91.0:1675.4628 92.0:181.67668 106.0:151.39723 121.0:10083.056 122.0:797.35876 135.0:171.58354 136.0:2109.4683 137.0:211.95613 50.0:121.11779 51.0:222.04929 52.0:60.558895 55.0:70.65205 61.0:50.465744 64.0:111.02464 66.0:40.372597 74.0:100.93149 75.0:40.372597 102.0:40.372597 103.0:111.02464 10…	611066:694.00024 611710:9102.003 612397:20479.006 613173:14862.004 614037:4678.0015 614891:1177.0004 615590:0.0
	10.282	0	0	407762	15.074		89.0:1223.8372 91.0:1277.0475 131.0:4429.7583 136.0:838.06244 56.0:97.55224 57.0:554.2741 58.0:403.51154 59.0:323.69608 60.0:57.644505 61.0:802.58887 64.0:62.078697 69.0:297.0909 70.0:146.32835 71.0:164.06512 72.0:177.3677 76.0:558.70825 77.0:292.6567 78.0:101.986435 83.0:101.986435 84.0:84.249664 85.0:266.05157 86.0:319.26187 87.0:53.21031 88.0:141.89417 93.0:133.02579 98.0:501.06378 99.0:84.249…	614891:317.00003 615590:2220.0002 616233:9511.001 616892:16340.001 617589:13730.001 618347:7601.0005 619126:3763.0 619948:1694.0001 620760:844.00006 621624:0.0
	10.36	0	0	19608.8	0.921		73.0:131.80675 164.0:52.819614 325.0:135.19882 341.0:242.04951 342.0:79.9563 343.0:49.185238 155.0:22.77543 156.0:7.268754 162.0:6.7841706 165.0:13.32605 172.0:4.845836 199.0:5.5727115 207.0:36.343773 223.0:7.268754 224.0:6.5418787 225.0:8.964797 234.0:4.603544 237.0:15.022092 239.0:8.722506 243.0:6.5418787 252.0:7.753338 253.0:18.414177 283.0:22.048555 295.0:8.480213 296.0:11.145423 326.0:31.497…	619126:0.0 619948:40.999996 620760:364.0 621624:997.99994 622504:760.99994 623360:99.99999 624217:24.999998
	10.404	0	0	58198.9	2.893		53.0:96.96532 69.0:182.69684 70.0:75.680244 71.0:115.29412 85.0:250.09956 97.0:133.62292 129.0:516.1629 130.0:53.212673 144.0:590.66064 146.0:66.81146 52.0:13.598794 55.0:38.431374 57.0:65.62896 58.0:56.760185 65.0:36.65762 68.0:15.37255 81.0:100.512825 83.0:79.81901 91.0:67.99397 92.0:35.475113 94.0:22.467573 95.0:71.54148 98.0:49.07391 99.0:14.781298 107.0:47.891403 109.0:76.86275 111.0:18.9200…	622504:0.0 623360:1008.0002 624217:3136.0007 625086:2344.0 625862:702.0 626459:59.000004
	10.451	0	0	28593.5	4.269		103.0:417.19653 115.0:152.01155 137.0:202.54286 166.0:87.28136 190.0:84.77567 206.0:193.77296 212.0:90.62228 240.0:56.37791 241.0:390.46924 243.0:74.33532 296.0:38.002888 308.0:42.17903 314.0:93.12796 360.0:166.62805 51.0:35.07959 54.0:56.795525 58.0:30.06822 63.0:57.630753 66.0:135.30699 71.0:56.795525 76.0:81.43476 78.0:74.75294 92.0:42.17903 97.0:63.05974 106.0:36.750046 107.0:130.71323 112.0:…	625862:0.0 626459:351.0 627038:4628.0 627613:1969.0
Cyclopentasiloxane, decamethyl-	10.46	0	0	3.68131e+06	253.769	541-02-6	134.0:549.43945 238.0:732.58594 251.0:9706.764 254.0:732.58594 267.0:60987.78 268.0:17459.965 269.0:14346.475 286.0:244.19531 323.0:2441.9531 340.0:915.7324 355.0:42551.03 356.0:15384.305 357.0:10073.057 59.0:1770.416 61.0:427.3418 73.0:55371.29 74.0:4822.8574 83.0:122.09766 87.0:732.58594 89.0:488.39062 94.0:122.09766 96.0:244.19531 110.0:244.19531 113.0:183.14648 114.0:427.3418 125.0:427.3418 1…	626459:989.00024 627038:115733.03 627613:275086.06 628190:183088.05 628772:58275.016 629396:0.0
Cyclopentasiloxane, decamethyl-	10.46	0	0	6.20888e+06	364.29	541-02-6	73.0:82146.76 74.0:7146.94 223.0:2497.1235 238.0:1033.2925 251.0:13605.019 252.0:3960.9548 267.0:86021.6 268.0:24626.805 269.0:18771.48 270.0:3444.3086 286.0:344.43085 323.0:3099.8777 339.0:3616.524 341.0:947.1848 355.0:58467.137 356.0:19718.666 357.0:13174.4795 59.0:2669.339 61.0:688.8617 75.0:7060.8325 85.0:430.53857 87.0:1033.2925 89.0:774.9694 96.0:258.32312 110.0:344.43085 113.0:172.21542 12…	626459:15241.999 627038:171200.98 627613:394889.97 628190:339479.0 628772:115993.99 629396:22526.998 630145:0.0
Cyclopentasiloxane, decamethyl-	10.47	0	0	4.50794e+06	245.136	541-02-6	59.0:1591.7573 73.0:47318.6 74.0:4099.981 87.0:627.0559 149.0:578.8208 179.0:3087.0444 203.0:771.7611 223.0:1398.817 238.0:578.8208 251.0:7428.2007 252.0:2267.0483 267.0:48186.836 268.0:13409.35 270.0:1929.4028 339.0:1977.6378 341.0:482.3507 61.0:385.88055 75.0:4292.9214 85.0:241.17535 89.0:434.11563 103.0:771.7611 110.0:192.94028 113.0:96.47014 117.0:385.88055 125.0:385.88055 126.0:482.3507 133.…	626459:3700.999 627038:97792.97 627613:241877.94 628190:265726.94 628772:122492.98 629396:30078.992 630145:0.0
Cyclotetrasiloxane, octamethyl-	10.47	0	0	1.34968e+06	87.457	556-67-2	119.0:586.4467 135.0:611.1764 165.0:710.09515 177.0:409.80615 189.0:229.63275 194.0:1020.98254 195.0:738.3576 205.0:1310.6731 209.0:943.2607 210.0:183.7062 249.0:2656.6743 250.0:872.6045 266.0:1346.0012 283.0:3529.2788 329.0:222.56714 59.0:522.85614 61.0:123.64841 62.0:74.18904 67.0:144.84528 73.0:14685.898 74.0:1271.8121 75.0:1504.9778 87.0:194.30464 89.0:141.31247 103.0:321.48587 110.0:67.12342…	626459:0.0 627038:14201.001 627613:35506.004 628190:94803.0 628772:58450.0 629396:19880.0 630145:2933.0
Cyclotetrasiloxane, octamethyl-	10.47	0	0	4.98059e+06	271.459	556-67-2	119.0:2674.241 133.0:4584.413 141.0:191.01721 165.0:3056.2754 177.0:1910.1721 191.0:8213.74 193.0:23399.61 195.0:3438.3098 196.0:859.57745 207.0:8977.809 208.0:1719.1549 209.0:4584.413 249.0:12702.645 265.0:25978.34 266.0:6685.6025 281.0:95413.09 282.0:23877.152 283.0:17287.059 284.0:2865.2583 59.0:2101.1895 61.0:573.05164 62.0:286.52582 67.0:668.56024 75.0:6590.0938 89.0:668.56024 105.0:1050.594…	626459:0.0 627038:18806.002 627613:98396.01 628190:294262.03 628772:285863.03 629396:92312.01 630145:15350.001 630959:2441.0002
	10.53	0	0	23218.5	0.998		83.0:190.9241 98.0:289.86804 55.0:77.18208 67.0:78.05256 69.0:48.74658 70.0:37.720566 79.0:39.17136 81.0:107.93886 93.0:37.43041 94.0:13.347278 97.0:84.7262 100.0:4.6425314 107.0:49.03674 183.0:3.7720568 234.0:4.062215 254.0:4.352373 290.0:4.062215 371.0:3.1917403 489.0:3.7720568	629396:0.0 630145:152.00005 630959:701.0002 631780:1082.0002 632658:546.0002 633535:223.00006 634416:74.000015
	10.623	0	0	454629	20.322		50.0:159.20836 51.0:326.18298 52.0:229.10472 58.0:194.15654 59.0:201.9228 62.0:155.32523 64.0:128.14331 65.0:625.1841 67.0:431.02753 69.0:524.22266 70.0:291.2348 71.0:267.93604 77.0:1615.3824 85.0:1075.6272 95.0:1669.7462 96.0:217.45532 97.0:640.71655 99.0:217.45532 123.0:706.7298 129.0:3879.2476 130.0:256.28662 131.0:357.24805 138.0:1762.9414 143.0:155.32523 144.0:3005.5432 145.0:318.41672 146.0…	634416:0.0 635295:1389.0 636051:5735.9995 636714:17004.998 637363:22028.998 638068:11722.0 638870:4413.9995 639742:1021.99994 640580:215.0
3,4-Dimethylanisole	10.689	0	0	103739	4.687	4685-47-6	77.0:472.62625 91.0:809.1447 92.0:240.06413 93.0:171.47438 121.0:1070.6432 135.0:315.08417 136.0:740.555 137.0:96.45434 50.0:17.147438 51.0:68.58975 52.0:33.22316 65.0:90.02405 66.0:16.075724 74.0:25.721157 78.0:92.16748 79.0:173.61781 86.0:18.219152 102.0:12.860579 103.0:65.37461 105.0:126.46236 106.0:51.442314 110.0:28.936302 119.0:81.45033 122.0:97.526054 128.0:11.788864 134.0:21.434298 140.0:…	639742:120.99999 640580:1551.0 641354:5081.0 642175:4046.0002 643056:1171.0 643936:362.0 644814:0.0
Bicyclo[2.2.1]heptan-2-one, 1,7,7-trimethyl-, (1S)-	10.785	0	0	1.04496e+06	46.766	464-48-2	55.0:2330.0117 67.0:4901.3794 68.0:900.44275 69.0:1141.7986 79.0:1847.3 80.0:1132.5156 81.0:6312.3823 83.0:1188.2131 91.0:1151.0814 93.0:4325.8384 95.0:9273.632 108.0:5458.354 109.0:3119.0596 50.0:250.6387 51.0:232.07288 52.0:185.6583 53.0:789.0478 54.0:92.82915 56.0:139.24373 59.0:83.546234 63.0:222.78996 65.0:807.6136 70.0:157.80956 75.0:83.546234 77.0:1178.9302 82.0:668.3699 84.0:176.37538 94.…	645694:1441.0 646432:17561.002 647071:50694.0 647711:49928.0 648391:24740.006 649192:7005.0 650070:0.0
Cyclopentasiloxane, decamethyl-	10.835	0	0	18550.9	0.79	541-02-6	73.0:165.42763 267.0:234.41447 269.0:69.22149 355.0:128.58772 356.0:57.254387 135.0:42.94079 221.0:6.570175 223.0:12.671053 227.0:7.508772 228.0:5.3969297 241.0:9.385965 251.0:38.717106 268.0:45.28728 323.0:5.3969297 357.0:27.219297	648391:0.0 649192:227.00002 650070:856.00006 650952:769.00006 651831:93.0 652710:95.00001 653589:72.00001 654446:38.000004
	10.893	0	0	25898.1	1.157		137.0:531.9516 138.0:68.15796 193.0:93.18471 249.0:60.1707 57.0:73.4828 79.0:172.52484 116.0:12.247133 119.0:72.41783 124.0:11.714649 129.0:11.714649 139.0:94.24968 141.0:16.507006 159.0:7.454777 194.0:15.442038 248.0:12.779617	650952:0.0 651831:110.99999 652710:999.9998 653589:1253.9999 654446:466.99997 655297:192.99998 656044:94.99999
	10.946	0	0	125521	5.324		65.0:354.87402 73.0:239.6158 93.0:190.07498 121.0:1010.02606 136.0:358.91818 147.0:212.3178 148.0:45.49667 265.0:93.01541 281.0:505.51855 282.0:133.4569 284.0:22.242817 370.0:38.41941 51.0:29.320076 53.0:56.61808 59.0:19.209705 61.0:22.242817 62.0:33.364223 64.0:32.353188 75.0:39.430447 89.0:48.52978 90.0:22.242817 97.0:388.23825 98.0:132.44586 107.0:894.7678 122.0:337.6864 126.0:19.209705 149.0:…	654446:181.00002 655297:366.00003 656044:2005.0001 656741:5771.0015 657469:5427.0015 658284:1917.0001 659137:481.00003 659991:84.00002 660862:0.0
	11.014	0	0	16861.4	0.601		105.0:176.15086 134.0:33.325836 50.0:8.992686 53.0:17.103737 54.0:5.2898154 67.0:53.779793 77.0:109.67551 78.0:47.60834 79.0:44.787106 102.0:5.2898154 103.0:6.524106 104.0:24.862133 106.0:23.980497 109.0:21.335588 117.0:7.053087 131.0:9.5216675 135.0:17.280064 138.0:28.036022 344.0:2.2922535 355.0:8.111051	658284:0.0 659137:180.99998 659991:574.99994 660862:650.99994 661740:348.99997 662617:83.99999 663490:95.99999 664341:37.999996
	11.101	0	0	62262.6	2.993		67.0:233.26276 68.0:49.427425 81.0:222.85698 82.0:174.73029 83.0:143.07939 84.0:104.49131 95.0:276.18658 107.0:433.14032 108.0:121.400696 109.0:231.52846 122.0:89.749794 51.0:17.342957 54.0:15.608661 55.0:56.36461 56.0:35.986633 60.0:6.0700345 63.0:33.818764 65.0:26.448008 66.0:17.77653 69.0:28.615877 79.0:92.78481 91.0:272.28442 92.0:30.783747 93.0:67.63753 94.0:15.175087 101.0:13.440791 105.0:6…	664341:590.99994 665197:1235.9999 666031:3243.9998 666883:1754.9999 667760:447.99997 668639:0.0
	11.173	0	0	36489	2.635		69.0:66.70783 93.0:143.59143 95.0:1129.5106 96.0:110.80284 111.0:53.140137 121.0:90.451294 136.0:57.6627 50.0:15.828978 51.0:26.004747 52.0:9.04513 55.0:66.70783 59.0:32.788597 61.0:9.04513 63.0:42.964367 65.0:44.09501 67.0:120.97861 70.0:32.788597 71.0:24.874107 72.0:13.567695 73.0:26.004747 75.0:26.004747 77.0:68.96912 83.0:46.35629 84.0:20.351542 87.0:20.351542 92.0:35.049877 97.0:23.743465 99…	668639:0.0 669518:1352.9996 670390:2855.9993 671256:1447.9995
	11.226	0	0	120255	6.239		54.0:72.720436 67.0:430.8957 70.0:113.96486 71.0:486.25006 79.0:204.05136 80.0:160.63618 81.0:1084.2942 82.0:265.918 85.0:186.68529 96.0:188.85605 97.0:120.477135 129.0:206.22212 144.0:371.19983 146.0:49.92746 180.0:39.073666 52.0:24.96373 55.0:338.63843 68.0:37.988285 69.0:275.68643 72.0:34.732147 76.0:22.792973 83.0:273.51566 84.0:45.585945 88.0:17.366074 89.0:41.244423 90.0:20.622211 93.0:79.2…	671256:0.0 672099:943.0 672844:4149.9995 673543:6762.9995 674279:4075.9998 675128:1001.99994
	11.348	0	0	68695.5	8.272		50.0:1364.0417 56.0:358.8479 68.0:2096.4272 75.0:314.77887 76.0:568.7005 90.0:381.9317 119.0:356.7494 193.0:245.52751 73.0:218.24667 85.0:264.41425 107.0:1319.9727 110.0:232.93636 130.0:50.364616 131.0:94.43366 132.0:37.773464 167.0:39.87199 183.0:6.295577 185.0:6.295577 202.0:56.660194 206.0:39.87199 209.0:107.02481 212.0:69.25135 251.0:23.083784 265.0:18.886732 273.0:193.06438 342.0:23.083784 3…	679063:0.0 679692:1061.0001 680278:1841.0004 680858:8967.001 681437:4647.0005
Creosol	11.357	0	0	720116	113.947	93-51-6	52.0:1517.6941 53.0:1970.3397 54.0:1224.8058 55.0:2982.1357 60.0:133.13107 65.0:5751.262 66.0:3594.5388 67.0:19383.883 69.0:798.7864 77.0:2822.3787 78.0:2103.471 86.0:505.89804 89.0:479.27185 91.0:1517.6941 94.0:4419.951 95.0:11449.271 108.0:585.7767 121.0:3354.9028 123.0:17520.049 124.0:4712.84 125.0:639.0291 135.0:612.4029 137.0:2422.9854 138.0:26599.586 140.0:1437.8156 151.0:825.4126 229.0:186…	680858:0.0 681437:123518.98 682021:21629.994
Creosol	11.357	0	0	2.01075e+07	634.248	93-51-6	51.0:6568.1875 53.0:4269.322 55.0:13300.579 61.0:1477.8422 65.0:27257.977 66.0:12807.965 67.0:73071.086 74.0:2134.661 77.0:27914.795 78.0:15106.831 91.0:4269.322 95.0:74713.13 96.0:5582.959 122.0:3448.2983 123.0:144335.92 124.0:11001.714 137.0:20525.586 138.0:164040.48 139.0:17077.287 50.0:3940.9124 52.0:2134.661 62.0:2463.0703 63.0:5911.3687 64.0:821.02344 68.0:3284.0938 76.0:656.8187 79.0:8374.…	677531:39311.016 678276:71876.03 679063:124729.05 679692:167190.06 680278:239444.1 680858:446966.16 681437:687525.25 682021:635946.25 682618:485403.2 683244:276163.12 683909:94969.03 684605:26162.01 685343:0.0
Creosol	11.367	0	0	1.94116e+07	657.375	93-51-6	51.0:6827.2485 55.0:13825.179 61.0:1536.1309 63.0:6144.5234 65.0:28333.082 66.0:13142.453 67.0:75270.414 74.0:2218.8557 77.0:28674.443 78.0:15702.672 95.0:77659.95 96.0:5632.48 106.0:5632.48 107.0:7168.611 122.0:3584.3054 123.0:149516.75 124.0:11264.96 137.0:21847.195 138.0:170510.53 139.0:18262.89 50.0:4096.349 52.0:2218.8557 53.0:4437.7114 62.0:2730.8994 64.0:853.40607 68.0:3242.943 76.0:682.72…	676802:9684.0 677531:29465.002 678276:64731.01 679063:96765.0 679692:140720.03 680278:228005.05 680858:420650.0 681437:653566.1 682021:712594.0 682618:476690.0 683244:237395.0 683909:91652.0 684605:24520.0 685343:0.0
	11.377	0	0	118889	13.645		51.0:1585.9725 52.0:787.2813 54.0:252.91887 69.0:861.4455 89.0:895.6751 94.0:1899.744 105.0:1106.7578 108.0:701.7073 124.0:1194.2335 145.0:186.36127 209.0:241.509 412.0:58.951015 452.0:51.344433 466.0:51.344433 66.0:1989.1213 70.0:34.22962 72.0:17.11481 79.0:1044.0034 85.0:96.98393 96.0:648.4612 100.0:55.147724 144.0:51.344433 149.0:55.147724 151.0:34.22962 212.0:79.86912 229.0:55.147724 243.0:72…	682021:3293.0 682618:14791.003 683244:1027.0 683909:0.0
Tetracyanoethylene	11.398	0	0	149185	7.151	670-54-2	126.0:644.9461 128.0:6316.6777 98.0:82.19901 102.0:562.7471 103.0:145.42902	682021:0.0 682618:531.00006 683244:2908.9998 683909:7751.9995 684605:6037.0005 685343:2827.9998 686103:847.0 686897:328.0
	11.513	0	0	81338.1	3.25		59.0:454.67346 67.0:372.65958 81.0:320.86133 92.0:305.0341 93.0:718.7006 136.0:353.23523 53.0:92.80518 60.0:30.93506 68.0:44.604042 79.0:242.44455 80.0:75.5391 94.0:96.40228 97.0:51.07882 100.0:16.54666 105.0:63.30896 107.0:77.697365 132.0:21.5826 134.0:96.40228 170.0:10.07188 221.0:15.82724 247.0:5.03594 261.0:5.03594 326.0:22.302021 373.0:5.75536 415.0:15.82724 443.0:8.63304	688565:0.0 689327:234.99994 690079:2054.9995 690783:3522.999 691524:2380.9995 692327:761.99976 693160:890.99976 694000:722.99976 694851:183.99995
	11.539	0	0	103975	4.936		55.0:133.25098 56.0:126.51357 57.0:747.8524 63.0:105.55274 70.0:143.7314 71.0:434.9372 84.0:71.8657 85.0:235.80933 91.0:375.0491 122.0:550.22174 133.0:100.31254 135.0:295.6974 161.0:111.54155 178.0:56.145077 262.0:8.983212 58.0:32.938446 69.0:113.78735 72.0:34.435646 74.0:58.39088 77.0:120.524765 78.0:102.55834 83.0:41.921658 87.0:9.731813 89.0:45.66466 102.0:9.731813 103.0:34.435646 104.0:21.709…	690079:0.0 690783:794.00006 691524:3300.0002 692327:5351.0005 693160:2412.0002 694000:809.00006 694851:37.000004
	11.567	0	0	9331.54	0.608		108.0:127.51133 269.0:53.991283 367.0:117.81077 368.0:27.059462 54.0:7.658338 61.0:20.294596 95.0:77.22157 137.0:29.484602 184.0:4.850281 185.0:6.1266704 200.0:4.850281 202.0:3.446252 235.0:5.9990315 237.0:8.934728 253.0:9.190005 267.0:49.141003 268.0:12.636257 272.0:3.9568079 279.0:23.868486 296.0:8.041255 299.0:7.1477823 308.0:5.2331977 320.0:4.084447 323.0:3.9568079 343.0:5.4884753 369.0:8.551…	691524:0.0 692327:32.99999 693160:243.99992 694000:658.9998 694851:162.99995 695716:7.9999976
Cyclotetrasiloxane, octamethyl-	11.667	0	0	102565	2.976	556-67-2	75.0:57.541904 127.0:106.86354 148.0:35.621178 170.0:30.140999 193.0:119.65063 249.0:84.94281 267.0:81.28936 281.0:912.4502 282.0:223.77408 283.0:164.40544 284.0:36.534542 73.0:77.6359 99.0:27.400908 121.0:84.94281 125.0:20.093998 126.0:42.92809 128.0:18.267271 129.0:19.180635 133.0:59.368633 155.0:8.220272 161.0:7.3069086 162.0:14.613817 163.0:17.353909 165.0:39.274635 175.0:10.046999 177.0:34.7…	696595:589.0 697468:395.0001 698332:1157.0002 699172:2720.0 700001:3226.0007 700867:1870.0001 701696:963.00006 702564:567.0 703442:370.0 704316:211.0 705194:0.0
	11.695	0	0	18147.7	0.768		113.0:84.60005 141.0:59.375263 156.0:193.84277 158.0:44.43443 61.0:33.762405 63.0:34.344517 72.0:13.970651 77.0:151.73679 87.0:18.23946 89.0:34.15048 92.0:12.030282 103.0:20.179829 112.0:11.448172 114.0:7.179362 115.0:28.911486 116.0:8.9256935 143.0:16.881203 157.0:19.985792 181.0:14.746798 187.0:5.6270676 224.0:6.209178 240.0:6.015141 351.0:3.2986257 487.0:3.104589	699172:66.00001 700001:84.0 700867:335.00003 701696:833.00006 702564:606.00006 703442:144.00002 704316:35.000004 705194:0.0
	11.739	0	0	9924.5	0.443		57.0:117.0989 53.0:13.479854 55.0:37.274727 56.0:15.70696 58.0:7.7362638 70.0:30.124542 71.0:28.717949 75.0:6.4468865 79.0:64.468864 80.0:36.688644 84.0:14.4175825 86.0:10.197803 88.0:4.805861 97.0:7.7362638 110.0:5.74359 122.0:11.604396 135.0:33.641026 147.0:4.1025643 196.0:1.6410257 215.0:1.2893773 219.0:1.4065934 226.0:1.6410257 253.0:6.095238 262.0:1.5238096 278.0:1.7582418 308.0:5.5091577 31…	700867:69.99999 701696:134.99998 702564:55.999996 703442:264.99997 704316:479.99997 705194:131.99998 706074:0.0
	11.824	0	0	31889.4	1.796		73.0:176.87695 147.0:146.19421 149.0:47.152145 249.0:34.06686 281.0:225.38274 282.0:60.463036 283.0:52.566746 327.0:99.04207 369.0:53.469177 370.0:19.627926 371.0:10.603592 59.0:18.951101 65.0:16.695019 74.0:14.2133255 97.0:39.48146 99.0:39.93268 105.0:23.688877 110.0:25.94496 128.0:10.829201 133.0:27.52422 134.0:13.987718 137.0:14.2133255 139.0:18.499886 142.0:6.993859 143.0:190.18784 144.0:17.3…	707747:188.0 708579:335.0 709457:1947.0 710251:1649.0 710918:154.0 711547:0.0
3-Heptanone, 4-methyl-	11.869	0	0	452448	22.627	6137-11-07	53.0:311.13742 55.0:1106.2664 56.0:717.3446 57.0:8634.063 58.0:337.06552 71.0:3145.945 72.0:224.71036 85.0:311.13742 86.0:6948.7354 87.0:362.99365 99.0:535.8478 54.0:51.856236 63.0:120.99788 67.0:302.49472 68.0:138.2833 69.0:224.71036 70.0:207.42494 79.0:146.926 81.0:86.42706 82.0:51.856236 83.0:250.63847 88.0:34.570824 95.0:86.42706 100.0:51.856236 127.0:43.21353 170.0:43.21353 171.0:34.570824 1…	710918:0.0 711547:5971.9995 712157:24527.998 712791:23781.998 713503:9596.997 714326:1473.9999 715198:186.99998
	11.892	0	0	596578	28.304		73.0:5131.5435 75.0:811.95306 251.0:746.9968 325.0:3751.2234 326.0:1228.7557 327.0:1017.6479 341.0:5407.6074 342.0:1813.3619 343.0:1125.9083 344.0:292.3031 59.0:129.91249 74.0:427.62863 76.0:81.19531 105.0:129.91249 133.0:167.80363 134.0:97.43437 147.0:102.84739 149.0:102.84739 155.0:958.1047 156.0:238.17291 163.0:654.97546 164.0:611.6713 165.0:189.45572 177.0:108.260414 179.0:303.12915 181.0:184…	712157:0.0 712791:9997.0 713503:30681.0 714326:25223.0 715198:6162.0 716069:438.99997
	11.964	0	0	10212.8	0.431		150.0:257.32654 102.0:10.045781 115.0:38.380035 116.0:11.591286 117.0:39.152786 119.0:54.35025 120.0:29.36459 132.0:5.6668506 158.0:7.4699397 336.0:5.4092665 379.0:8.242692	714326:36.0 715198:45.0 716069:63.0 716946:373.99997 717825:467.0 718655:218.0 719304:66.0 719893:0.0
3,4-Dimethoxytoluene	12.037	0	0	1.80556e+07	938.327	494-99-5	51.0:7287.016 53.0:7691.8506 63.0:8501.519 65.0:28338.396 67.0:2631.4224 77.0:58903.38 78.0:11740.192 79.0:89670.78 80.0:5870.096 81.0:80966.84 89.0:5667.679 91.0:81978.93 92.0:6679.7646 94.0:22468.299 105.0:8703.936 107.0:31577.07 109.0:132380.8 110.0:9513.6045 121.0:6072.5137 137.0:91694.95 138.0:8703.936 151.0:4655.5938 152.0:202214.7 153.0:23075.55 50.0:4858.0107 52.0:2631.4224 54.0:1214.5027…	720469:24482.0 721046:123573.0 721625:482045.0 722219:1017146.0 722841:836918.0 723504:302683.0 724194:53975.0 724935:0.0
	12.047	0	0	241292	16.46		52.0:92.01742 54.0:52.218014 62.0:138.40018 69.0:78.70107 106.0:149.4722 214.0:4.039789 487.0:10.024662 65.0:724.01996 66.0:543.72565 77.0:1679.5049 78.0:295.95193 79.0:2239.9883 81.0:2092.4612 88.0:26.931927 89.0:150.07068 91.0:2012.563 92.0:168.32454 94.0:590.85657 99.0:7.331469 107.0:797.6339 109.0:3301.8542 119.0:32.916798 137.0:2373.1516 139.0:26.782305 140.0:0.7481091 143.0:2.5435708 157.0:…	721046:2436.9998 721625:6216.9995 722219:7592.9985 722841:17843.0 723504:3637.9998 724194:0.0
exo-7-(2-Propenyl)bicyclo[4.2.0]oct-1(2)-ene	12.242	0	0	291559	15.583	0	77.0:679.3947 78.0:263.9375 79.0:1261.0348 91.0:4882.8438 92.0:640.29285 103.0:278.6007 105.0:2394.9885 106.0:2478.0798 107.0:386.1308 119.0:283.48843 120.0:175.95834 162.0:361.69214 51.0:92.8669 53.0:112.41782 54.0:48.877316 63.0:58.65278 65.0:190.62154 75.0:73.31597 76.0:53.765045 80.0:92.8669 86.0:43.989586 89.0:92.8669 93.0:210.17245 94.0:73.31597 101.0:58.65278 102.0:92.8669 104.0:58.65278 1…	732254:0.0 732977:1955.0004 733767:12741.0 734546:16892.002 735264:6421.0 736044:691.0 736895:650.00006
	12.282	0	0	72885	3.431		57.0:318.58566 115.0:136.53671 117.0:89.39903 175.0:1623.8115 176.0:253.56818 206.0:29.257866 218.0:14.628933 58.0:26.006992 64.0:63.392044 73.0:160.91826 81.0:87.7736 87.0:22.756119 109.0:191.80157 110.0:112.15515 111.0:29.257866 116.0:30.883303 128.0:56.890297 143.0:14.628933 147.0:81.27185 148.0:29.257866 154.0:9.752623 157.0:11.378059 160.0:9.752623 179.0:19.505245 184.0:9.752623 190.0:11.378…	735264:0.0 736044:829.0 736895:3719.0 737766:3214.0 738644:606.0 739519:13.0
	12.425	0	0	49479.2	2.613		73.0:327.01294 207.0:476.21854 208.0:78.65472 209.0:123.464066 221.0:95.33905 223.0:67.21403 327.0:335.11676 328.0:87.71192 329.0:75.79454 385.0:21.92798 399.0:35.752144 415.0:169.7035 416.0:52.91317 418.0:19.544504 60.0:5.2436476 64.0:14.777553 74.0:30.985191 87.0:23.358067 95.0:39.08901 101.0:13.347466 102.0:16.684334 103.0:46.716133 104.0:16.207638 131.0:18.11442 132.0:8.103819 137.0:51.483086…	742986:0.0 743777:220.99994 744615:1800.9994 745485:2832.9993 746364:811.99976 747240:179.99994
	12.439	0	0	45976.7	2.362		91.0:305.7375 135.0:629.7562 136.0:77.53755 150.0:336.62643 50.0:15.129278 53.0:20.17237 63.0:23.324305 65.0:57.995567 66.0:17.650826 76.0:11.977345 77.0:61.777885 78.0:23.95469 79.0:118.51268 92.0:44.12706 93.0:51.6917 94.0:42.2359 95.0:76.907166 103.0:39.714355 104.0:11.346958 105.0:82.58064 106.0:25.215464 107.0:75.64639 113.0:11.346958 115.0:35.932037 116.0:15.129278 117.0:35.30165 119.0:79.4…	743777:0.0 744615:204.00002 745485:1429.0001 746364:2560.0002 747240:1084.0001 748095:40.000004
	12.496	0	0	27606.8	1.399		117.0:138.84558 118.0:76.418884 119.0:537.623 120.0:45.7437 129.0:53.816116 63.0:22.064608 64.0:19.373802 89.0:13.99219 91.0:229.79482 101.0:10.225062 103.0:34.980476 104.0:16.682997 115.0:61.888535 127.0:6.996095 128.0:19.911963 130.0:25.831736 132.0:42.514732 133.0:37.13312 144.0:24.755413 212.0:6.457934 213.0:6.996095 234.0:4.8434505 269.0:16.144835 277.0:4.8434505 278.0:3.767128 282.0:16.6829…	748095:12.0 748924:476.0 749749:1516.0 750608:976.99994 751485:230.0 752364:0.0
3,5-Dimethoxytoluene	12.525	0	0	44284.1	2.107	4179-19-5	78.0:87.01341 79.0:166.67357 92.0:73.94097 121.0:60.868538 123.0:364.3942 152.0:408.10516 153.0:46.979073 50.0:20.425684 51.0:27.778929 52.0:17.974602 53.0:16.74906 65.0:36.357716 66.0:44.936504 73.0:16.340546 74.0:15.5235195 75.0:12.25541 77.0:160.13736 80.0:13.889464 90.0:9.395814 91.0:185.87372 93.0:40.851368 94.0:49.02164 97.0:58.825966 108.0:62.911106 109.0:57.600426 116.0:9.395814 122.0:49.…	748924:0.0 749749:132.99997 750608:1946.9996 751485:2283.9995 752364:687.99976 753242:96.99997
Phenol, 4-ethyl-2-methoxy-	12.624	0	0	78933.2	3.61	2785-89-9	79.0:140.9137 109.0:85.19707 50.0:16.36235 51.0:32.7247 52.0:14.810749 53.0:36.251072 54.0:4.0905876 55.0:36.81529 57.0:69.681046 61.0:6.4885187 62.0:13.96442 63.0:23.697197 64.0:4.513752 65.0:88.30027 66.0:60.51249 67.0:17.20868 69.0:13.259147 70.0:23.979307 71.0:57.832447 74.0:12.835982 76.0:9.5917225 77.0:149.80014 78.0:22.004541 81.0:73.91269 83.0:7.1937923 84.0:16.221296 85.0:27.92884 89.0:1…	755555:143.99998 756167:409.99997 756781:1422.0001 757431:3912.9998 758166:2408.9998 758992:1518.0 759844:450.99997 760693:113.0 761555:0.0 762433:0.0
Phenol, 4-ethyl-2-methoxy-	12.624	0	0	1.37743e+06	50.116	2785-89-9	65.0:1216.5375 66.0:855.3779 71.0:817.36115 77.0:1995.8818 79.0:1881.8314 81.0:1007.44507 91.0:3079.3606 94.0:2528.117 109.0:1121.4955 122.0:2566.1338 137.0:18989.39 138.0:1653.7306 152.0:6139.7124 50.0:228.10077 51.0:475.20996 52.0:228.10077 53.0:494.21835 54.0:57.025192 55.0:513.22675 57.0:1007.44507 61.0:76.03359 62.0:209.09238 63.0:323.14276 64.0:57.025192 69.0:171.07558 70.0:285.12598 74.0:1…	755555:2029.9999 756167:5823.0 756781:21139.0 757431:54325.996 758166:53478.996 758992:26059.998 759844:10607.999 760693:3653.9998 761555:1025.9999 762433:0.0
	12.707	0	0	10993.7	0.521		176.0:119.4066 178.0:71.47662 58.0:9.920669 63.0:13.745504 72.0:5.3786755 75.0:20.797546 96.0:16.853184 97.0:10.637825 99.0:5.85678 100.0:5.85678 101.0:4.4224668 113.0:6.812989 114.0:3.1076794 126.0:4.4224668 127.0:9.203511 133.0:82.95113 134.0:12.550243 135.0:38.84599 146.0:13.386926 161.0:23.068542 162.0:5.9763064 163.0:17.450815 164.0:9.56209 179.0:7.649672 180.0:11.474508 189.0:2.6295748 210.…	759844:0.0 760693:29.0 761555:197.0 762433:565.0 763312:387.0 764191:75.0 765069:41.0
Bornyl acetate	12.876	0	0	114586	6.637	76-49-3	80.0:245.40668 83.0:151.01949 92.0:264.28412 93.0:1007.2461 95.0:1347.0399 96.0:115.961395 108.0:454.40686 111.0:78.20652 121.0:765.8846 136.0:416.65198 139.0:98.43235 53.0:70.116196 55.0:237.31635 58.0:48.54198 65.0:80.9033 69.0:80.9033 72.0:32.36132 77.0:148.32271 79.0:358.6713 91.0:279.1164 94.0:114.61301 97.0:64.72264 98.0:17.529049 99.0:22.922602 105.0:75.50974 109.0:128.0969 110.0:64.72264 …	771017:346.99982 771777:2616.9985 772535:7194.996 773295:3864.9978 774122:804.99945 774751:94.999954 775332:0.0
	12.888	0	0	41795.2	1.897		67.0:711.19946 81.0:601.5651 82.0:364.49863 53.0:68.34349 54.0:34.88366 55.0:191.50417 68.0:59.800556 98.0:17.797785 171.0:6.4072022	771017:34.000004 771777:293.00003 772535:1102.0001 773295:2056.0002 774122:1844.0001 774751:325.00003 775332:81.00001 775909:7.0000005 776489:0.0 777094:104.00001
	12.913	0	0	23603.3	1.848		267.0:459.4732 268.0:114.61584 269.0:111.58635 270.0:48.471897 281.0:504.41068 355.0:179.74995 357.0:46.95715 142.0:9.593396 144.0:8.0786495 172.0:9.593396 197.0:10.603228 198.0:6.563903 199.0:9.593396 206.0:5.049156 212.0:9.593396 214.0:6.563903 221.0:21.71137 226.0:8.0786495 266.0:12.6228895 271.0:9.593396 282.0:137.84196 283.0:130.77313 284.0:12.117974 285.0:8.583565 338.0:5.5540714 351.0:10.6…	772535:0.0 773295:33.0 774122:1136.0 774751:2003.0 775332:795.0 775909:365.0
Cyclohexasiloxane, dodecamethyl-	12.941	0	0	112380	7.596	540-97-6	195.0:24.379053 203.0:16.252703 345.0:69.124146 382.0:8.527653 413.0:36.618744 432.0:100.225 433.0:31.903454 59.0:79.257 74.0:184.5986 81.0:8.026026 103.0:22.472872 104.0:6.0195193 111.0:15.851401 113.0:8.627977 116.0:4.1133385 118.0:12.340014 147.0:333.38104 148.0:36.41809 149.0:90.19247 150.0:14.547172 154.0:9.932207 180.0:1.6052052 181.0:1.9061811 192.0:41.735336 193.0:112.364365 206.0:6.22017…	775332:0.0 775909:1382.0001 776489:8234.0 777094:4409.0 777831:2554.0002 778701:5.0000005
Cyclohexasiloxane, dodecamethyl-	12.952	0	0	4.54306e+06	231.881	540-97-6	59.0:1474.3954 74.0:3558.8855 103.0:457.57098 147.0:6355.153 148.0:660.93585 149.0:1728.6016 192.0:762.6183 193.0:2287.855 311.0:1118.5068 325.0:19929.758 327.0:4219.8213 328.0:660.93585 341.0:50790.38 342.0:16065.826 343.0:13269.559 429.0:22929.39 430.0:11642.64 431.0:7016.0884 61.0:355.88855 73.0:45909.62 75.0:2287.855 115.0:610.09467 117.0:457.57098 118.0:203.36488 119.0:457.57098 131.0:406.72…	775332:763.00037 775909:36176.01 776489:239997.12 777094:251359.1 777831:106720.05 778701:12651.006 779510:0.0
Cyclohexasiloxane, dodecamethyl-	12.952	0	0	6.35157e+06	357.845	540-97-6	59.0:2040.3608 73.0:73531.47 74.0:5179.3774 75.0:3688.3447 103.0:706.27875 133.0:1961.8855 147.0:8946.197 149.0:2511.2134 179.0:1491.033 191.0:2511.2134 193.0:3531.3938 207.0:3295.9675 237.0:1177.1312 249.0:2040.3608 251.0:3609.8691 309.0:706.27875 311.0:1491.033 324.0:156.95084 325.0:31233.217 326.0:9260.1 327.0:6278.033 328.0:1020.1804 341.0:78396.945 342.0:24091.953 343.0:18520.2 344.0:3923.77…	775332:1293.9995 775909:43184.98 776489:255747.88 777094:387903.84 777831:173486.92 778701:23116.99 779510:0.0
	13.028	0	0	111277	5.884		67.0:113.53923 79.0:452.83667 91.0:474.62036 93.0:311.57275 105.0:659.45166 106.0:70.63196 107.0:241.6009 109.0:124.10101 110.0:75.91286 117.0:71.292076 119.0:310.25253 128.0:52.14883 133.0:294.40985 136.0:164.36783 147.0:211.23578 148.0:52.14883 161.0:120.14034 175.0:112.219 189.0:288.46884 190.0:46.207825 204.0:108.91844 51.0:34.985924 62.0:15.842683 63.0:92.41565 65.0:69.31174 77.0:168.3285 80…	780205:421.0001 780896:3013.0 781706:6378.0005 782573:2824.0002 783443:481.0 784322:0.0
	13.043	0	0	60912.8	2.633		115.0:256.0785 116.0:41.0169 141.0:506.61414 142.0:553.72815 50.0:18.29132 51.0:26.051273 60.0:13.302778 62.0:16.07419 63.0:79.816666 64.0:9.422801 65.0:64.85104 77.0:109.19364 86.0:9.422801 87.0:21.062733 88.0:16.07419 89.0:23.279861 92.0:138.01633 94.0:26.605556 104.0:13.302778 106.0:38.79977 108.0:29.376968 119.0:169.61043 120.0:165.73044 128.0:28.822685 131.0:27.71412 135.0:145.77628 139.0:44…	780205:0.0 780896:359.0 781706:1926.0 782573:2854.0 783443:1467.0 784322:415.0 785202:64.99999
Benzene, 4-ethyl-1,2-dimethoxy-	13.221	0	0	325751	17.983	5888-51-7	59.0:106.036644 65.0:301.3673 77.0:1451.0277 78.0:502.27884 79.0:619.47723 89.0:150.68365 90.0:173.00716 91.0:1160.8221 95.0:1093.8517 103.0:150.68365 107.0:485.5362 108.0:719.933 117.0:161.8454 123.0:362.75693 135.0:440.8892 136.0:184.1689 151.0:5575.295 152.0:502.27884 166.0:2556.0413 167.0:217.65416 51.0:161.8454 52.0:72.551384 53.0:94.87489 54.0:27.904379 62.0:78.13226 63.0:145.10277 64.0:66.…	791290:0.0 791944:566.9998 792573:8177.9985 793247:19493.996 793971:11364.996 794750:3413.9993 795575:1103.9996 796451:596.9999
Naphthalene, 1-methyl-	13.26	0	0	80992	3.563	90-12-0	115.0:428.6176 139.0:85.50144 141.0:1074.8752 142.0:1109.2979 143.0:128.80736 76.0:14.435308 98.0:16.656124 111.0:23.318575 116.0:44.416332 125.0:511.89822 126.0:45.52674 140.0:188.76941 144.0:11.104083 175.0:18.876942 211.0:9.993675 217.0:6.66245 218.0:7.772858 234.0:7.772858 253.0:13.3249 267.0:22.208166 281.0:26.6498 310.0:7.772858 337.0:23.318575 351.0:22.208166 397.0:3.331225 455.0:8.883266	793247:0.0 793971:900.0 794750:3311.9998 795575:3862.0007 796451:1318.0 797330:152.0 798209:68.0
	13.274	0	0	29675.8	1.692		56.0:90.02574 57.0:548.3885 70.0:105.39599 71.0:431.4648 68.0:49.40437 69.0:79.04699 72.0:19.21281 82.0:25.251122 84.0:64.77462 85.0:191.03023 110.0:40.621372 138.0:45.01287 144.0:9.331937 207.0:23.055372 236.0:4.940437 237.0:4.3914995 252.0:9.880874 255.0:9.880874 261.0:3.8425622 262.0:6.5872493 265.0:7.1361866 281.0:23.60431 342.0:8.234061 353.0:6.5872493 411.0:7.6851244 412.0:4.3914995 486.0:5…	793971:0.0 794750:112.00001 795575:930.00006 796451:1834.0 797330:514.0 798209:105.00001
	13.303	0	0	11023.1	0.527		129.0:28.661379 172.0:74.178024 174.0:14.330689 60.0:2.970091 61.0:57.100002 65.0:34.304554 75.0:23.315216 79.0:24.503252 83.0:32.151237 86.0:6.311444 93.0:32.89376 94.0:19.528349 99.0:11.954617 101.0:7.1282187 107.0:9.652796 130.0:5.1234074 131.0:72.91573 157.0:59.92159 158.0:3.1185956 159.0:11.583355 189.0:4.9749026 195.0:5.86593 202.0:2.0048115 210.0:2.2275684 226.0:1.3365409 240.0:1.8563069 3…	795575:0.0 796451:25.000008 797330:183.00002 798209:571.00006 799089:314.00003 799967:105.00001 800847:57.000004 801727:55.000004
	13.406	0	0	30305.8	1.385		167.0:76.081 169.0:71.45926 171.0:23.58274 195.0:114.59553 197.0:118.387726 199.0:43.37328 210.0:80.34722 212.0:73.94789 53.0:10.665561 54.0:4.621743 55.0:30.337595 57.0:65.415436 61.0:18.131453 62.0:20.264565 63.0:16.590872 70.0:34.722324 71.0:52.49826 72.0:9.361992 73.0:51.55021 74.0:13.865229 77.0:28.322989 79.0:28.797014 83.0:12.206141 84.0:7.4658923 85.0:25.360332 86.0:9.361992 96.0:13.39120…	802606:0.0 803458:401.0001 804335:1501.0004 805213:1293.0004 806096:254.00006 806973:5.0000014
Ă§-Elemene	13.505	0	0	65165.8	2.395	29873-99-2	67.0:91.471466 77.0:113.59364 79.0:237.12984 81.0:62.389503 91.0:248.3152 105.0:149.63539 107.0:100.41976 119.0:68.355034 50.0:8.699732 51.0:16.405209 53.0:29.579088 55.0:32.56185 56.0:8.202604 57.0:50.458443 58.0:4.9712753 61.0:7.9540405 65.0:43.747223 68.0:12.925316 69.0:19.636538 70.0:21.12792 71.0:58.909615 75.0:4.9712753 76.0:8.699732 78.0:31.07047 80.0:32.56185 84.0:9.693987 85.0:18.393719 …	808694:49.0 809516:331.99997 810309:2595.9998 810997:2360.9998 811615:1929.9999 812232:2104.9998 812938:343.99997 813812:0.0
Cyclohexene, 4-ethenyl-4-methyl-3-(1-methylethenyl)-1-(1-methylethyl)-, (3R-trans)-	13.537	0	0	122729	5.43	20307-84-0	77.0:251.35002 80.0:74.08211 91.0:562.67126 92.0:116.41474 93.0:785.7995 94.0:152.57387 105.0:316.61282 121.0:881.048 122.0:79.37369 136.0:138.463 161.0:193.14264 162.0:46.742283 50.0:19.402458 51.0:31.749475 53.0:59.089302 56.0:14.992807 57.0:90.838776 58.0:11.465088 63.0:37.041054 64.0:6.173509 65.0:97.89422 67.0:168.44861 68.0:37.041054 70.0:43.214565 71.0:107.59544 75.0:13.228949 76.0:22.0482…	808694:63.99999 809516:457.9999 810309:3079.0 810997:3160.9998 811615:4139.9995 812232:5886.0 812938:1251.0 813812:0.0
	13.622	0	0	92156.2	5.394		67.0:179.49641 81.0:137.4866 82.0:76.38145 83.0:334.16885 95.0:953.81335 109.0:771.45264 110.0:114.572174 123.0:143.21523 124.0:305.5258 137.0:351.35468 138.0:412.45984 152.0:108.84357 165.0:130.80324 193.0:241.55634 50.0:12.411985 51.0:22.914434 52.0:15.27629 53.0:58.240856 54.0:19.095362 55.0:69.698074 58.0:10.502449 62.0:14.321522 65.0:82.11006 66.0:36.28119 69.0:110.753105 70.0:40.10026 77.0:…	815573:111.99999 816452:3093.9998 817294:5846.9985 818145:1759.9999 819024:0.0
cis-muurola-3,5-diene	13.694	0	0	65637.7	3.824	0	78.0:82.47676 81.0:100.925514 105.0:542.0677 106.0:93.32897 107.0:77.59327 117.0:94.41419 119.0:508.96844 120.0:128.59863 161.0:347.27057 162.0:58.60191 50.0:13.565257 51.0:24.960073 52.0:13.565257 55.0:182.85966 56.0:97.66985 60.0:7.5965443 61.0:32.014008 65.0:56.97408 67.0:49.377537 68.0:11.394816 69.0:55.34625 71.0:109.60728 79.0:185.57272 80.0:29.300955 82.0:20.61919 86.0:10.852205 91.0:284.3…	819902:122.99999 820781:819.99994 821619:4144.9995 822403:2471.9998 823272:445.99997 824121:0.0
Naphthalene, 1,2,3,5,6,7,8,8a-octahydro-1,8a-dimethyl-7-(1-methylethenyl)-, [1R-(1.alpha.,7.beta.,8a.alpha.)]-	13.774	0	0	328208	20.363	4630-07-03	55.0:204.08293 65.0:217.68846 67.0:474.24988 77.0:649.1781 78.0:204.08293 79.0:1483.0027 80.0:161.32271 89.0:99.126 91.0:1941.7034 92.0:289.6034 93.0:1158.4136 94.0:239.06859 95.0:186.59012 103.0:110.78788 105.0:1764.8315 106.0:417.88412 107.0:1366.3839 108.0:194.3647 115.0:260.4487 117.0:235.18129 119.0:1086.4987 120.0:237.12494 121.0:929.0633 122.0:178.81552 128.0:114.67517 133.0:1374.1584 134.…	824997:136.00006 825807:6725.0024 826456:22074.008 827087:16669.006 827782:3398.0015 828630:0.0
	13.785	0	0	57602	3.632		297.0:28.640165 312.0:25.571575 327.0:1021.84015 328.0:364.13925 329.0:202.52689 415.0:306.85892 416.0:120.69784 417.0:77.73759 418.0:25.571575 51.0:30.68589 52.0:28.640165 53.0:41.937386 73.0:459.2655 74.0:74.669 86.0:8.182904 95.0:70.57755 99.0:11.251493 109.0:73.64614 113.0:8.182904 125.0:24.548714 126.0:22.502987 127.0:14.320083 132.0:21.480124 149.0:50.12029 150.0:25.571575 154.0:13.297219 1…	825807:0.0 826456:946.0002 827087:3937.0007 827782:2411.0002 828630:445.0 829507:187.00002
	13.837	0	0	172030	7.667		94.0:517.6258 137.0:4136.865 138.0:322.9985 166.0:799.21423 167.0:86.961136 401.0:513.4848 402.0:207.05032 403.0:111.807175 489.0:144.93523 490.0:78.67912 51.0:53.833084 62.0:57.97409 65.0:115.94818 66.0:153.21724 78.0:115.94818 122.0:463.79272 123.0:78.67912 124.0:20.705032 139.0:74.53812 160.0:16.564026 177.0:33.12805 180.0:16.564026 382.0:20.705032 385.0:78.67912 386.0:20.705032 389.0:8.282013…	827782:0.0 828630:195.0 829507:3071.0 830231:8311.0 830915:6727.0 831618:2803.0 832418:1228.0 833278:829.99994 834106:597.0 834831:334.0
	13.902	0	0	35281.5	1.982		67.0:86.96263 79.0:125.94588 93.0:74.50645 109.0:63.89562 120.0:38.06057 121.0:60.43557 133.0:128.48325 161.0:56.975517 175.0:230.43944 176.0:43.365982 204.0:27.911083 50.0:6.920103 53.0:11.533505 55.0:48.440723 63.0:25.143042 69.0:28.603094 70.0:10.380155 80.0:13.609536 88.0:7.6121135 91.0:115.56573 92.0:23.98969 100.0:7.6121135 104.0:10.8414955 105.0:103.80155 107.0:52.131443 108.0:47.0567 110.…	832418:39.999996 833278:779.9998 834106:2147.9998 834831:1479.9999 835613:158.99998 836480:0.0
	13.954	0	0	349766	23.69		73.0:4680.911 327.0:7216.405 328.0:2037.0632 329.0:1423.0548 415.0:1979.2742 416.0:917.4008 417.0:765.70465 59.0:137.24895 74.0:548.9958 75.0:780.15186 126.0:86.68354 133.0:144.47256 147.0:108.35443 155.0:130.02531 179.0:101.1308 191.0:101.1308 192.0:93.90717 193.0:281.72153 223.0:86.68354 251.0:223.93248 253.0:101.1308 295.0:101.1308 297.0:267.27426 311.0:137.24895 325.0:635.6793 326.0:260.05063…	835613:0.0 836480:9358.997 837225:25679.99 837878:14040.995 838528:2758.999 839311:94.99997
	14.032	0	0	32141.8	1.457		95.0:229.55144 385.0:63.56809 401.0:392.00323 402.0:167.55293 403.0:100.84567 473.0:9.025099 489.0:157.35065 490.0:62.390903 491.0:62.7833 74.0:42.771122 96.0:34.530815 108.0:32.96123 110.0:17.265408 165.0:33.353626 176.0:13.341451 177.0:31.39165 225.0:25.505714 229.0:9.417495 314.0:7.8479123 359.0:6.6707253 386.0:18.442595 404.0:32.96123 471.0:7.455517 492.0:7.8479123 493.0:12.164264	840175:0.0 841052:288.99994 841929:1578.9999 842748:1458.9999 843524:308.99994 844396:137.99998 845274:176.99995 846114:360.99997
	14.102	0	0	61203.4	3.244		77.0:153.08636 79.0:254.31285 91.0:440.80893 92.0:71.80598 93.0:154.08366 105.0:498.154 106.0:221.90042 107.0:129.64969 115.0:68.814064 119.0:318.14038 133.0:102.72244 161.0:233.36943 52.0:15.956884 53.0:34.407032 60.0:8.477095 62.0:9.4744005 64.0:11.46901 65.0:31.415115 69.0:15.956884 76.0:14.460926 80.0:10.471705 81.0:81.28038 116.0:27.924547 117.0:60.83562 118.0:23.935326 120.0:46.374695 123.0…	843524:0.0 844396:201.99994 845274:2926.9988 846114:3515.999 846916:797.99976 847758:44.999985
	14.185	0	0	28218.3	1.739		105.0:81.45062 107.0:184.51059 119.0:106.19979 120.0:70.7383 135.0:164.5635 148.0:41.371746 161.0:96.04155 189.0:79.60367 51.0:7.018421 53.0:16.807272 55.0:66.12091 57.0:63.16579 60.0:3.5092106 63.0:19.023615 65.0:24.749168 69.0:75.540375 70.0:47.097298 71.0:21.978739 79.0:65.19743 82.0:22.163435 84.0:31.3982 91.0:90.500694 97.0:60.580055 102.0:8.680678 108.0:24.379778 109.0:10.158241 111.0:22.71…	849517:220.0 850298:191.00005 851084:1885.0004 851940:1224.0 852667:0.0
	14.199	0	0	37555.9	2.138		55.0:172.72977 56.0:150.5664 57.0:181.4024 69.0:240.66533 70.0:162.61171 82.0:55.408436 83.0:167.18893 84.0:62.15381 97.0:137.07565 111.0:61.912903 54.0:9.395344 63.0:34.6905 71.0:45.772186 78.0:19.75431 85.0:43.36312 101.0:21.199749 110.0:25.054249 112.0:18.790688 115.0:50.349403 121.0:41.435875 133.0:145.02556 134.0:36.376842 138.0:20.958843 140.0:7.949906 148.0:59.02203 150.0:11.804405 167.0:4…	848638:0.0 849517:36.00001 850298:203.00006 851084:1213.0004 851940:2318.0007 852667:1086.0004 853449:195.00006
Cyclohexane, 1-ethenyl-1-methyl-2,4-bis(1-methylethenyl)-, [1S-(1.alpha.,2.beta.,4.beta.)]-	14.251	0	0	528181	33.814	515-13-9	67.0:2741.182 68.0:829.12286 77.0:1492.4211 79.0:3380.7908 81.0:1996.6633 91.0:3282.65 93.0:3116.8252 105.0:2213.2505 107.0:1813.9178 119.0:1478.8845 133.0:1113.3936 147.0:1228.4556 189.0:670.06665 51.0:240.27643 53.0:649.7616 55.0:402.71683 63.0:121.8303 65.0:741.13434 66.0:172.59293 69.0:203.0505 78.0:230.1239 80.0:463.632 82.0:179.36128 92.0:524.5471 94.0:612.5357 95.0:818.97034 103.0:169.2087…	852667:657.00006 853449:3001.0002 854325:19036.002 855078:36654.004 855693:18726.002 856288:2840.0002 856900:0.0
	14.294	0	0	59799.5	3.218		56.0:197.34885 57.0:1126.58 69.0:128.55869 70.0:156.75137 71.0:655.1982 72.0:63.151634 83.0:155.62367 84.0:75.55642 85.0:312.37503 55.0:217.64758 58.0:51.874554 82.0:48.491432 86.0:31.575817 111.0:40.597477 126.0:14.6602 164.0:11.277077 169.0:7.8939543 171.0:7.8939543 185.0:6.7662463 209.0:34.95894 237.0:9.021662 269.0:15.787909 293.0:5.6385384 327.0:30.448109 329.0:14.6602 379.0:21.426447 383.0:…	856288:0.0 856900:1306.9999 857644:3488.0 858523:1877.0 859367:418.0 860239:43.0
	14.323	0	0	25447.7	1.26		79.0:82.455154 93.0:69.968475 105.0:215.07233 119.0:125.0821 161.0:137.78407 59.0:8.611505 62.0:9.472655 65.0:16.792433 80.0:26.265089 81.0:52.96075 89.0:7.9656415 91.0:120.77635 92.0:26.910952 104.0:6.0280533 106.0:29.279116 107.0:21.313473 110.0:6.0280533 113.0:5.1669025 115.0:35.737743 117.0:40.47407 118.0:11.625531 120.0:29.70969 121.0:10.979669 130.0:4.951615 131.0:17.22301 132.0:11.194956 1…	857644:80.99999 858523:597.99994 859367:1365.9996 860239:714.9998 861111:178.99998 861989:0.0
	14.396	0	0	32709.8	1.578		115.0:137.71002 141.0:365.59183 142.0:244.10518 169.0:115.07276 170.0:376.91046 171.0:64.138916 51.0:54.329437 58.0:13.959646 62.0:23.39184 64.0:14.336934 71.0:40.36979 82.0:13.205071 84.0:22.259977 87.0:18.864388 96.0:16.223373 100.0:6.413892 117.0:17.355236 211.0:19.241674 214.0:8.30033 267.0:40.36979 279.0:7.168467 282.0:15.468798 293.0:7.545755 309.0:29.051157 312.0:4.150165 347.0:4.150165 35…	861989:68.99999 862868:683.9998 863748:1710.9996 864627:839.0 865506:336.9999 866384:85.0 867264:0.0
	14.425	0	0	17886.8	0.986		73.0:115.00626 385.0:34.83685 401.0:223.08983 402.0:62.974304 403.0:66.100685 404.0:15.185293 490.0:25.234385 491.0:18.53499 57.0:35.283474 70.0:13.845414 74.0:9.825778 80.0:22.331314 83.0:21.43806 104.0:7.1460204 128.0:8.262586 130.0:12.952162 140.0:7.5926466 149.0:12.282223 154.0:5.8061414 158.0:6.0294547 177.0:23.671192 179.0:16.748486 206.0:3.349697 209.0:16.971798 221.0:12.728848 230.0:3.796…	863748:114.99997 864627:311.99997 865506:1068.9999 866384:501.99988 867264:39.999996 868140:0.0
Methiocarb	14.586	0	0	134569	5.768	2032-65-7	51.0:75.090614 65.0:126.9714 66.0:69.62948 78.0:107.85742 107.0:312.65 109.0:809.61334 110.0:170.66048 125.0:146.08537 153.0:647.14453 168.0:1363.9186 169.0:184.31332 170.0:58.707207 50.0:21.844542 53.0:24.57511 58.0:10.922271 61.0:25.940393 62.0:36.862663 63.0:42.3238 64.0:12.287555 69.0:55.97664 74.0:36.862663 75.0:38.227947 77.0:266.23035 79.0:203.42729 80.0:17.74869 81.0:103.76157 82.0:31.401…	873413:0.0 874294:2083.0 875174:6253.0005 876054:4555.0005 876895:1628.0 877743:622.0 878619:432.0 879500:187.0
Naphthalene, 1,2-dimethyl-	14.673	0	0	18842.9	0.691	573-98-8	141.0:239.13423 156.0:173.30649 86.0:11.489933 87.0:28.964207 128.0:65.349 129.0:29.682327 142.0:31.83669 152.0:44.044743 155.0:33.033558 157.0:35.427296 187.0:17.474274 229.0:5.98434 341.0:17.713648 381.0:5.2662196 402.0:10.293065	877743:0.0 878619:156.00002 879500:597.00006 880379:749.00006 881171:503.0001 881904:136.00002 882613:162.00002 883229:111.00001 883827:195.0
Caryophyllene	14.698	0	0	608868	29.248	87-44-5	67.0:1196.6416 77.0:1516.8132 79.0:2945.5793 91.0:3998.1436 93.0:2149.1523 105.0:2277.221 106.0:852.45703 107.0:1064.5708 119.0:1244.6674 120.0:948.50854 133.0:2069.1094 50.0:60.03219 51.0:220.11801 52.0:104.055786 53.0:372.19955 55.0:320.17166 56.0:132.07082 63.0:80.042915 65.0:516.2768 66.0:172.09227 68.0:176.09442 69.0:704.3777 78.0:372.19955 80.0:536.28754 81.0:816.43774 82.0:172.09227 92.0:7…	879500:3109.0 880379:4621.9995 881171:10559.999 881904:31704.998 882613:31203.998 883229:8598.999 883827:0.0
	14.766	0	0	13707.3	0.769		401.0:217.76424 402.0:80.87141 404.0:18.092524 405.0:13.078933 489.0:68.6644 490.0:49.045998 89.0:8.283324 104.0:7.1934133 109.0:23.760061 136.0:13.078933 138.0:10.245164 156.0:10.463146 163.0:32.261368 170.0:8.501307 188.0:3.9236798 190.0:10.027182 202.0:5.4495554 203.0:5.88552 221.0:5.231573 225.0:6.321484 247.0:4.5776267 251.0:11.989022 269.0:15.476737 270.0:6.1035023 297.0:6.5394664 313.0:6.1…	884432:0.0 885125:73.00001 885979:834.00006 886858:578.00006 887736:84.00001 888562:11.0
Germacrene D	14.809	0	0	65720.4	3.277	23986-74-5	77.0:235.89462 79.0:323.41205 81.0:133.28801 91.0:381.254 93.0:139.82666 105.0:502.47064 119.0:247.96599 120.0:102.60662 161.0:474.8071 162.0:96.57094 51.0:28.669497 53.0:16.59813 55.0:59.85386 65.0:91.03822 66.0:11.065419 67.0:55.3271 68.0:20.118944 80.0:20.118944 82.0:20.621918 92.0:57.338993 94.0:31.184364 103.0:28.669497 106.0:60.859806 107.0:35.71113 115.0:45.7706 117.0:69.41036 118.0:20.118…	885979:0.0 886858:284.99994 887736:2050.9998 888562:3551.9993 889371:1133.9999 890234:935.9998 891071:341.9999
Alloaromadendrene	14.939	0	0	115140	5.128	25246-27-9	77.0:192.19019 79.0:488.89468 81.0:233.41527 91.0:580.0544 93.0:343.1553 94.0:121.93335 103.0:57.482864 105.0:381.4772 106.0:99.28859 107.0:225.28638 117.0:71.418106 119.0:294.38196 120.0:89.41779 121.0:107.998116 133.0:231.09273 148.0:78.96636 161.0:213.09305 162.0:47.031437 189.0:76.64382 204.0:96.385414 50.0:22.06413 51.0:23.806036 52.0:14.515875 53.0:38.902546 55.0:61.54731 65.0:52.837788 67.…	891948:0.0 892827:503.00003 893706:554.00006 894585:1001.00006 895465:5477.0015 896346:5559.0015 897226:1068.0001
	14.995	0	0	36144.9	1.649		91.0:115.297806 105.0:231.75555 117.0:51.269245 119.0:143.3683 161.0:185.82202 204.0:59.38881 50.0:8.583539 65.0:15.07919 66.0:10.439439 73.0:83.979485 77.0:55.445023 78.0:13.919252 79.0:41.989742 80.0:14.615214 81.0:37.349995 82.0:7.6555886 89.0:14.151239 90.0:5.567701 95.0:21.110867 102.0:7.887576 104.0:17.399065 106.0:25.054653 113.0:7.423601 115.0:30.390368 116.0:9.975464 120.0:25.286642 126.…	897226:57.000004 898052:286.00003 898847:1664.0001 899726:1787.0001 900552:573.00006 901260:0.0
2,6-Di-tert-butyl-4-hydroxy-4-methylcyclohexa-2,5-dien-1-one	15.044	0	0	119166	7.206	10396-80-2	67.0:117.73777 77.0:238.65765 79.0:233.35414 91.0:291.6927 95.0:117.73777 105.0:218.50433 107.0:213.20084 109.0:155.92299 119.0:225.92924 121.0:162.2872 122.0:78.49185 123.0:281.08566 135.0:143.1946 137.0:422.15887 138.0:88.038155 153.0:73.18835 161.0:92.28096 165.0:1059.64 166.0:119.85918 175.0:58.338535 179.0:213.20084 180.0:411.55185 181.0:85.916756 189.0:97.58446 203.0:53.035034 204.0:41.3673…	901260:0.0 901933:3956.0007 902653:7811.0 903495:2851.0 904374:75.00001
	15.098	0	0	169807	16.869		61.0:242.89674 72.0:85.243004 82.0:307.97473 83.0:103.57484 107.0:98.991875 118.0:161.3201 134.0:239.23038 136.0:155.82056 143.0:77.91028 155.0:86.1596 178.0:103.57484 203.0:129.2394 208.0:130.15599 224.0:114.57394 226.0:110.90757 236.0:128.3228 249.0:325.38998 250.0:215.39899 255.0:93.49233 269.0:123.739845 295.0:135.65553 310.0:112.74075 323.0:200.73354 330.0:437.21414 381.0:155.82056 414.0:65.…	904374:373.99997 905139:1645.9996 905862:18285.996 906711:0.0
Cycloheptasiloxane, tetradecamethyl-	15.098	0	0	2.158e+06	107.451	107-50-6	103.0:206.60498 147.0:6480.51 194.0:158.39716 206.0:110.18932 208.0:172.17082 249.0:454.53094 252.0:151.51031 265.0:881.5146 269.0:123.96299 295.0:220.37865 311.0:426.98364 313.0:241.03914 342.0:1218.9694 399.0:2568.7886 415.0:6879.946 416.0:2245.1074 417.0:1735.4818 59.0:606.04126 61.0:137.73665 72.0:48.20783 73.0:16604.154 74.0:1232.743 86.0:13.773665 87.0:41.320995 96.0:61.981495 112.0:61.9814…	904374:0.0 905139:23821.0 905862:116477.0 906711:92275.0 907522:40790.004 908138:3205.0
Cycloheptasiloxane, tetradecamethyl-	15.112	0	0	1.01087e+07	505.954	107-50-6	59.0:2888.071 73.0:82636.09 74.0:5217.1606 131.0:2794.9075 133.0:2888.071 147.0:27203.766 148.0:5030.8335 149.0:6428.287 207.0:3540.216 221.0:7546.25 222.0:2422.2532 237.0:372.65433 265.0:3726.5432 266.0:838.4722 281.0:93070.42 282.0:25061.004 283.0:16210.463 284.0:4099.1978 285.0:1583.7809 297.0:1304.2902 309.0:372.65433 315.0:745.30865 324.0:186.32716 325.0:8198.3955 327.0:54407.53 328.0:19098.…	904374:5387.0 905139:98771.0 905862:392751.0 906711:548454.0 907522:232888.0 908138:25415.0 908726:0.0
cis-Muurola-4(15),5-diene	15.204	0	0	54518.4	2.387	157477-72-0	79.0:122.67213 91.0:274.65158 93.0:104.66905 105.0:232.3653 117.0:72.01231 119.0:138.58182 133.0:118.06669 161.0:418.2575 162.0:73.26833 204.0:64.89481 51.0:10.466905 52.0:9.210876 53.0:23.027191 54.0:5.0241146 65.0:47.31041 67.0:43.12365 69.0:20.93381 77.0:42.70497 78.0:39.77424 81.0:33.494095 92.0:28.888659 104.0:31.400715 106.0:40.61159 115.0:60.70805 116.0:33.912773 120.0:50.241142 121.0:16.7…	910638:324.00003 911406:1031.0001 912256:2587.0005 913134:1898.0 914012:449.0001 914892:0.0
Ă§-Muurolene	15.35	0	0	306823	10.011	30021-74-0	65.0:129.62144 77.0:349.16046 78.0:176.33186 79.0:867.64624 80.0:115.608315 91.0:975.0802 92.0:300.1145 93.0:430.90372 105.0:1166.593 106.0:209.02917 115.0:114.44055 118.0:81.74325 119.0:861.80743 120.0:282.59808 128.0:87.582054 129.0:91.085335 133.0:526.6601 161.0:1124.5536 162.0:200.85484 177.0:245.22975 204.0:124.9504 50.0:24.522976 51.0:33.865063 53.0:45.542667 62.0:40.871624 63.0:56.052513 6…	917516:0.0 918394:2106.0007 919261:3579.001 920141:8501.003 921001:10852.003 921814:5444.0015 922635:4503.0015 923366:2587.0007 924081:1303.0004
	15.401	0	0	31377.2	1.686		57.0:655.4816 71.0:469.1385 84.0:101.04522 85.0:207.33954 56.0:50.52261 72.0:24.277098 90.0:7.8736534 110.0:34.119164 112.0:25.589373 170.0:5.90524 171.0:6.5613775 186.0:6.5613775 188.0:11.154342 207.0:58.39626 211.0:9.185928 218.0:5.249102 252.0:7.2175155 266.0:15.747307 269.0:11.81048 270.0:5.90524 315.0:5.249102 327.0:57.740124 373.0:5.90524 388.0:3.9368267 415.0:17.71572 475.0:18.371857	922635:208.0 923366:375.0 924081:1827.9996 924879:1337.0 925675:263.0 926430:0.0
Germacrene D	15.453	0	0	3.64021e+06	169.223	23986-74-5	51.0:947.8775 53.0:1279.6346 55.0:1398.1193 65.0:3033.208 67.0:3341.2683 77.0:9383.987 78.0:2464.4814 79.0:16990.705 80.0:1872.0581 81.0:8744.17 91.0:21919.668 92.0:4502.418 93.0:5450.2954 95.0:1658.7856 103.0:1137.453 104.0:545.02954 105.0:23673.24 106.0:2535.5723 107.0:2914.7234 108.0:402.84793 115.0:1445.5132 116.0:616.12036 117.0:3033.208 118.0:450.24182 119.0:13744.224 120.0:5260.72 123.0:45…	924879:0.0 925675:13908.995 926430:89900.97 927191:183437.94 928027:136330.95 928838:33195.99 929490:2616.999
Acenaphthene	15.501	0	0	14097.8	0.707	83-32-9	152.0:104.78302 154.0:200.53302 59.0:8.631552 75.0:36.132076 76.0:40.347485 98.0:6.2227464 100.0:6.42348 151.0:39.14308 153.0:228.83647 155.0:24.890985 167.0:8.230083 191.0:14.051363 201.0:3.21174 241.0:4.81761 282.0:11.642557 329.0:6.8249474 369.0:2.2080712 399.0:4.81761 406.0:2.0073376 429.0:3.6132076 488.0:4.81761 491.0:3.8139412	927191:0.0 928027:48.00001 928838:589.00006 929490:665.0002 930089:766.0002 930687:213.00005 931310:41.00001
Naphthalene, 1,2,3,4,4a,5,6,8a-octahydro-4a,8-dimethyl-2-(1-methylethenyl)-, [2R-(2.alpha.,4a.alpha.,8a.beta.)]-	15.56	0	0	211295	10.201	473-13-2	65.0:154.06197 67.0:332.4495 68.0:99.32942 77.0:398.33127 78.0:109.46508 79.0:961.8737 80.0:148.99414 81.0:263.52704 82.0:69.93602 91.0:961.8737 93.0:727.74005 94.0:200.68597 95.0:199.67241 96.0:88.1802 105.0:1012.552 106.0:195.61815 107.0:534.14905 108.0:191.56389 118.0:66.895325 119.0:514.8913 122.0:95.27516 133.0:245.28287 135.0:153.0484 136.0:78.04455 147.0:192.57745 148.0:158.11623 161.0:363…	931310:0.0 932064:2384.9998 932838:6633.0 933581:11057.999 934401:6128.9995 935268:2911.0
Pentanoic acid, 5-hydroxy-, 2,4-di-t-butylphenyl esters	15.612	0	0	157065	9.345	166273-38-7	191.0:6099.982 192.0:928.1254 206.0:531.2297 51.0:146.54611 57.0:500.69922 64.0:91.591324 116.0:177.07655 128.0:177.07655 135.0:341.94095 141.0:97.69741 163.0:610.6088 175.0:317.51657 224.0:109.909584	934401:0.0 935268:692.99994 936051:5554.9995 936741:10129.999 937398:5177.9995 938115:1225.9999 938919:340.99997
(1S,2E,6E,10R)-3,7,11,11-Tetramethylbicyclo[8.1.0]undeca-2,6-diene	15.623	0	0	778711	37.647	24703-35-3	67.0:1429.7289 77.0:1907.6326 79.0:3954.6538 81.0:1198.742 91.0:3978.549 93.0:3799.3352 94.0:720.8382 105.0:2743.9644 107.0:2357.6587 119.0:1963.3881 121.0:3544.4531 161.0:1346.0957 189.0:657.1177 204.0:573.48456 50.0:103.54582 53.0:422.14835 55.0:286.74228 61.0:47.79038 62.0:95.58076 63.0:258.86456 65.0:513.7466 66.0:139.38861 68.0:191.16151 69.0:159.30127 78.0:481.88632 80.0:529.6767 82.0:127.4…	935268:1807.0004 936051:4771.001 936741:19814.004 937398:40809.008 938115:31181.006 938919:7887.0015 939670:0.0
	15.693	0	0	29143.4	1.738		327.0:73.59375 385.0:74.05371 401.0:459.50098 402.0:142.58789 403.0:142.12793 404.0:27.597656 489.0:59.79492 491.0:29.89746 55.0:32.197266 59.0:27.137695 67.0:22.538086 68.0:16.098633 73.0:136.14844 78.0:27.137695 80.0:20.698242 81.0:66.234375 109.0:18.858398 112.0:15.178711 113.0:4.5996094 120.0:34.03711 122.0:14.71875 124.0:15.638672 126.0:18.858398 129.0:32.197266 138.0:12.418945 143.0:9.19921…	940319:0.0 940941:273.99997 941558:1884.0 942188:1654.0 942887:476.0 943741:744.0
	15.744	0	0	25826.4	1.542		73.0:185.6745 209.0:32.897285 223.0:29.551798 265.0:23.790127 267.0:55.014668 281.0:54.45709 325.0:44.420628 327.0:66.90973 341.0:114.30412 348.0:2.602045 388.0:6.8768334 51.0:6.6909733 59.0:13.9395275 61.0:2.2303243 65.0:6.6909733 67.0:11.523343 68.0:14.86883 69.0:25.09115 70.0:15.24055 71.0:9.850599 72.0:4.088928 74.0:11.151622 75.0:25.27701 77.0:39.95998 82.0:3.9030676 83.0:13.196086 90.0:4.27…	942188:271.99994 942887:0.0 943741:1103.9998 944616:1671.9996 945471:1098.9998
	15.787	0	0	202267	10.112		73.0:1266.6925 193.0:119.01809 313.0:76.51163 314.0:28.33764 315.0:25.503876 327.0:317.3816 371.0:34.00517 383.0:93.51421 385.0:515.74506 387.0:175.69337 388.0:51.00775 401.0:2830.9304 402.0:1125.0044 403.0:728.27734 404.0:201.19725 406.0:19.83635 417.0:45.340225 489.0:337.21793 490.0:189.8622 491.0:144.52197 492.0:56.67528 493.0:45.340225 58.0:11.335056 59.0:31.171406 61.0:14.16882 74.0:65.17657…	945471:1410.0001 946326:6911.0005 947192:10961.001 948072:3298.0002 948950:616.00006 949791:0.0
Germacrene D	15.816	0	0	169704	11.305	23986-74-5	51.0:79.23163 63.0:82.27899 65.0:233.12383 67.0:195.0317 77.0:630.8056 78.0:188.93695 79.0:923.35315 80.0:115.800064 81.0:408.3476 82.0:73.13689 91.0:1167.1428 92.0:115.800064 93.0:341.30545 104.0:74.66057 105.0:1197.6165 106.0:176.74747 107.0:266.6449 117.0:106.65796 118.0:63.994774 119.0:604.90295 120.0:362.63705 129.0:103.61059 133.0:679.56354 160.0:73.13689 161.0:1522.1614 162.0:173.7001 204.…	946326:0.0 947192:1546.0004 948072:6063.002 948950:12255.004 949791:6340.0015
1-Isopropyl-4,7-dimethyl-1,2,3,5,6,8a-hexahydronaphthalene	15.857	0	0	384281	21.6	16729-01-4	55.0:141.75679 63.0:81.43475 65.0:162.8695 77.0:386.06107 79.0:901.8145 81.0:856.573 82.0:99.53137 91.0:2023.8044 92.0:316.6907 93.0:364.94836 95.0:190.01443 103.0:138.74069 104.0:99.53137 105.0:1957.4502 106.0:494.64075 115.0:470.51193 116.0:174.93391 117.0:588.1399 118.0:190.01443 119.0:3013.086 120.0:455.43143 129.0:310.6585 131.0:259.38477 133.0:847.52466 134.0:1266.7628 145.0:241.28816 146.0…	949791:5448.9976 950641:12839.995 951393:23413.99 952114:9973.996 952847:0.0
	15.869	0	0	62755.9	3.28		385.0:116.13879 387.0:45.302364 401.0:822.85565 402.0:378.8925 403.0:266.8721 404.0:62.59963 489.0:103.78359 490.0:43.655003 58.0:11.53151 73.0:538.6863 74.0:50.24444 75.0:60.12859 76.0:23.06302 90.0:18.944624 100.0:75.778496 164.0:19.768303 193.0:37.06557 220.0:4.9420757 221.0:16.473587 223.0:31.299814 224.0:21.415663 225.0:19.768303 229.0:4.1183968 247.0:5.765755 253.0:20.591984 264.0:4.1183968…	950641:62.00001 951393:965.0002 952114:3555.0007 952847:2574.0 953586:830.0002 954408:309.00003 955103:86.0 955792:102.0 956551:0.0
	15.907	0	0	11328.7	0.65		159.0:365.48782 168.0:41.341465 86.0:6.9512196 111.0:17.195122 130.0:15.0 137.0:20.121952 139.0:38.414635 144.0:43.90244 156.0:8.04878 157.0:33.292683 158.0:23.04878 160.0:51.585365 206.0:7.682927 252.0:6.9512196 345.0:10.609756 351.0:15.365854	952114:18.000002 952847:59.0 953586:414.0 954408:705.0 955103:359.0 955792:0.0
	15.957	0	0	37062.2	2.03		73.0:341.8572 147.0:153.64754 151.0:84.18105 251.0:42.432728 281.0:150.22554 327.0:242.27719 328.0:62.96469 330.0:17.794369 415.0:85.89205 416.0:42.432728 50.0:5.81739 52.0:6.8439884 58.0:14.030176 66.0:18.820969 76.0:8.554985 82.0:14.030176 84.0:17.10997 85.0:40.37953 89.0:12.319179 94.0:19.847567 95.0:17.10997 105.0:28.402552 110.0:29.771349 112.0:16.76777 114.0:7.1861877 116.0:9.923783 121.0:2…	955792:159.00002 956551:1095.0 957429:2200.0 958307:740.0 959183:58.0 960020:0.0
	16.087	0	0	47502.4	2.711		79.0:181.1281 81.0:101.19547 91.0:140.9649 93.0:127.97093 105.0:393.36295 106.0:66.15113 115.0:55.125942 117.0:53.94467 119.0:107.10183 160.0:38.1944 161.0:131.51474 162.0:53.157158 204.0:49.613346 436.0:3.5438104 50.0:6.3001075 53.0:19.294079 58.0:12.206458 65.0:24.01916 68.0:28.74424 70.0:12.993972 73.0:112.61442 74.0:19.687836 75.0:16.144026 76.0:20.081593 77.0:85.445206 78.0:31.894295 80.0:16…	963480:365.99997 964361:982.99994 965242:2938.9993 966121:1080.0 967001:37.999996 967880:0.0
	16.175	0	0	14005.2	0.524		73.0:112.42955 401.0:95.21061 402.0:38.151768 72.0:3.601347 74.0:11.9294615 88.0:2.588468 89.0:7.9904885 147.0:21.49554 148.0:7.6528625 149.0:10.24133 150.0:3.9389732 154.0:5.739647 180.0:6.7525253 223.0:11.816919 224.0:7.315236 251.0:12.37963 281.0:24.984344 294.0:3.3762627 327.0:25.659597 328.0:19.807407 329.0:4.1640573 342.0:5.739647 385.0:36.46364 386.0:9.11591 387.0:3.4888048 403.0:29.823654…	967880:0.0 968760:116.0 969640:402.0 970518:568.0 971399:332.0 972280:62.0 973162:54.0 974043:59.0 974923:16.0
	16.601	0	0	66250.9	2.491		76.0:137.73364 121.0:95.67757 149.0:1050.3505 150.0:97.78037 176.0:183.99533 177.0:178.73831 50.0:25.233644 60.0:6.308411 65.0:58.8785 66.0:28.38785 73.0:66.23832 74.0:36.799065 75.0:46.26168 77.0:89.369156 78.0:16.82243 93.0:56.7757 94.0:9.462617 95.0:17.87383 99.0:4.2056074 103.0:18.925234 104.0:49.415886 105.0:92.52336 106.0:28.38785 122.0:21.028038 133.0:34.696262 142.0:7.3598127 144.0:9.4626…	992537:0.0 993418:130.00005 994299:607.0002 995181:2152.0007 996062:2700.0007 996943:1217.0004 997824:721.00024 998706:402.00012
	17.042	0	0	53002.1	4.847		179.0:108.74512 233.0:55.83714 237.0:108.012825 280.0:69.93372 293.0:72.862885 299.0:118.264885 314.0:76.52434 359.0:102.520645 360.0:86.776405 371.0:108.37897 389.0:80.002716 397.0:54.37256 398.0:19.039549 400.0:157.07628 439.0:45.402 442.0:63.70926 458.0:69.38451 460.0:50.528034 473.0:182.88951 474.0:76.70741 60.0:9.519774 61.0:21.419493 63.0:46.317364 77.0:170.62364 96.0:16.110388 105.0:38.811…	1020729:0.0 1021611:762.99994 1022492:5253.9995 1023374:1473.9999
Cyclooctasiloxane, hexadecamethyl-	17.056	0	0	1.22393e+06	45.614	556-68-3	117.0:70.464005 148.0:250.85185 203.0:39.459843 222.0:583.44196 223.0:380.5056 267.0:1124.6055 269.0:262.1261 271.0:22.548481 323.0:47.915524 356.0:2815.7415 385.0:639.8132 388.0:39.459843 403.0:916.03204 415.0:710.27716 416.0:214.21057 417.0:180.38785 457.0:149.38368 58.0:25.36704 61.0:19.729921 66.0:5.6371202 73.0:7328.2563 74.0:642.6317 75.0:217.02913 85.0:67.64545 104.0:39.459843 119.0:53.552…	1020729:37.999985 1021611:6816.9976 1022492:48517.98 1023374:49445.99 1024254:28881.99 1025136:5361.998 1026015:0.0
Cyclooctasiloxane, hexadecamethyl-	17.056	0	0	6.30744e+06	283.82	556-68-3	73.0:46161.664 74.0:3704.949 117.0:400.53503 147.0:11715.649 149.0:2553.411 163.0:300.40128 203.0:250.3344 221.0:14519.395 222.0:3404.5479 223.0:2253.0095 249.0:1201.6051 253.0:450.60193 266.0:400.53503 267.0:6859.1626 268.0:1802.4077 281.0:20327.152 282.0:4806.4204 283.0:3755.0159 296.0:350.46814 311.0:450.60193 313.0:700.9363 325.0:2453.277 327.0:7109.497 328.0:3404.5479 355.0:50016.812 356.0:1…	1020729:0.0 1021611:28009.998 1022492:172930.98 1023374:307660.97 1024254:172503.98 1025136:35686.996 1026015:1218.9996
	17.232	0	0	54685.9	1.893		55.0:224.08891 56.0:78.33197 83.0:129.89224 99.0:176.99059 111.0:129.89224 113.0:45.61102 155.0:170.54555 173.0:495.27618 54.0:7.932351 68.0:33.712494 73.0:58.50109 77.0:56.02223 84.0:45.61102 86.0:45.115246 87.0:14.873158 90.0:12.394299 100.0:19.335106 101.0:36.687122 112.0:29.250546 125.0:8.923895 127.0:19.335106 128.0:10.411211 129.0:18.839334 142.0:10.411211 165.0:14.377386 174.0:42.140614 17…	1031266:0.0 1032148:339.0 1033029:1638.0 1033909:2052.0 1034791:1122.0 1035673:672.0 1036554:390.0 1037434:261.0
	17.57	0	0	107597	4.487		73.0:1182.847 74.0:78.14606 147.0:280.6154 148.0:66.30574 149.0:81.69815 221.0:50.913338 267.0:94.72249 281.0:123.13924 327.0:79.330086 341.0:150.37195 355.0:129.05939 385.0:74.59396 401.0:254.5667 403.0:85.250244 459.0:92.35443 460.0:35.520935 475.0:255.75072 476.0:111.29893 477.0:92.35443 59.0:34.336903 61.0:14.208374 66.0:20.128529 68.0:15.392405 75.0:73.40993 76.0:21.312561 83.0:17.760468 85.…	1051531:0.0 1052412:307.9999 1053293:2612.999 1054174:4863.9985 1055054:2401.999 1055937:1099.9995 1056818:939.9997 1057699:458.99988
	17.687	0	0	64631.5	1.178		207.0:127.20419 223.0:93.737564 224.0:19.522203 281.0:154.78317 282.0:48.805508 283.0:33.311695 64.0:4.8030815 65.0:7.2820916 73.0:174.92514 75.0:29.59318 93.0:14.254307 95.0:10.225916 123.0:8.521596 136.0:5.8876486 147.0:35.17095 149.0:21.38146 152.0:11.155544 163.0:10.69073 178.0:9.916039 179.0:12.549988 180.0:7.43703 187.0:4.3382673 191.0:33.62157 192.0:7.2820916 193.0:33.931446 208.0:15.49381…	1058562:0.0 1059431:555.99994 1060313:1261.9999 1061192:1276.9999 1062071:826.00006 1062952:719.0 1063835:847.99994 1064715:500.00003 1065593:383.99997 1066472:387.99997 1067351:334.99997 1068232:257.99997 1069111:197.99998
	17.731	0	0	27670.2	0.746		73.0:197.79515 147.0:36.62873 59.0:6.92976 67.0:9.503671 71.0:6.92976 74.0:12.8695545 75.0:22.373226 85.0:4.5538425 103.0:4.3558493 128.0:6.1377873 149.0:18.80935 159.0:4.3558493 163.0:10.097651 166.0:8.711699 176.0:4.3558493 193.0:23.561184 194.0:3.7618697 201.0:3.5638766 208.0:10.493637 209.0:14.651493 210.0:6.1377873 224.0:8.711699 227.0:2.3759177 241.0:1.5839452 242.0:2.1779246 253.0:6.533774…	1058562:0.0 1059431:223.99998 1060313:368.0 1061192:310.99997 1062071:242.99998 1062952:591.0 1063835:808.9998 1064715:375.9999 1065593:164.0 1066472:60.999996 1067351:45.0
	17.907	0	0	8335.53	0.512		57.0:159.09468 71.0:108.29268 53.0:15.76614 55.0:29.302725 56.0:10.192252 66.0:5.4146338 72.0:6.6886654 83.0:26.436153 84.0:18.791965 85.0:53.031563 93.0:13.855093 96.0:16.721664 113.0:3.9813485 120.0:8.599712 125.0:5.4146338 127.0:5.733142 130.0:4.299856 137.0:11.784792 153.0:5.096126 172.0:4.7776184 190.0:2.866571 238.0:3.5035868 254.0:7.325681 287.0:2.866571 311.0:4.1406026 339.0:5.892396 343.…	1071754:15.000004 1072635:1.0000001 1073516:148.00002 1074397:555.00006 1075278:193.0 1076160:35.000004 1077041:0.0
	18.039	0	0	7179.97	0.261		100.0:168.08383 75.0:24.733055 87.0:11.945898 126.0:9.926873 180.0:9.926873 182.0:6.8983355 254.0:6.7300835 270.0:9.085612 330.0:5.5523186 335.0:10.936385 445.0:5.888823 463.0:13.291914	1079683:0.0 1080566:15.0 1081447:123.0 1082328:283.0 1083208:205.0 1084090:87.0 1084972:42.0 1085853:31.0 1086732:30.0 1087612:17.0
Cyclononasiloxane, octadecamethyl-	18.656	0	0	536676	26.066	556-71-8	74.0:440.14618 75.0:166.35446 131.0:110.90298 148.0:197.54593 149.0:308.4489 191.0:180.21733 207.0:582.2406 208.0:128.23157 209.0:166.35446 221.0:1067.4412 249.0:90.108665 265.0:169.82019 267.0:356.96896 279.0:31.191462 281.0:866.4295 282.0:235.66882 283.0:197.54593 296.0:51.98577 325.0:318.84607 326.0:90.108665 327.0:218.34024 328.0:58.917206 339.0:65.84864 341.0:1375.89 342.0:481.7348 355.0:143…	1117572:0.0 1118452:5650.9976 1119332:28255.988 1120214:23314.99 1121096:3715.9988 1121976:369.99988
Cyclononasiloxane, octadecamethyl-	18.67	0	0	616736	30.479	556-71-8	73.0:5815.004 74.0:535.51587 131.0:133.87897 147.0:1647.2933 148.0:238.65381 149.0:360.8911 191.0:215.37051 207.0:651.9324 208.0:151.34145 209.0:203.72887 221.0:1257.2981 222.0:261.9371 223.0:209.54968 249.0:104.77484 281.0:1001.1818 282.0:273.57877 283.0:232.83298 295.0:197.90804 296.0:64.02907 325.0:378.3536 326.0:110.595665 327.0:261.9371 339.0:75.67072 341.0:1618.1892 342.0:576.26166 343.0:43…	1117572:0.0 1118452:4055.0 1119332:27328.0 1120214:33039.0 1121096:5604.0 1121976:419.0
	19.033	0	0	49560.3	2.112		73.0:401.7412 221.0:91.286545 355.0:89.67797 415.0:145.17375 416.0:47.85506 417.0:37.399334 459.0:32.17147 461.0:170.91093 462.0:76.80938 465.0:9.249297 466.0:5.227864 475.0:41.82291 51.0:19.705025 62.0:18.900738 69.0:14.477161 74.0:32.573612 75.0:30.965038 130.0:10.857871 131.0:12.466444 134.0:8.44501 147.0:117.42586 148.0:18.900738 149.0:46.64863 150.0:9.651441 151.0:21.313599 163.0:12.064301 1…	1140207:0.0 1141088:219.00008 1141971:2289.0012 1142851:1148.0006 1143732:1057.0005 1144613:529.00024 1145493:393.00015 1146373:232.00012
	19.136	0	0	36207.4	1.405		73.0:240.7781 280.0:7.2305737 281.0:155.93938 355.0:134.00664 356.0:66.52128 415.0:35.188793 74.0:31.091467 75.0:40.97325 114.0:2.8922296 117.0:12.050957 143.0:10.122804 146.0:6.7485356 147.0:54.71134 149.0:33.26064 182.0:6.989555 192.0:8.194651 195.0:6.989555 207.0:85.32077 223.0:51.337074 225.0:10.122804 255.0:2.8922296 267.0:69.654526 268.0:20.486626 269.0:16.87134 278.0:1.6871339 282.0:61.459…	1144613:88.99999 1145493:0.0 1146373:116.0 1147251:604.99994 1148131:1522.9999 1149011:919.0 1149892:296.99997 1150774:329.99997 1151654:105.99999 1152534:132.99998 1153412:50.999996
	19.59	0	0	78462.1	3.325		69.0:85.0849 115.0:136.13583 117.0:326.92236 118.0:49.414692 119.0:93.26614 128.0:100.792885 129.0:141.37184 131.0:209.43976 132.0:133.1906 146.0:118.79161 171.0:46.796696 255.0:229.07474 270.0:43.19695 51.0:10.471988 52.0:7.526741 53.0:13.089985 55.0:43.19695 56.0:17.01698 65.0:13.417234 77.0:68.39517 79.0:105.70163 81.0:63.486427 87.0:7.1994915 91.0:168.2063 105.0:139.73558 107.0:41.5607 109.0:…	1173658:0.0 1174538:376.0 1175418:3604.0007 1176299:2730.0 1177179:1041.0 1178057:683.0 1178939:489.0001 1179819:448.0001
	19.752	0	0	128307	8.017		59.0:58.94856 73.0:1635.8225 74.0:108.07236 147.0:406.0901 221.0:404.4526 222.0:98.2476 276.0:21.28698 281.0:1118.3851 282.0:258.7187 283.0:180.1206 284.0:49.1238 295.0:90.0603 341.0:307.84247 355.0:232.51932 356.0:145.73393 370.0:21.28698 401.0:80.23554 411.0:31.11174 429.0:432.28943 431.0:90.0603 433.0:22.92444 439.0:22.92444 459.0:62.22348 462.0:62.22348 463.0:55.67364 477.0:39.29904 484.0:24.…	1183338:0.0 1184218:4556.0015 1185097:8690.003 1185976:1366.0005 1186856:106.00002
Isopimara-9(11),15-diene	19.795	0	0	432008	23.57	39702-28-8	51.0:81.46531 53.0:185.95343 55.0:299.29648 65.0:283.3576 67.0:669.4323 68.0:226.68608 69.0:237.312 79.0:1418.559 81.0:499.4178 91.0:1769.214 92.0:600.3639 93.0:867.78265 94.0:182.41145 95.0:543.6924 104.0:108.03008 105.0:1592.1155 106.0:492.33383 107.0:842.9889 109.0:423.2654 115.0:354.197 116.0:108.03008 117.0:446.2882 119.0:1053.7361 120.0:398.47162 121.0:343.5711 123.0:175.32751 128.0:173.556…	1185097:325.0 1185976:1922.0 1186856:21548.0 1187682:25550.0 1188489:3271.0 1189363:0.0
Isopimara-9(11),15-diene	19.867	0	0	201352	12.803	39702-28-8	79.0:671.5938 91.0:852.7411 105.0:962.5857 119.0:507.79047 133.0:487.55594 161.0:540.55115 257.0:660.9948 51.0:56.849407 53.0:73.229744 54.0:35.65132 55.0:104.06332 56.0:84.792336 65.0:64.5578 67.0:302.55447 68.0:75.156845 69.0:126.22495 77.0:277.5022 78.0:109.84461 80.0:49.14101 81.0:315.0806 82.0:46.250366 92.0:188.85565 93.0:385.4197 94.0:68.411995 95.0:390.23746 106.0:129.1156 107.0:432.6336 …	1190242:0.0 1191122:5377.0005 1192001:13878.001 1192880:3678.0002 1193759:726.00006
7-Isopropyl-1,1,4a-trimethyl-1,2,3,4,4a,9,10,10a-octahydrophenanthrene	19.955	0	0	153452	3.885	109680-01-5	67.0:51.418617 121.0:37.12359 133.0:54.299362 147.0:36.634407 51.0:15.327748 53.0:14.077613 55.0:36.362637 56.0:14.62115 63.0:12.773124 65.0:20.16523 69.0:38.862907 70.0:3.261223 76.0:7.0659833 77.0:75.00813 78.0:19.621693 79.0:104.73962 80.0:6.359385 81.0:44.026512 82.0:10.164145 83.0:13.534076 89.0:15.382102 91.0:171.21422 92.0:19.241217 93.0:94.19499 94.0:10.925097 95.0:41.798008 102.0:5.92455…	1195517:184.0 1196396:491.00003 1197276:4211.0 1198155:3781.0 1199033:3061.0 1199912:3248.0 1200786:2205.0 1201660:332.0 1202537:0.0
	20.115	0	0	58122.8	3.946		67.0:92.83991 79.0:271.78134 81.0:193.91562 91.0:373.98013 92.0:114.552475 93.0:119.41908 95.0:201.40271 105.0:144.87518 106.0:84.22976 107.0:137.76245 109.0:96.2091 117.0:72.25041 119.0:137.01373 131.0:66.26074 133.0:144.87518 136.0:104.4449 137.0:269.16086 216.0:25.08175 257.0:132.52148 258.0:29.19965 272.0:29.948359 53.0:24.333042 55.0:89.09637 60.0:4.1178994 62.0:6.364026 65.0:40.05593 69.0:5…	1205175:0.0 1206039:398.9999 1206915:4276.999 1207790:1966.9994 1208668:148.99995
Phenanthrene, 7-ethenyl-1,2,3,4,4a,4b,5,6,7,9,10,10a-dodecahydro-1,1,4a,7-tetramethyl-, [4aS-(4a.alpha.,4b.beta.,7.beta.,10a.beta.)]-	20.235	0	0	2.48487e+07	1332.18	1686-56-2	55.0:13813.1 77.0:24059.438 80.0:7717.1777 103.0:9338.434 104.0:2269.7583 106.0:12451.245 108.0:8430.53 115.0:17768.965 120.0:10959.689 121.0:47275.82 123.0:28339.553 124.0:7717.1777 128.0:5966.2217 129.0:11737.893 132.0:4669.217 136.0:24902.49 137.0:64785.383 142.0:2918.2605 158.0:2269.7583 163.0:6095.922 171.0:2204.908 177.0:1491.5554 202.0:10829.989 217.0:2529.1592 230.0:3566.763 244.0:8495.38…	1212880:0.0 1213485:143536.98 1214098:1444084.8 1214786:1279437.9 1215623:389919.88 1216484:21317.998
Phenanthrene, 7-ethenyl-1,2,3,4,4a,4b,5,6,7,9,10,10a-dodecahydro-1,1,4a,7-tetramethyl-, [4aS-(4a.alpha.,4b.beta.,7.beta.,10a.beta.)]-	20.246	0	0	8.87576e+07	5379.86	1686-56-2	55.0:52253.812 67.0:136508.03 68.0:13367.255 79.0:261674.14 81.0:404663.25 82.0:23899.031 83.0:15797.665 91.0:294484.7 93.0:174584.45 94.0:51038.61 95.0:349573.97 97.0:14582.46 102.0:8101.3667 103.0:34025.74 105.0:208610.19 106.0:44962.586 107.0:155951.31 108.0:29569.988 109.0:135697.89 110.0:12152.05 116.0:17012.87 117.0:113824.2 119.0:185521.3 121.0:162432.4 122.0:42532.176 123.0:103697.49 129.…	1212880:0.0 1213485:422077.0 1214098:3780691.5 1214786:5831769.0 1215623:1331112.0 1216484:75839.99
	20.26	0	0	501270	38.899		54.0:52.802837 56.0:2745.7476 57.0:2763.3486 58.0:721.6388 62.0:82.13775 65.0:1226.1992 66.0:463.49158 70.0:2229.4531 71.0:838.9784 75.0:440.02365 78.0:5861.115 87.0:721.6388 89.0:1419.8097 90.0:1296.603 98.0:146.67455 111.0:440.02365 127.0:3402.8496 152.0:721.6388 154.0:1619.287 169.0:592.5652 172.0:944.5841 195.0:269.88116 205.0:926.98315 214.0:58.66982 229.0:1724.8927 235.0:598.4322 245.0:674.…	1214786:16583.994 1215623:42165.99 1216484:0.0
7-Isopropyl-1,1,4a-trimethyl-1,2,3,4,4a,9,10,10a-octahydrophenanthrene	20.376	0	0	150567	10.635	109680-01-5	91.0:575.40283 105.0:460.4396 129.0:425.8333 131.0:507.36337 143.0:462.7858 185.0:367.1786 255.0:585.9607 53.0:41.644855 55.0:107.9247 63.0:28.740816 65.0:102.05922 67.0:114.963264 69.0:136.66551 77.0:187.69513 78.0:73.318405 79.0:349.58215 81.0:205.29153 89.0:41.058308 90.0:22.875343 92.0:57.481632 93.0:161.30049 95.0:140.77135 103.0:87.982086 104.0:83.28971 106.0:72.14531 115.0:333.15884 116.0:…	1220814:0.0 1221678:1914.9994 1222539:11527.997 1223378:4284.999 1224254:23.999992
Bicyclo[9.3.1]pentadeca-3,7-dien-12-ol, 4,8,12,15,15-pentamethyl-, [1R-(1R*,3E,7E,11R*,12R*)]-	20.475	0	0	171934	8.523	70000-19-0	68.0:68.68082 79.0:562.32416 80.0:52.226036 81.0:269.71527 91.0:714.7097 92.0:95.86697 105.0:373.45193 106.0:140.93875 107.0:303.34027 109.0:241.81369 117.0:74.40421 118.0:65.10368 119.0:355.56628 120.0:127.34567 131.0:61.52656 133.0:303.34027 147.0:142.3696 148.0:125.914825 159.0:140.93875 175.0:78.69676 187.0:154.53183 189.0:100.159515 190.0:52.226036 201.0:98.72867 203.0:51.51061 229.0:122.337…	1226790:136.00002 1227653:2721.0002 1228526:9239.001 1229399:6652.0005 1230276:936.00006 1231153:0.0
	20.49	0	0	141824	7.898		65.0:124.86148 69.0:97.04874 77.0:298.24734 79.0:591.1688 81.0:285.2286 93.0:541.46094 94.0:67.46071 95.0:171.61057 107.0:323.1013 121.0:546.195 122.0:135.51317 123.0:82.25472 134.0:137.88022 135.0:233.74542 136.0:225.46078 161.0:201.1986 189.0:110.659225 204.0:42.015 216.0:143.20605 50.0:10.6516905 53.0:32.546833 67.0:340.26233 68.0:68.05247 80.0:49.70789 83.0:21.895142 91.0:682.2999 92.0:97.048…	1226790:90.00002 1227653:949.0003 1228526:5110.0015 1229399:8561.002 1230276:1509.0004 1231153:0.0
	20.673	0	0	77451.8	5.154		73.0:767.41547 147.0:284.99612 149.0:135.20032 221.0:298.82343 267.0:103.704796 281.0:503.16028 282.0:140.5776 283.0:79.12292 355.0:700.5835 356.0:203.56866 357.0:191.27773 358.0:49.93194 401.0:74.51382 415.0:72.97745 429.0:84.5002 432.0:36.104633 492.0:16.90004 53.0:15.363673 61.0:8.45002 64.0:25.35006 74.0:48.39557 79.0:26.118244 88.0:8.45002 91.0:54.54104 100.0:6.913653 101.0:13.059122 104.0:1…	1238695:0.0 1239542:1760.0006 1240389:5587.002 1241259:1633.0005 1242118:105.00003
	21.507	0	0	39365.5	1.827		73.0:321.0029 147.0:119.532616 221.0:99.289185 222.0:23.456669 295.0:35.66699 355.0:151.02238 431.0:85.472244 54.0:2.8919182 68.0:12.852969 69.0:27.31256 72.0:8.033106 74.0:34.38169 76.0:4.498539 101.0:10.925024 105.0:17.672832 112.0:5.7838364 126.0:20.243427 131.0:26.991236 133.0:30.847126 149.0:29.883154 160.0:14.780914 185.0:13.495618 200.0:4.498539 207.0:86.11489 219.0:15.102239 224.0:11.5676…	1288008:0.0 1288818:188.0 1289638:1020.0 1290443:1980.0 1291299:1130.0 1292126:303.0 1292965:100.0 1293789:17.999998

## Sheet: CLIS 2072 20 c
Name	RT [min]	RRT [min]	RI	Area	S/N	CAS	m/z	intensities
	5.662	0	0	10859.3	0.668		109.0:279.01758 124.0:33.515625 63.0:9.775391 65.0:11.171875 79.0:88.25781 81.0:30.164062 93.0:19.550781 108.0:11.171875 110.0:29.326172 183.0:3.6308594 207.0:32.398438 219.0:4.46875 256.0:6.423828 269.0:6.1445312 283.0:6.982422	336168:0.0 337048:14.0 337930:94.0 338811:364.0 339692:572.0 340573:190.00002 341454:48.0
	5.72	0	0	10523.8	0.505		56.0:25.666128 58.0:139.35034 71.0:43.799805 53.0:14.506943 57.0:36.546337 59.0:42.683887 69.0:24.6897 70.0:18.691637 75.0:34.872456 86.0:16.87827 114.0:5.9980626 148.0:5.719083 195.0:2.9292865 282.0:15.343882 475.0:4.324185	340573:0.0 341454:60.0 342336:239.00002 343217:432.00003 344097:281.00003 344979:84.00001 345860:43.000004 346742:57.000004 347622:41.000004
Ethylbenzene	5.808	0	0	41471.3	2.41	100-41-4	50.0:22.943466 51.0:60.2266 65.0:89.861916 79.0:84.126045 91.0:955.0218 92.0:64.050514 106.0:227.52272 52.0:12.4277115 59.0:48.754868 61.0:21.031511 63.0:36.327156 68.0:14.339667 77.0:81.25811 78.0:81.25811 102.0:8.6038 103.0:18.163578 105.0:43.019 107.0:21.98749 112.0:6.6918445 117.0:20.075533 132.0:5.7358665 134.0:27.723356 135.0:22.943466 136.0:9.559778 144.0:5.7358665 160.0:5.7358665 162.0:5.…	346742:0.0 347622:619.0001 348504:2063.0005 349385:1428.0004 350267:601.0002 351147:175.00005
o-Xylene	5.97	0	0	218563	7.585	95-47-6	51.0:106.77378 63.0:101.00223 65.0:158.71779 77.0:415.55203 78.0:222.2049 79.0:288.5778 91.0:2882.892 92.0:207.77602 103.0:210.66179 105.0:380.9227 106.0:903.2485 107.0:86.57334 50.0:40.40089 53.0:20.200445 54.0:8.657333 58.0:17.314667 61.0:37.515114 62.0:40.40089 64.0:23.086224 66.0:14.42889 68.0:20.200445 71.0:57.71556 85.0:20.200445 86.0:17.314667 89.0:43.28667 97.0:23.086224 99.0:20.200445 10…	356434:0.0 357316:2441.0002 358196:6493.0 359077:6175.0 359957:5026.0005 360838:2529.0 361717:1116.0 362599:606.0 363480:465.0 364361:366.0
Trisiloxane, octamethyl-	6.029	0	0	38994.6	2.265	107-51-7	73.0:581.00214 75.0:54.087288 147.0:38.384525 189.0:50.0162 191.0:52.92412 205.0:62.811043 221.0:572.2784 222.0:132.01952 56.0:19.192263 59.0:23.26335 72.0:13.376426 74.0:25.0081 81.0:28.497602 119.0:13.95801 129.0:11.050091 130.0:6.979005 131.0:18.61068 163.0:11.050091 175.0:12.794842 190.0:9.30534 206.0:14.539594 207.0:37.802944 208.0:17.447512 212.0:8.723756 223.0:94.21657 224.0:7.560589 225.0…	359077:0.0 359957:185.99998 360838:1757.9999 361717:1938.9999 362599:549.99994 363480:252.99998
	6.205	0	0	13380.7	0.707		94.0:57.84649 114.0:176.72368 69.0:32.903507 71.0:39.44883 77.0:27.950293 78.0:10.7909355 79.0:52.893272 80.0:12.38304 81.0:60.5 85.0:38.033627 98.0:6.8991227 99.0:21.935673 105.0:24.942982 116.0:8.137426 121.0:13.621345 122.0:3.8918128 130.0:2.8304093 137.0:8.491228 181.0:4.7763157	369648:0.0 370529:31.99999 371411:227.99994 372291:604.9999 373173:446.99988 374054:133.99995 374936:73.99998 375816:34.999992
	6.249	0	0	20612.7	0.487		57.0:142.56776 66.0:31.824436 67.0:44.9538 92.0:12.415812 95.0:40.529774 106.0:29.683779 107.0:75.77927 138.0:3.9958935 161.0:5.2802877 193.0:6.850103 207.0:14.556469 211.0:5.137577 251.0:3.4250515	370529:0.0 371411:60.999996 372291:71.99999 373173:152.99998 374054:292.99997 374936:416.99997 375816:303.99997 376697:252.99998 377579:215.99998 378459:226.99998 379337:190.99998 380216:156.99998 381095:45.0
2-Hexanone, 4-methyl-	6.308	0	0	85682.1	4.256	105-42-0	58.0:1727.2695 71.0:617.2525 72.0:247.2468 85.0:342.3417 99.0:146.96487 59.0:408.04367 86.0:36.308968 114.0:86.44993 156.0:8.644993 163.0:6.915994 198.0:10.373991 250.0:5.1869955	375816:0.0 376697:73.00001 377579:1094.0001 378459:3643.0002 379337:2833.0002 380216:1070.0001 381095:540.00006 381974:252.0 382850:257.00003 383730:158.00002
2,4-Dithiapentane	6.337	0	0	261924	9.931	1618-26-4	61.0:5001.4717 62.0:175.22675 64.0:70.0907 93.0:140.1814 108.0:1962.5396 110.0:160.2073 60.0:60.07774 63.0:275.3563 76.0:75.097176 81.0:255.3304 82.0:45.058304 109.0:110.142525 124.0:30.03887 126.0:15.019435 146.0:10.012957 172.0:10.012957 177.0:25.03239 203.0:10.012957 213.0:10.012957 276.0:5.0064783 323.0:15.019435 355.0:10.012957 356.0:15.019435 461.0:10.012957 492.0:5.0064783	377579:0.0 378459:426.0 379337:3418.0 380216:8501.0 381095:8247.0 381974:4624.0 382850:2228.0 383730:1381.0 384611:1014.00006 385493:811.0
Styrene	6.366	0	0	134119	6.042	100-42-5	77.0:463.70746 78.0:1581.0367 102.0:123.444305 103.0:653.62177 104.0:1025.5374 50.0:88.62668 51.0:180.4186 52.0:41.1481 53.0:36.400246 55.0:83.87882 56.0:83.87882 63.0:167.75764 69.0:68.05263 74.0:85.46144 75.0:52.226437 79.0:183.58385 105.0:174.08812 124.0:20.57405 200.0:7.9130964 204.0:9.495716 242.0:6.330477 282.0:23.73929 309.0:6.330477 475.0:4.747858	379337:0.0 380216:553.0001 381095:2912.001 381974:5172.001 382850:3716.001 383730:1694.0004 384611:720.00024 385493:515.00006 386373:307.00006
4,6-Octadiyn-3-one, 2-methyl-	6.396	0	0	70357.6	3.514	29743-33-7	65.0:90.80755 79.0:163.7779 91.0:1619.9418 92.0:165.39946 105.0:189.7229 106.0:530.2512 80.0:43.78221 87.0:32.431267 107.0:102.158485 122.0:30.809704 208.0:27.566576 283.0:11.350944	381095:0.0 381974:643.99994 382850:2741.9998 383730:3007.9998 384611:1227.0 385493:380.0 386373:150.99998
	6.528	0	0	39221.7	1.533		55.0:357.33044 56.0:125.54853 69.0:74.39913 70.0:140.57144 83.0:180.6325 50.0:15.022902 57.0:196.01309 59.0:15.3805895 67.0:44.35333 84.0:22.534351 85.0:28.972738 86.0:4.6499457 97.0:20.030535 100.0:3.2191932 101.0:16.811342 108.0:50.07634 154.0:5.0076337 192.0:6.7960744 277.0:4.6499457	389898:145.99998 390779:478.99997 391660:1311.9999 392541:1300.9999 393421:588.99994 394303:242.0 395184:118.0 396066:154.99998 396946:116.0 397826:0.0
1-Octene, 3,7-dimethyl-	6.685	0	0	665403	36.53	4984-01-04	50.0:241.64369 51.0:352.66916 53.0:946.982 54.0:417.97827 55.0:6524.3794 56.0:4297.339 57.0:1188.6257 63.0:84.90184 65.0:280.82916 66.0:65.309105 67.0:1306.1821 68.0:339.60736 69.0:4258.154 70.0:4565.1064 71.0:653.09106 74.0:71.84001 79.0:365.731 81.0:372.2619 82.0:156.74185 83.0:1253.9348 84.0:927.3893 85.0:124.087296 91.0:156.74185 95.0:215.52005 97.0:352.66916 111.0:744.5238 125.0:52.247284 52…	399589:0.0 400417:8455.001 401106:31270.0 401792:30036.0 402606:12891.0 403485:4052.0 404366:2106.0
	6.804	0	0	1.33567e+06	75.186		51.0:986.2479 63.0:1352.9298 65.0:6650.8516 74.0:771.29645 77.0:2756.4365 78.0:12631.56 79.0:2933.4553 93.0:897.73846 108.0:10861.371 109.0:834.51746 133.0:6916.38 134.0:771.29645 135.0:1567.8813 151.0:5904.8433 152.0:796.58484 50.0:556.345 52.0:379.3261 60.0:75.86523 61.0:429.90295 62.0:505.76816 64.0:328.7493 66.0:404.61453 68.0:214.95148 73.0:139.08624 75.0:391.97034 76.0:366.68192 80.0:404.61…	406126:0.0 406964:4171.9995 407627:26272.992 408257:64358.99 408895:53001.996 409591:26227.994 410382:11227.996 411245:6935.9985 412118:4416.9985
Benzene, 1-methoxy-4-methyl-	7.103	0	0	87421	5.679	104-93-8	51.0:121.03597 53.0:140.59734 74.0:44.01308 77.0:674.86725 78.0:122.25855 79.0:520.8215 81.0:105.14236 107.0:671.19946 121.0:544.0506 122.0:1221.3629 123.0:72.132545 50.0:72.132545 52.0:12.225856 60.0:11.00327 63.0:62.351864 65.0:35.454983 66.0:33.00981 73.0:25.674297 80.0:50.126007 90.0:8.558099 94.0:47.680836 108.0:37.900154 118.0:7.335513 124.0:20.783955 132.0:6.112928 133.0:90.47133 137.0:12.…	424446:0.0 425327:2860.0002 426209:4861.0005 427088:2221.0002 427969:1102.0001
Bicyclo[3.1.0]hex-2-ene, 2-methyl-5-(1-methylethyl)-	7.162	0	0	164103	8.797	2867-05-02	67.0:187.36621 77.0:756.5353 79.0:724.7184 80.0:148.47888 91.0:1539.5846 92.0:874.96484 93.0:1765.8381 105.0:275.7465 106.0:60.098595 119.0:61.866203 51.0:61.866203 52.0:24.74648 55.0:67.16902 58.0:19.443665 62.0:28.281693 63.0:65.40141 65.0:95.450714 68.0:24.74648 70.0:26.514088 74.0:10.605635 78.0:106.05635 89.0:31.816904 94.0:118.42959 95.0:56.563385 102.0:8.838029 103.0:58.33099 104.0:17.6760…	427088:0.0 427969:1047.0001 428837:6467.0 429704:7530.0015 430584:2816.0002 431465:915.0002 432346:412.0001
Glycolaldehyde dimethyl acetal	7.25	0	0	61132.3	3.004	30934-97-5	58.0:86.491425 59.0:240.81927 60.0:50.87731 75.0:1694.2145 76.0:105.14644 122.0:145.84828 71.0:22.046835 72.0:81.403694 74.0:18.655014 120.0:22.046835 133.0:45.789577 141.0:13.567283 145.0:8.479551 159.0:8.479551 161.0:11.871372 268.0:6.7836413 429.0:8.479551	433228:0.0 434107:702.00024 434988:2571.0005 435868:2455.0005 436749:956.0002 437629:291.0001 438437:71.000015
R(-)3,7-Dimethyl-1,6-octadiene	7.307	0	0	174171	12.706	10281-56-8	51.0:103.23551 53.0:217.63162 54.0:69.75372 55.0:864.94617 56.0:139.50745 63.0:72.54388 65.0:206.47102 67.0:2787.359 68.0:485.48593 69.0:563.6101 70.0:80.91432 79.0:340.39816 80.0:139.50745 81.0:898.428 82.0:714.27814 83.0:128.34685 91.0:125.5567 93.0:206.47102 94.0:153.45819 95.0:1183.0232 96.0:306.91638 109.0:128.34685 123.0:251.1134 260.0:8.370447 50.0:55.80298 52.0:33.48179 61.0:41.852234 62.…	436749:0.0 437629:3307.9988 438437:10875.996 439239:6913.9976 440113:1856.9993
2-Methyl-3-(methylthio) furan	7.371	0	0	994973	53.154	0	51.0:1051.3308 59.0:1197.7186 69.0:2195.8174 83.0:798.47906 85.0:3273.7642 99.0:2501.9011 113.0:11205.323 114.0:652.09125 127.0:652.09125 128.0:13294.677 129.0:771.8631 130.0:692.0152 50.0:505.7034 52.0:505.7034 53.0:771.8631 58.0:585.55133 60.0:79.84791 65.0:572.24335 70.0:385.93155 71.0:479.08743 80.0:106.463875 81.0:1038.0228 82.0:186.31178 84.0:452.47147 86.0:226.23573 87.0:279.46768 97.0:359…	440113:0.0 440926:6871.0005 441621:31045.002 442285:45500.0 442977:28630.002 443784:12890.001 444638:5882.0 445516:4000.0007 446386:3317.0
	7.454	0	0	11460.2	0.687		57.0:164.46277 72.0:77.40958 81.0:260.37766 242.0:8.079787 82.0:43.005318 150.0:5.2127657 205.0:11.207447 233.0:8.3404255 313.0:5.2127657 415.0:4.691489	444638:0.0 445516:32.999996 446386:555.0 447226:588.0 447953:179.0 448715:107.0 449544:11.0
	7.479	0	0	181115	10.32		58.0:2107.7542 59.0:295.38095 69.0:227.86531 70.0:398.76428 71.0:582.32245 85.0:481.04898 95.0:1768.066 110.0:489.48843 114.0:54.856464 54.0:29.538095 55.0:227.86531 62.0:23.208504 65.0:67.51565 67.0:991.6361 77.0:75.9551 86.0:73.84524 93.0:160.34967 94.0:69.62551 96.0:46.417007 106.0:18.988775 108.0:33.757824 109.0:147.69048 111.0:31.64796 113.0:356.56702 136.0:12.6591835 164.0:6.3295918 175.0:1…	446386:0.0 447226:1292.0004 447953:6671.002 448715:8834.003 449544:3836.001 450422:1617.0005 451300:696.0002
	7.536	0	0	13582.2	0.758		92.0:57.741264 97.0:294.30368 126.0:42.71675 75.0:22.978666 77.0:38.003178 89.0:10.31094 91.0:77.47935 98.0:8.248752 117.0:24.157059 118.0:7.0703588 161.0:9.721744 167.0:4.124376 183.0:5.0081706 210.0:13.551521 222.0:5.891966 239.0:5.0081706 253.0:5.5973673 268.0:6.481162 283.0:10.605538	449544:0.0 450422:103.00001 451300:458.00003 452180:649.00006 453061:263.00003 453943:71.00001 454824:26.000008
	7.624	0	0	23969.3	1.078		79.0:150.12923 105.0:453.10907 50.0:28.574446 63.0:17.23538 64.0:9.978377 78.0:25.399506 89.0:13.606878 91.0:63.045204 101.0:10.43194 111.0:22.224567 120.0:62.138077 126.0:14.514004 131.0:8.61769 154.0:5.896314 216.0:4.0820637 226.0:7.257002 267.0:16.328255 269.0:6.3498764 385.0:4.0820637	455705:0.0 456586:290.99997 457467:922.99994 458347:579.99994 459227:289.99997 460106:292.00003 460934:369.00003 461812:255.0
2-Heptanol, 5-methyl-	7.682	0	0	67621.4	3.864	54630-50-1	55.0:781.62067 56.0:264.45224 69.0:517.1684 70.0:236.28572 84.0:250.36897 97.0:318.43805 120.0:61.80984 53.0:56.33302 57.0:384.9423 71.0:125.96689 79.0:67.28666 83.0:59.46263 93.0:48.508987 112.0:15.648061 115.0:36.77294 122.0:16.430464 141.0:4.6944184 166.0:4.6944184 176.0:17.212868 199.0:3.9120152 219.0:10.17124 249.0:9.388837 327.0:12.518449 348.0:3.9120152	459227:0.0 460106:885.0 460934:3308.0 461812:2013.0 462687:677.0 463563:628.9999 464442:256.99997 465319:176.0
Arsenous acid, tris(trimethylsilyl) ester	7.726	0	0	95627.7	5.607	55429-29-3	75.0:168.50551 133.0:186.15848 191.0:243.9318 192.0:56.168503 207.0:1603.2096 208.0:397.994 209.0:605.015 210.0:93.07924 211.0:112.337006 223.0:312.9388 224.0:93.07924 225.0:80.24072 226.0:36.910732 227.0:30.491474 59.0:40.12036 61.0:32.096287 73.0:60.98295 96.0:52.958874 115.0:28.88666 117.0:20.862587 119.0:35.305916 123.0:30.491474 134.0:32.096287 135.0:54.56369 138.0:8.024072 151.0:83.45035 15…	461812:0.0 462687:2259.0005 463563:4800.001 464442:2365.0007 465319:920.00024 466198:560.00006 467078:591.0001
	7.938	0	0	2405.14	0.264		280.0:14.676852 132.0:2.9236171 138.0:2.6591694 171.0:3.2468312 173.0:2.2478063 180.0:25.69551 189.0:15.088216 197.0:17.864918 201.0:2.4828708 221.0:31.351755 222.0:8.991225 233.0:5.5240207 237.0:29.956059 269.0:33.57018 273.0:3.0705326 294.0:4.7453685 325.0:6.9344087 342.0:2.4241047 360.0:6.8168764 458.0:3.2909057 489.0:2.4387963	474943:0.0 475656:12.0 476256:226.0 476842:100.0 477438:68.0 478051:43.0
Cyclotetrasiloxane, octamethyl-	7.947	0	0	4.729e+06	353.361	556-67-2	73.0:11091.182 74.0:861.451 89.0:538.40686 115.0:861.451 118.0:215.36275 119.0:2045.946 133.0:2799.7158 163.0:1830.5834 177.0:1722.902 178.0:646.08826 179.0:2907.397 191.0:7322.3335 193.0:14752.349 194.0:2261.3088 195.0:2261.3088 203.0:1507.5392 205.0:2907.397 206.0:538.40686 207.0:3876.5295 209.0:2584.353 211.0:2476.6716 225.0:323.04413 235.0:1292.1765 236.0:323.04413 249.0:11091.182 250.0:2907.…	474943:0.0 475656:15934.001 476256:133362.02 476842:302477.03 477438:213516.06 478051:74437.01 478690:40906.004 479356:37679.004
2-Octanone	8.103	0	0	530730	28.644	111-13-7	50.0:164.11646 55.0:765.87683 58.0:10930.156 59.0:2385.1592 60.0:164.11646 68.0:295.40964 70.0:262.58633 71.0:3074.4482 72.0:1269.1672 85.0:2002.2208 86.0:295.40964 113.0:1126.933 128.0:492.34937 51.0:207.88084 57.0:590.8193 61.0:43.76439 63.0:54.705486 87.0:21.882195 99.0:142.23427 112.0:87.52878 114.0:54.705486 129.0:54.705486 216.0:10.941097 314.0:10.941097 402.0:10.941097	483876:0.0 484735:904.0 485467:11576.0 486169:24518.998 486909:17636.998 487696:7540.9995 488541:3116.9998 489413:2155.9998 490291:1529.9999 491171:818.99994
	8.128	0	0	74796.7	4.197		81.0:2078.4058 82.0:511.79962 138.0:120.668205 53.0:376.56802 54.0:64.49507 79.0:122.74869 80.0:70.736534 92.0:49.93167 96.0:70.736534 123.0:24.965836 137.0:43.690212 139.0:16.64389 160.0:12.482918 375.0:6.241459 398.0:10.4024315 450.0:12.482918	485467:0.0 486169:455.99997 486909:1845.9999 487696:3592.9998 488541:2008.0 489413:625.99994 490291:410.99997 491171:235.99998
	8.157	0	0	57971.1	1.729		67.0:315.0495 95.0:731.9406 110.0:70.33664 56.0:49.821785 69.0:158.9901 108.0:22.712872 124.0:6.5940595 127.0:8.059406 129.0:21.247526 133.0:43.227722 161.0:13.920793 165.0:9.524753 192.0:6.5940595 251.0:10.257426 328.0:5.128713 357.0:6.5940595	487696:840.0002 488541:677.0002 489413:1480.0004 490291:1477.0004 491171:799.0002 492053:404.0001 492930:306.00006 493810:292.00006 494691:280.00006 495572:82.00002 496452:0.0
Benzene, 1-ethyl-4-methyl-	8.216	0	0	55214.5	3.526	622-96-8	79.0:367.0376 105.0:1218.1746 106.0:114.62303 115.0:68.286064 120.0:442.64 50.0:29.265455 60.0:13.413334 63.0:45.117577 65.0:48.775757 78.0:75.602425 80.0:24.387878 82.0:74.38303 91.0:56.09212 102.0:14.632728 103.0:60.9697 104.0:21.949091 117.0:46.33697 119.0:59.750305 133.0:39.020607 142.0:6.0969696 153.0:13.413334 180.0:8.535758 194.0:12.193939 203.0:7.316364 205.0:13.413334 210.0:7.316364 267.…	491171:0.0 492053:1362.0 492930:3017.9998 493810:1390.9999 494691:512.99994 495572:241.0
	8.245	0	0	18391.3	1.188		55.0:337.1998 59.0:178.21973 83.0:247.41487 53.0:15.526718 58.0:28.0156 84.0:28.353138 95.0:44.55493 96.0:20.252241 100.0:7.0882845 101.0:14.176569 122.0:35.778957 159.0:3.712911 161.0:13.839031 163.0:8.775971 178.0:7.763359 225.0:6.7507467 241.0:4.725523 244.0:3.712911 326.0:4.0504484 356.0:7.0882845	492930:0.0 493810:661.00006 494691:1017.00006 495572:242.00002 496452:170.00002 497334:177.00002
1-Heptanol, 2-propyl-	8.304	0	0	35134	1.957	10042-59-8	55.0:322.6838 56.0:156.0049 57.0:410.12866 70.0:87.444855 71.0:181.04779 83.0:122.75122 53.0:24.632353 58.0:22.990196 62.0:11.905637 69.0:70.2022 73.0:38.180145 85.0:80.46568 87.0:13.137255 96.0:13.547794 97.0:43.927696 98.0:22.579657 111.0:11.495098 126.0:23.811274 127.0:6.9791665 312.0:5.33701 325.0:5.747549	495572:89.0 496452:246.0 497334:617.0 498212:1675.0001 499091:1084.0 499973:286.00003 500854:0.0
Benzene, 1-methoxy-2-methyl-	8.425	0	0	1.95935e+06	101.723	578-58-5	51.0:1310.1562 63.0:1461.3281 65.0:1578.9062 77.0:13874.219 78.0:2721.0938 79.0:8549.609 89.0:1595.7031 90.0:1108.5938 91.0:9154.297 92.0:3728.9062 107.0:13353.516 108.0:890.2344 121.0:4165.625 122.0:16780.078 123.0:1763.6719 50.0:722.2656 52.0:571.09375 53.0:537.5 60.0:134.375 61.0:352.73438 62.0:436.71875 64.0:335.9375 66.0:151.17188 74.0:470.3125 75.0:167.96875 76.0:268.75 80.0:638.28125 86.0:…	504280:633.0 504902:24771.002 505503:87075.0 506103:86538.0 506726:54602.0 507399:21049.0 508106:11160.0 508839:8346.0 509613:6228.0 510452:3769.0 511329:0.0
Benzene, 1-methoxy-2-methyl-	8.435	0	0	1.90099e+06	106.52	578-58-5	50.0:774.1783 51.0:1341.909 63.0:1513.9487 65.0:1651.5803 77.0:14520.145 78.0:2855.8577 79.0:8980.469 89.0:1685.9883 90.0:1152.6655 91.0:9582.607 92.0:3939.7073 107.0:13763.17 108.0:946.21796 121.0:4369.8066 122.0:17186.758 123.0:1840.824 52.0:602.1387 53.0:567.7308 60.0:154.83566 61.0:361.2832 62.0:430.09906 64.0:361.2832 66.0:154.83566 74.0:498.91492 75.0:172.03963 76.0:275.2634 80.0:653.75055 …	504280:0.0 504902:24180.002 505503:80653.0 506103:91181.0 506726:54537.004 507399:21575.0 508106:12576.001 508839:12263.001 509613:7972.0
	8.481	0	0	90956	5.489		57.0:89.14291 67.0:115.44737 77.0:404.0658 79.0:681.72406 80.0:156.36543 91.0:615.9629 92.0:336.1126 93.0:729.9489 105.0:204.59029 106.0:57.723686 115.0:67.9532 121.0:195.09145 136.0:40.918056 324.0:9.498835 51.0:25.573786 54.0:17.53631 61.0:21.920387 65.0:46.032814 66.0:27.765823 71.0:24.112427 72.0:8.768155 78.0:59.915726 81.0:51.14757 82.0:30.688541 87.0:13.152232 88.0:4.3840775 90.0:43.110096…	508106:3339.9988 508839:4698.9985 509613:2704.999 510452:857.9997 511329:0.0
	8.622	0	0	3.68463e+06	347.105		51.0:17051.693 54.0:2414.3992 62.0:7394.0977 68.0:301.7999 73.0:2867.099 77.0:150749.05 80.0:7997.6973 86.0:1358.0995 92.0:37724.99 94.0:3319.7988 321.0:1056.2997 365.0:301.7999 469.0:754.49976 485.0:1508.9995 490.0:2112.5994 50.0:3923.3987 52.0:9204.896 60.0:452.69983 74.0:3168.899 78.0:17806.193 82.0:3470.6987 96.0:150.89995 103.0:1207.1996 104.0:1659.8994 111.0:301.7999 144.0:150.89995 165.0:1…	515586:0.0 516172:35077.01 516747:152065.05 517321:297122.1 517895:158716.05 518469:119699.05
	8.632	0	0	3.39183e+06	563.867		55.0:4509.1025 65.0:8234.013 78.0:10390.54 79.0:42934.496 84.0:1372.3354 91.0:195851.88 109.0:2548.623 115.0:1372.3354 124.0:5097.246 169.0:2744.671 230.0:8626.108 284.0:588.1438 295.0:980.2396 297.0:5685.39 299.0:1568.3834 305.0:2156.527 325.0:2940.719 331.0:3136.7668 343.0:11370.78 363.0:1960.4792 367.0:980.2396 369.0:1764.4314 380.0:2156.527 383.0:7841.917 385.0:8037.965 386.0:3920.9585 391.0:…	516747:0.0 517321:109273.05 517895:482670.2 518469:93771.05
	8.641	0	0	6.57047e+06	1059.03		76.0:7882.835 93.0:19535.723 106.0:5483.7114 107.0:45240.62 117.0:342.73196 119.0:4455.5156 120.0:5826.4434 122.0:342389.22 129.0:1370.9279 134.0:1028.1959 151.0:342.73196 153.0:1028.1959 170.0:1713.6598 183.0:2741.8557 214.0:1028.1959 235.0:4112.7837 242.0:3084.5876 253.0:6511.907 335.0:4112.7837 350.0:1028.1959 366.0:4112.7837 371.0:8568.299 374.0:8911.031 377.0:7882.835 387.0:9939.227 393.0:89…	517321:0.0 517895:241734.98 518469:906526.0 519042:204342.0
	8.651	0	0	1.74903e+08	8294.73		63.0:134660.53 79.0:456009.53 87.0:9181.399 89.0:134660.53 91.0:1153795.9 122.0:3057406.0 123.0:324409.47 135.0:250958.25 184.0:21423.266 197.0:21423.266 229.0:156083.8 405.0:6120.933 53.0:30604.666 67.0:6120.933 80.0:24483.732 81.0:3060.4666 90.0:6120.933 105.0:15302.333 106.0:9181.399 107.0:198930.33 119.0:6120.933 121.0:670242.2 124.0:24483.732 136.0:24483.732 141.0:3060.4666 166.0:3060.4666 1…	516172:0.0 516747:445750.3 517321:1792371.4 517895:3883952.0 518469:5689127.5 519042:7100286.5 519616:5870057.0 520191:3403989.8 520765:1328846.9 521338:602388.44 521914:405849.28 522490:218776.16
	8.66	0	0	1.55102e+08	6053.47		63.0:98930.58 79.0:351753.16 89.0:94533.664 122.0:2196258.8 123.0:217647.27 135.0:169281.2 197.0:13190.744 229.0:107724.41 53.0:24183.03 65.0:15389.201 67.0:4396.9146 80.0:19786.115 81.0:2198.4573 87.0:4396.9146 90.0:4396.9146 91.0:822223.0 105.0:10992.286 106.0:6595.372 107.0:169281.2 108.0:10992.286 115.0:2198.4573 119.0:4396.9146 121.0:532026.7 124.0:15389.201 136.0:17587.658 141.0:2198.4573 1…	516172:0.0 516747:538571.5 517321:1675018.4 517895:3171720.0 518469:3879629.5 519042:5046189.5 519616:5181768.5 520191:3801489.0 520765:1787352.4 521338:933616.75 521914:665714.6 522490:377417.3 523072:172960.14
	8.66	0	0	2.91706e+06	415.835		63.0:7189.341 66.0:1094.9283 85.0:743.7249 105.0:3098.8538 119.0:2510.0715 165.0:3078.1948 196.0:3078.1948 229.0:10319.183 261.0:392.52148 267.0:196.26074 296.0:413.1805 297.0:671.41833 340.0:4297.077 362.0:2096.891 365.0:2272.4927 366.0:908.99713 367.0:2365.4585 374.0:3646.3179 376.0:1714.6991 381.0:2189.8567 400.0:888.3381 409.0:3005.8882 413.0:795.3725 418.0:2096.891 419.0:1714.6991 433.0:2541…	519042:111344.99 519616:355954.9 520191:41165.0 520765:0.0
	8.67	0	0	5.69141e+06	431.241		70.0:147.71588 93.0:4948.482 95.0:2215.7383 107.0:73784.086 120.0:960.1532 125.0:812.4374 183.0:664.72144 198.0:812.4374 209.0:73.85794 283.0:443.14764 308.0:295.43176 316.0:147.71588 318.0:1477.1588 323.0:1477.1588 325.0:1255.585 338.0:1329.4429 354.0:4505.3345 358.0:1551.0167 387.0:1551.0167 430.0:1994.1644 453.0:2954.3176 459.0:1698.7327 460.0:1329.4429 469.0:1772.5906 474.0:4136.045 482.0:310…	519042:220992.98 519616:245879.98 520191:369141.97 520765:134163.98 521338:22810.998 521914:0.0
	8.679	0	0	5.89423e+06	266.421		62.0:8257.459 77.0:149985.48 50.0:8107.323 51.0:13962.612 52.0:4954.4756 54.0:900.8137 61.0:4804.34 74.0:2402.17 78.0:24321.97 96.0:750.6781 103.0:1351.2206 110.0:300.27124 139.0:150.13562 269.0:300.27124 282.0:150.13562 313.0:450.40686 320.0:900.8137 347.0:450.40686 353.0:150.13562 363.0:600.5425 373.0:1501.3562 377.0:450.40686 384.0:450.40686 456.0:900.8137 477.0:1501.3562	519042:85663.0 519616:90542.0 520191:134438.0 520765:228056.0 521338:172586.0 521914:127236.99 522490:90969.0 523072:54893.0 523661:29652.0 524269:8348.0 524912:0.0
	8.689	0	0	2.00207e+06	118.843		51.0:14825.143 52.0:4494.5 60.0:368.9515 73.0:1710.5934 78.0:26430.344 81.0:939.1493 84.0:1106.8545 92.0:33507.504 416.0:469.57465 444.0:1408.7239 66.0:1006.2314 75.0:1308.1008 82.0:134.16418 85.0:1542.8882 97.0:33.541046 124.0:1375.1829 138.0:704.36194 165.0:33.541046 167.0:33.541046 214.0:67.08209 244.0:67.08209 251.0:201.24628 267.0:33.541046 283.0:134.16418 290.0:33.541046 299.0:167.70523 300…	520765:59692.004 521338:101730.02 521914:76876.01 522490:54480.01 523072:33698.004 523661:14524.001 524269:4799.0005 524912:0.0
	8.699	0	0	859272	63.512		59.0:185.75398 62.0:1186.4287 65.0:5986.072 80.0:2187.1033 85.0:659.127 86.0:509.32544 93.0:4595.913 96.0:89.88096 110.0:77.896835 124.0:749.008 207.0:35.952385 214.0:35.952385 230.0:53.928577 385.0:77.896835 414.0:305.59528 436.0:29.96032 449.0:143.80954 467.0:359.52383 470.0:83.88889 472.0:125.83334 492.0:77.896835 497.0:317.5794 52.0:940.754 60.0:83.88889 61.0:1354.2064 64.0:856.8652 74.0:1204…	521338:40486.996 521914:54365.996 522490:30210.998 523072:15128.999 523661:6052.9995 524269:1968.9999 524912:0.0
Cyclohexene, 1-methyl-4-(1-methylethenyl)-, (S)-	8.83	0	0	146735	9.711	5989-54-8	53.0:209.97964 56.0:178.6394 65.0:150.43318 67.0:1565.4453 68.0:675.3823 69.0:186.47447 79.0:919.83624 92.0:485.7738 93.0:1320.9913 94.0:640.908 52.0:25.072197 55.0:139.4641 61.0:59.546467 63.0:84.61867 66.0:64.247505 70.0:54.845432 80.0:169.23734 81.0:159.83525 91.0:490.47485 95.0:119.09293 101.0:10.969086 103.0:51.711407 105.0:103.42281 107.0:319.6705 136.0:51.711407 179.0:32.907257 225.0:6.268…	527650:163.99995 528385:983.99976 529089:5897.998 529775:8312.998 530491:4414.999 531251:662.99976 532046:0.0 532815:636.9998
	8.893	0	0	72972.3	5.362		71.0:220.81155 81.0:641.31354 84.0:240.97261 93.0:959.09015 108.0:290.89523 111.0:347.53818 125.0:138.24724 136.0:63.363316 139.0:315.85654 50.0:28.801506 53.0:64.323364 54.0:29.761557 58.0:63.363316 59.0:56.642963 69.0:225.6118 74.0:43.20226 77.0:153.60803 79.0:163.20854 80.0:44.16231 83.0:143.04749 95.0:102.72537 96.0:72.00377 97.0:45.12236 112.0:39.36206 144.0:4.800251 146.0:12.480653 154.0:30…	531251:186.00006 532046:0.0 532815:1926.0006 533562:4590.001 534326:2232.0002 535104:583.0002 535922:87.00002
Thiophene, 2-(methylthio)-	8.959	0	0	124759	7.933	5780-36-9	71.0:1349.4515 115.0:1988.0898 130.0:2184.9304 131.0:181.53076 132.0:207.77617 57.0:157.47247 58.0:107.16876 72.0:111.543 73.0:74.362 76.0:50.303703 102.0:21.871176 114.0:24.058292 116.0:133.41417 117.0:111.543 127.0:30.619646 202.0:6.5613527 232.0:8.74847 293.0:6.5613527 326.0:13.122705 350.0:8.74847 484.0:13.122705	535104:0.0 535922:98.0 536750:2662.0 537523:6791.0 538252:4498.0005 538998:1579.0 539847:516.0 540725:289.0 541603:57.000004
	8.971	0	0	55533.7	2.93		54.0:295.52362 82.0:789.37994 98.0:74.27599 124.0:320.80908 57.0:103.51229 58.0:58.47259 71.0:618.7032 72.0:67.16446 88.0:9.482041 109.0:64.003784 126.0:38.718338 127.0:22.124763 145.0:18.964083 162.0:4.7410207 226.0:10.272212 319.0:3.1606805 385.0:4.7410207 480.0:3.9508507	535922:389.0 536750:217.99998 537523:1387.0 538252:2508.0 538998:1440.0 539847:638.0 540725:235.0 541603:233.99998 542452:0.0
Phenol, 2-methyl-	9.135	0	0	1.28309e+06	34.214	95-48-7	77.0:3683.261 79.0:4453.3433 80.0:1635.6783 89.0:1575.982 90.0:1844.6154 107.0:5963.659 108.0:5718.9043 50.0:388.02588 51.0:370.11697 52.0:244.75478 53.0:322.35995 61.0:143.27109 62.0:208.93701 63.0:525.32733 64.0:119.39258 65.0:161.17998 74.0:208.93701 78.0:632.78064 81.0:238.78516 91.0:549.2059 109.0:298.48145	540725:0.0 541603:1266.9999 542452:3259.0 543328:4020.0 544204:7291.0 545084:10331.0 545962:13827.0 546788:19312.0 547468:24033.0 548104:29287.0 548745:23344.0 549416:16157.999 550097:11215.0 550804:9062.0 551575:6744.0 552369:4798.0005
	9.22	0	0	42661.9	1.939		55.0:130.70865 57.0:522.31177 70.0:159.46455 71.0:273.4425 85.0:98.81574 56.0:74.242516 69.0:110.840935 84.0:83.653534 93.0:66.399994 118.0:8.365354 122.0:78.425186 220.0:6.7968497 232.0:6.7968497 306.0:7.3196845 314.0:6.2740154 376.0:4.7055116 377.0:5.7511806 392.0:5.7511806 408.0:5.228346 498.0:4.7055116	550097:0.0 550804:156.00005 551575:280.00006 552369:864.00024 553178:1660.0004 554044:939.00024 554921:647.0002 555799:311.00006 556675:153.00003 557512:270.00006
Thiophene, 2-butyl-	9.319	0	0	69766.7	3.477	1455-20-5	97.0:1820.5903 57.0:112.989586 93.0:193.17575 98.0:510.27557 99.0:143.97061 140.0:194.99817	556675:0.0 557512:682.0 558314:2535.0005 559121:2976.0 559965:1426.0 560829:748.0 561696:401.0
Ethanone, 2,2-dihydroxy-1-phenyl-	9.447	0	0	422645	18.329	1075-06-5	105.0:6724.2856 77.0:8285.882 106.0:679.8327	563420:0.0 564130:529.00006 564788:1537.0001 565455:4407.0005 566149:11270.001 566835:15690.001 567441:14372.001 568024:9448.001 568603:3912.0002 569181:3223.0002 569762:2761.0002 570341:1854.0005 570924:690.00006
	9.467	0	0	109108	8.841		50.0:1438.4384 55.0:696.90106 69.0:167.02588 81.0:1010.7945 86.0:228.94064 128.0:87.83257 208.0:220.30136 445.0:11.519026 53.0:917.20245 60.0:109.43075 68.0:190.06392 73.0:442.0426 80.0:722.81885 89.0:646.5053 99.0:71.99391 104.0:23.038052 110.0:174.22527 111.0:28.797565 112.0:10.079147 126.0:21.598173 136.0:47.51598 137.0:67.67428 148.0:46.076103 151.0:31.67732 155.0:24.47793 167.0:8.639269 171.…	564130:0.0 564788:277.0 565455:957.0 566149:2554.0 566835:2345.0 567441:4330.9995 568024:7567.9995 568603:4313.0
[truncated: 148 more rows]

## Sheet: D 106 20 a
Name	RT [min]	RRT [min]	RI	Area	S/N	CAS	m/z	intensities
[truncated: 169 more rows]

## Sheet: D 106 20 b
Name	RT [min]	RRT [min]	RI	Area	S/N	CAS	m/z	intensities
[truncated: 169 more rows]

[truncated: 122 more sheets: D 106 20 c, SK 2316 20 a, SK 2316 20 b, SK 2316 20 c, SK 2458 20 a, SK 2458 20 b, SK 2458 20 c, D 653 20 a, D 653 20 b, D 653 20 c, IHEM 3287 a, IHEM 3287 b, IHEM 3287 c, CCF 6486_x0009__x0009_ a, CCF 6486_x0009__x0009_ b, CCF 6486_x0009__x0009_ c, IHEM 4710 a, IHEM 4710 b, IHEM 4710 c, CLIS 9106 20 a …]
